# Supplementary material for: Succession of physiological stages hallmarks the transcriptomic response of the fungus Aspergillus niger to lignocellulose
Source: Biotechnol Biofuels. 2020 Apr 13;13:69. doi: 10.1186/s13068-020-01702-2 (PMC7155255; doi:10.1186/s13068-020-01702-2)
Supplement: Supplementary file 2 — Additional file 2: Table S1. File with lists of enriched GO terms in genes with reduced transcript abundance. Enriched GO terms (and the genes in the list responsible for the enrichment) from the enrichment analysis of the genes that were repressed in the comparison of the Glu 48 h control with untreated and pretreated Miscanthus. [file 13068_2020_1702_MOESM2_ESM.xlsx]

## Sheet: summary_graphs 
		CC	BP	MF	total GO terms
	Glu-48h.vs.Glu-3h_list	0	15	3	18
	Glu-48h.vs.Glu-24h_list	16	44	1	61
	Glu-48h.vs.Glu-5d_list	21	55	27	103
	Glu-48h.vs.KMM-3h_list	16	32	6	54
	Glu-48h.vs.KMM-6h_list	3	5	0	8
	Glu-48h.vs.KMM-9h_list	1	20	10	31
	Glu-48h.vs.KMM-12h_list	10	22	16	48
	Glu-48h.vs.KMM-24h_list	44	53	23	120
	Glu-48h.vs.KMM-2d_list	32	66	31	129
	Glu-48h.vs.ILM-3h_list	23	41	6	70
	Glu-48h.vs.ILM-6h_list	13	18	7	38
	Glu-48h.vs.ILM-9h_list	1	10	5	16
	Glu-48h.vs.ILM-12h_list	---	---	---	none
	Glu-48h.vs.ILM-24h_list	0	11	0	11
	Glu-48h.vs.ILM-2d_list	33	30	19	82
	Glu-48h.vs.ILM-3d_list	40	36	15	91
	Glu-48h.vs.ILM-4d_list	34	47	23	104
	Glu-48h.vs.ILM-5d_list	55	60	25	140
	Glu-48h.vs.HTM-3h_list	18	36	6	60
	Glu-48h.vs.HTM-6h_list	15	28	15	58
	Glu-48h.vs.HTM-9h_list	10	34	19	63
	Glu-48h.vs.HTM-12h_list	9	28	26	63
	Glu-48h.vs.HTM-24h_list	20	41	23	84

## Sheet: Glu-48h.vs.Glu-3h
GOID		GO:0010106	GO:0006879	GO:0042592	GO:0006105	GO:0042221	GO:0055080	GO:0015812	GO:0030003	GO:0015807	GO:0006979	GO:0006536	GO:0019725	GO:0055072	GO:0006540	GO:0006538	GO:0015185	GO:0015179	GO:0016491
CLADE		BP	BP	BP	BP	BP	BP	BP	BP	BP	BP	BP	BP	BP	BP	BP	MF	MF	MF
TERM		cellular response to iron ion starvation	cellular iron ion homeostasis	homeostatic process	succinate metabolic process	response to chemical	cation homeostasis	gamma-aminobutyric acid transport	cellular cation homeostasis	L-amino acid transport	response to oxidative stress	glutamate metabolic process	cellular homeostasis	iron ion homeostasis	glutamate decarboxylation to succinate	glutamate catabolic process	gamma-aminobutyric acid transmembrane transporter activity	L-amino acid transmembrane transporter activity	oxidoreductase activity
SYNONYM	NA	NA	iron homeostasis	homeostasis	succinate metabolism	response to chemical stimulus;response to chemical substance	NA	4-aminobutanoate transport;4-aminobutyrate transport;GABA transport	NA	NA	NA	glutamate metabolism;glutamic acid metabolic process;glutamic acid metabolism	NA	iron homeostasis	4-aminobutyrate shunt;degradation of glutamate to succinate through GABA;GABA shunt;gamma-aminobutyrate shunt;glutamate degradation via 4-aminobutyrate;glutamate degradation via GABA	glutamate breakdown;glutamate catabolism;glutamate deamidation;glutamate degradation;glutamic acid catabolic process;glutamic acid catabolism;GO:0019459	4-aminobutanoate transporter activity;4-aminobutyrate transporter activity;betaine/GABA:sodium symporter activity;GABA transporter activity	L-amino acid transporter activity	oxidoreductase activity, acting on other substrates;redox activity
SECONDARY	NA	NA	NA	NA	NA	NA	NA	NA	NA	NA	NA	NA	NA	NA	NA	GO:0019459	NA	NA	NA
TOTAL_GENES_WITH_GOID	NA	9	33	123	4	295	66	14	65	15	115	8	87	33	4	4	10	21	359
DE_GENES_WITH_GOID	NA	5	10	21	4	33	13	6	13	6	18	5	17	10	4	4	5	7	42
DE_GENE_WITH_GOID		An07g03770.Aspni5_209716	An08g01460.Aspni5_38568	An08g01460.Aspni5_38568	An04g02610.Aspni5_57046	An06g01690.Aspni5_37857	An08g01460.Aspni5_38568	An12g10000.Aspni5_214837	An08g01460.Aspni5_38568	An12g10000.Aspni5_214837	An06g01690.Aspni5_37857	An04g02610.Aspni5_57046	An08g01460.Aspni5_38568	An08g01460.Aspni5_38568	An04g02610.Aspni5_57046	An04g02610.Aspni5_57046	An12g10000.Aspni5_214837	An12g10000.Aspni5_214837	An12g03210.Aspni5_142745
		An02g14190.Aspni5_131319	An19g00050.Aspni5_195254	An19g00050.Aspni5_195254	An08g08840.Aspni5_52600	An01g04280.Aspni5_206125	An19g00050.Aspni5_195254	An16g01920.Aspni5_184107	An19g00050.Aspni5_195254	An16g01920.Aspni5_184107	An16g06100.Aspni5_184312	An08g08840.Aspni5_52600	An19g00050.Aspni5_195254	An19g00050.Aspni5_195254	An08g08840.Aspni5_52600	An08g08840.Aspni5_52600	An16g01920.Aspni5_184107	An16g01920.Aspni5_184107	An12g02080.Aspni5_189922
		An05g00220.Aspni5_56739	An11g00220.Aspni5_38707	An01g08570.Aspni5_205782	An17g00910.Aspni5_57265	An16g06100.Aspni5_184312	An11g00220.Aspni5_38707	An11g06150.Aspni5_178560	An11g00220.Aspni5_38707	An11g06150.Aspni5_178560	An04g02610.Aspni5_57046	An17g00910.Aspni5_57265	An01g08570.Aspni5_205782	An11g00220.Aspni5_38707	An17g00910.Aspni5_57265	An17g00910.Aspni5_57265	An08g04930.Aspni5_47533	An11g06150.Aspni5_178560	An16g06100.Aspni5_184312
		An03g03560.Aspni5_191710	An11g09210.Aspni5_179010	An11g00220.Aspni5_38707	An13g01930.Aspni5_213793	An04g02610.Aspni5_57046	An15g03900.Aspni5_53463	An08g04930.Aspni5_47533	An15g03900.Aspni5_53463	An08g04930.Aspni5_47533	An08g08840.Aspni5_52600	An13g01930.Aspni5_213793	An11g00220.Aspni5_38707	An11g09210.Aspni5_179010	An13g01930.Aspni5_213793	An13g01930.Aspni5_213793	An08g00630.Aspni5_38638	An03g06860.Aspni5_50781	An04g02610.Aspni5_57046
		An07g06240.Aspni5_48389	An03g05090.Aspni5_191587	An15g03900.Aspni5_53463		An08g08840.Aspni5_52600	An07g03770.Aspni5_209716	An08g00630.Aspni5_38638	An07g03770.Aspni5_209716	An08g00630.Aspni5_38638	An15g02120.Aspni5_183029	An04g00990.Aspni5_203758	An15g03900.Aspni5_53463	An03g05090.Aspni5_191587			An03g00430.Aspni5_194355	An08g04930.Aspni5_47533	An01g08570.Aspni5_205782
			An05g00220.Aspni5_56739	An07g03770.Aspni5_209716		An15g02120.Aspni5_183029	An11g09210.Aspni5_179010	An03g00430.Aspni5_194355	An11g09210.Aspni5_179010	An03g00430.Aspni5_194355	An01g08570.Aspni5_205782		An07g03770.Aspni5_209716	An05g00220.Aspni5_56739				An08g00630.Aspni5_38638	An11g00220.Aspni5_38707
			An05g01040	An18g04790.Aspni5_42914		An03g03620.Aspni5_191742	An03g05090.Aspni5_191587		An03g05090.Aspni5_191587		An07g03770.Aspni5_209716		An18g04790.Aspni5_42914	An05g01040				An03g00430.Aspni5_194355	An08g10820.Aspni5_37719
			An15g03220.Aspni5_210193	An11g09210.Aspni5_179010		An01g08570.Aspni5_205782	An05g00220.Aspni5_56739		An05g00220.Aspni5_56739		An18g04790.Aspni5_42914		An11g09210.Aspni5_179010	An15g03220.Aspni5_210193					An13g00660.Aspni5_213698
			An03g03560.Aspni5_191710	An04g02730.Aspni5_54572		An07g03770.Aspni5_209716	An05g01040		An05g01040		An13g01930.Aspni5_213793		An03g05090.Aspni5_191587	An03g03560.Aspni5_191710					An07g03770.Aspni5_209716
			An07g06240.Aspni5_48389	An12g03040.Aspni5_43824		An04g05460.Aspni5_45402	An15g03220.Aspni5_210193		An15g03220.Aspni5_210193		An18g04540.Aspni5_187292		An07g02310.Aspni5_200314	An07g06240.Aspni5_48389					An15g00410.Aspni5_124156
				An03g05090.Aspni5_191587		An01g01720.Aspni5_52058	An02g07650.Aspni5_55590		An02g07650.Aspni5_55590		An18g03380.Aspni5_42809		An16g00920.Aspni5_210783						An18g04790.Aspni5_42914
				An07g02310.Aspni5_200314		An18g04790.Aspni5_42914	An03g03560.Aspni5_191710		An03g03560.Aspni5_191710		An16g00920.Aspni5_210783		An05g00220.Aspni5_56739						An08g03070.Aspni5_122951
				An16g00920.Aspni5_210783		An13g01930.Aspni5_213793	An07g06240.Aspni5_48389		An07g06240.Aspni5_48389		An07g07560.Aspni5_181105		An05g01040						An16g01480.Aspni5_183936
				An05g00220.Aspni5_56739		An18g04540.Aspni5_187292					An05g00220.Aspni5_56739		An15g03220.Aspni5_210193						An13g01930.Aspni5_213793
				An13g03190.Aspni5_126620		An18g03380.Aspni5_42809					An11g10890.Aspni5_56084		An02g07650.Aspni5_55590						An08g10000.Aspni5_52585
				An05g01040		An07g02310.Aspni5_200314					An15g03220.Aspni5_210193		An03g03560.Aspni5_191710						An12g01120.Aspni5_50306
				An15g03220.Aspni5_210193		An02g03160.Aspni5_52172					An01g02500.Aspni5_206291		An07g06240.Aspni5_48389						An14g05780.Aspni5_49423
				An02g07650.Aspni5_55590		An11g06420.Aspni5_178969					An03g06760.Aspni5_44627								An18g04540.Aspni5_187292
				An03g03560.Aspni5_191710		An09g01840.Aspni5_188800													An18g03380.Aspni5_42809
				An09g06590.Aspni5_202811		An16g00920.Aspni5_210783													An03g03710.Aspni5_44404
				An07g06240.Aspni5_48389		An07g07560.Aspni5_181105													An07g02310.Aspni5_200314
						An16g01030.Aspni5_49153													An04g02670.Aspni5_50504
						An05g00220.Aspni5_56739													An07g05050.Aspni5_136532
						An11g10890.Aspni5_56084													An11g03110.Aspni5_55964
						An15g03220.Aspni5_210193													An16g00920.Aspni5_210783
						An01g02500.Aspni5_206291													An05g01210.Aspni5_212936
						An03g06760.Aspni5_44627													An08g04730.Aspni5_38323
						An08g02990.Aspni5_208264													An11g09380.Aspni5_53037
						An11g07820.Aspni5_128829													An07g07560.Aspni5_181105
						An11g05550.Aspni5_179508													An16g01030.Aspni5_49153
						An08g05450.Aspni5_47510													An04g00990.Aspni5_203758
						An04g09740.Aspni5_121799													An11g08510.Aspni5_39329
						An15g00500.Aspni5_40333													An04g10130.Aspni5_205291
																			An05g00220.Aspni5_56739
																			An01g14130.Aspni5_205395
																			An14g06870.Aspni5_56635
																			An15g03220.Aspni5_210193
																			An01g02500.Aspni5_206291
																			An09g00620.Aspni5_212729
																			An01g02340.Aspni5_46787
																			An02g07500
																			An03g02920.Aspni5_194208

## Sheet: Glu-48h.vs.Glu-3h_list
GOID	CLADE	TERM	SYNONYM	SECONDARY	TOTAL_GENES_WITH_GOID	DE_GENES_WITH_GOID				0	15	3
			NA	NA	NA	NA
GO:0010106	BP	cellular response to iron ion starvation	NA	NA	9	5
GO:0006879	BP	cellular iron ion homeostasis	iron homeostasis	NA	33	10
GO:0042592	BP	homeostatic process	homeostasis	NA	123	21
GO:0006105	BP	succinate metabolic process	succinate metabolism	NA	4	4
GO:0042221	BP	response to chemical	response to chemical stimulus;response to chemical substance	NA	295	33
GO:0055080	BP	cation homeostasis	NA	NA	66	13
GO:0015812	BP	gamma-aminobutyric acid transport	4-aminobutanoate transport;4-aminobutyrate transport;GABA transport	NA	14	6
GO:0030003	BP	cellular cation homeostasis	NA	NA	65	13
GO:0015807	BP	L-amino acid transport	NA	NA	15	6
GO:0006979	BP	response to oxidative stress	NA	NA	115	18
GO:0006536	BP	glutamate metabolic process	glutamate metabolism;glutamic acid metabolic process;glutamic acid metabolism	NA	8	5
GO:0019725	BP	cellular homeostasis	NA	NA	87	17
GO:0055072	BP	iron ion homeostasis	iron homeostasis	NA	33	10
GO:0006540	BP	glutamate decarboxylation to succinate	4-aminobutyrate shunt;degradation of glutamate to succinate through GABA;GABA shunt;gamma-aminobutyrate shunt;glutamate degradation via 4-aminobutyrate;glutamate degradation via GABA	NA	4	4
GO:0006538	BP	glutamate catabolic process	glutamate breakdown;glutamate catabolism;glutamate deamidation;glutamate degradation;glutamic acid catabolic process;glutamic acid catabolism;GO:0019459	GO:0019459	4	4
GO:0015185	MF	gamma-aminobutyric acid transmembrane transporter activity	4-aminobutanoate transporter activity;4-aminobutyrate transporter activity;betaine/GABA:sodium symporter activity;GABA transporter activity	NA	10	5
GO:0015179	MF	L-amino acid transmembrane transporter activity	L-amino acid transporter activity	NA	21	7
GO:0016491	MF	oxidoreductase activity	oxidoreductase activity, acting on other substrates;redox activity	NA	359	42

## Sheet: Glu-48h.vs.Glu-24h
GOID		GO:0031974	GO:0005634	GO:0030686	GO:0070013	GO:0043232	GO:0030687	GO:0031981	GO:0044452	GO:0032040	GO:0005730	GO:0030529	GO:0005736	GO:0043233	GO:0043228	GO:0044428	GO:0030684	GO:0044085	GO:0022613	GO:0000466	GO:0033750	GO:0022618	GO:0006360	GO:0034471	GO:0000480	GO:0000055	GO:0033753	GO:0051169	GO:0051168	GO:0000460	GO:0000479	GO:0009451	GO:0042273	GO:0000462	GO:0000027	GO:0070925	GO:0006139	GO:0006364	GO:0034641	GO:0009064	GO:0034470	GO:0016072	GO:0006396	GO:0000472	GO:0000966	GO:0000447	GO:0042254	GO:0006807	GO:0051656
CLADE		CC	CC	CC	CC	CC	CC	CC	CC	CC	CC	CC	CC	CC	CC	CC	CC	BP	BP	BP	BP	BP	BP	BP	BP	BP	BP	BP	BP	BP	BP	BP	BP	BP	BP	BP	BP	BP	BP	BP	BP	BP	BP	BP	BP	BP	BP	BP	BP
TERM		membrane-enclosed lumen	nucleus	90S preribosome	intracellular organelle lumen	intracellular non-membrane-bounded organelle	preribosome, large subunit precursor	nuclear lumen	nucleolar part	small-subunit processome	nucleolus	ribonucleoprotein complex	DNA-directed RNA polymerase I complex	organelle lumen	non-membrane-bounded organelle	nuclear part	preribosome	cellular component biogenesis	ribonucleoprotein complex biogenesis	maturation of 5.8S rRNA from tricistronic rRNA transcript (SSU-rRNA, 5.8S rRNA, LSU-rRNA)	ribosome localization	ribonucleoprotein complex assembly	transcription from RNA polymerase I promoter	ncRNA 5'-end processing	endonucleolytic cleavage in 5'-ETS of tricistronic rRNA transcript (SSU-rRNA, 5.8S rRNA, LSU-rRNA)	ribosomal large subunit export from nucleus	establishment of ribosome localization	nuclear transport	nuclear export	maturation of 5.8S rRNA	endonucleolytic cleavage of tricistronic rRNA transcript (SSU-rRNA, 5.8S rRNA, LSU-rRNA)	RNA modification	ribosomal large subunit biogenesis	maturation of SSU-rRNA from tricistronic rRNA transcript (SSU-rRNA, 5.8S rRNA, LSU-rRNA)	ribosomal large subunit assembly	organelle assembly	nucleobase-containing compound metabolic process	rRNA processing	cellular nitrogen compound metabolic process	glutamine family amino acid metabolic process	ncRNA processing	rRNA metabolic process	RNA processing	endonucleolytic cleavage to generate mature 5'-end of SSU-rRNA from (SSU-rRNA, 5.8S rRNA, LSU-rRNA)	RNA 5'-end processing	endonucleolytic cleavage in ITS1 to separate SSU-rRNA from 5.8S rRNA and LSU-rRNA from tricistronic rRNA transcript (SSU-rRNA, 5.8S rRNA, LSU-rRNA)	ribosome biogenesis	nitrogen compound metabolic process	establishment of organelle localization
SYNONYM	NA	NA	cell nucleus	NA	NA	intracellular non-membrane-enclosed organelle	66S preribosome	NA	nucleolus component	small subunit processome;SSU processome	NA	protein-RNA complex;ribonucleoprotein;RNA-protein complex;RNP	DNA-directed RNA polymerase I activity	NA	non-membrane-enclosed organelle	nuclear subcomponent;nucleus component	NA	cellular component biogenesis at cellular level;GO:0071843	ribonucleoprotein complex biogenesis and assembly;RNA-protein complex biogenesis	NA	ribosome localisation	protein-RNA complex assembly;RNA-protein complex assembly;RNP complex assembly	RNA polymerase I transcription factor activity;transcription from Pol I promoter	ncRNA 5' end processing	endonucleolytic cleavage at A-prime;endonucleolytic cleavage at A0	50S ribosomal subunit export from nucleus;60S ribosomal subunit export from nucleus;ribosomal large subunit export from cell nucleus;ribosomal large subunit export out of nucleus;ribosomal large subunit transport from nucleus to cytoplasm;ribosomal large subunit-nucleus export;GO:0000057	establishment of ribosome localisation	nucleus transport	export from nucleus;nucleus export;substance nuclear export	NA	NA	RNA editing;GO:0016547	ribosomal large subunit biogenesis and assembly	maturation of 18S rRNA;GO:1990041	50S ribosomal subunit assembly;60S ribosomal subunit assembly	NA	cellular nucleobase, nucleoside, nucleotide and nucleic acid;cellular nucleobase, nucleoside, nucleotide and nucleic acid;nucleobase, nucleoside and nucleotide metabolic process;nucleobase, nucleoside, nucleotide and nucleic acid metabolic;nucleobase, nucleoside, nucleotide and nucleic acid metabolism;GO:0055134	35S primary transcript processing;GO:0006365	cellular nitrogen compound metabolism	glutamine family amino acid metabolism	NA	rRNA metabolism	GO:0006394	endonucleolytic cleavage at A1	RNA 5' end processing	endonucleolytic cleavage at A2	ribosomal chaperone activity;ribosome biogenesis and assembly;GO:0007046	nitrogen compound metabolism	establishment of organelle localisation
SECONDARY	NA	NA	NA	NA	NA	NA	NA	NA	NA	NA	NA	NA	NA	NA	NA	NA	NA	GO:0071843	NA	NA	NA	NA	NA	NA	NA	GO:0000057	NA	NA	NA	NA	NA	GO:0016547	NA	GO:1990041	NA	NA	GO:0055134	GO:0006365	NA	NA	NA	NA	GO:0006394	NA	NA	NA	GO:0007046	NA	NA
TOTAL_GENES_WITH_GOID	NA	453	969	71	427	551	37	296	39	35	147	296	8	427	551	510	109	452	219	58	27	60	25	28	27	15	27	90	65	58	37	63	45	63	27	53	878	143	1117	47	214	145	272	28	28	35	203	1161	76
DE_GENES_WITH_GOID	NA	59	89	20	58	55	18	50	14	9	48	45	4	58	55	53	38	55	53	15	12	11	7	8	7	7	12	16	14	15	10	11	19	19	9	10	78	38	92	10	50	38	52	8	8	10	52	94	13
DE_GENE_WITH_GOID		An18g05590.Aspni5_42962	An15g01480.Aspni5_210073	An02g06750.Aspni5_37042	An18g05590.Aspni5_42962	An18g05590.Aspni5_42962	An15g01480.Aspni5_210073	An15g01480.Aspni5_210073	An02g14340.Aspni5_197991	An02g14340.Aspni5_197991	An15g01480.Aspni5_210073	An18g05590.Aspni5_42962	An02g05460.Aspni5_206792	An18g05590.Aspni5_42962	An18g05590.Aspni5_42962	An15g01480.Aspni5_210073	An15g01480.Aspni5_210073	An15g01480.Aspni5_210073	An15g01480.Aspni5_210073	An15g01480.Aspni5_210073	An17g01975.Aspni5_45208	An17g01975.Aspni5_45208	An07g05380.Aspni5_200112	An02g06750.Aspni5_37042	An02g06750.Aspni5_37042	An17g01975.Aspni5_45208	An17g01975.Aspni5_45208	An11g04990.Aspni5_52969	An17g01975.Aspni5_45208	An15g01480.Aspni5_210073	An02g06750.Aspni5_37042	An15g06290.Aspni5_53510	An15g01480.Aspni5_210073	An02g14340.Aspni5_197991	An17g01975.Aspni5_45208	An17g01975.Aspni5_45208	An15g01480.Aspni5_210073	An15g01480.Aspni5_210073	An15g01480.Aspni5_210073	An04g02610.Aspni5_57046	An15g01480.Aspni5_210073	An15g01480.Aspni5_210073	An15g01480.Aspni5_210073	An02g06750.Aspni5_37042	An02g06750.Aspni5_37042	An02g06750.Aspni5_37042	An15g01480.Aspni5_210073	An15g01480.Aspni5_210073	An17g01975.Aspni5_45208
		An15g01480.Aspni5_210073	An02g14340.Aspni5_197991	An07g05380.Aspni5_200112	An15g01480.Aspni5_210073	An15g01480.Aspni5_210073	An17g01975.Aspni5_45208	An02g14340.Aspni5_197991	An07g05380.Aspni5_200112	An07g05380.Aspni5_200112	An02g14340.Aspni5_197991	An15g01480.Aspni5_210073	An01g02200.Aspni5_196819	An15g01480.Aspni5_210073	An15g01480.Aspni5_210073	An02g14340.Aspni5_197991	An02g14340.Aspni5_197991	An02g14340.Aspni5_197991	An02g14340.Aspni5_197991	An02g06750.Aspni5_37042	An14g05140.Aspni5_127881	An08g07610.Aspni5_38116	An02g05460.Aspni5_206792	An16g08220.Aspni5_193747	An16g08220.Aspni5_193747	An14g05140.Aspni5_127881	An14g05140.Aspni5_127881	An17g01975.Aspni5_45208	An14g05140.Aspni5_127881	An02g06750.Aspni5_37042	An13g01010.Aspni5_192136	An01g12230.Aspni5_196062	An17g01975.Aspni5_45208	An02g06750.Aspni5_37042	An08g07610.Aspni5_38116	An08g07610.Aspni5_38116	An02g14340.Aspni5_197991	An02g14340.Aspni5_197991	An02g14340.Aspni5_197991	An11g06140.Aspni5_208879	An02g14340.Aspni5_197991	An02g14340.Aspni5_197991	An02g14340.Aspni5_197991	An16g08220.Aspni5_193747	An16g08220.Aspni5_193747	An13g01010.Aspni5_192136	An02g14340.Aspni5_197991	An02g14340.Aspni5_197991	An14g05140.Aspni5_127881
		An02g14340.Aspni5_197991	An06g01690.Aspni5_37857	An01g12230.Aspni5_196062	An02g14340.Aspni5_197991	An02g14340.Aspni5_197991	An08g02520.Aspni5_52769	An02g06750.Aspni5_37042	An02g05460.Aspni5_206792	An01g12230.Aspni5_196062	An02g06750.Aspni5_37042	An02g14340.Aspni5_197991	An11g01770.Aspni5_55936	An02g14340.Aspni5_197991	An02g14340.Aspni5_197991	An11g04990.Aspni5_52969	An02g06750.Aspni5_37042	An02g06750.Aspni5_37042	An02g06750.Aspni5_37042	An17g01975.Aspni5_45208	An13g01010.Aspni5_192136	An14g04940.Aspni5_53863	An01g02200.Aspni5_196819	An02g01600.Aspni5_46903	An02g01600.Aspni5_46903	An13g01010.Aspni5_192136	An13g01010.Aspni5_192136	An14g05140.Aspni5_127881	An13g01010.Aspni5_192136	An17g01975.Aspni5_45208	An16g08220.Aspni5_193747	An01g10700.Aspni5_196147	An03g04990.Aspni5_50719	An07g05380.Aspni5_200112	An14g04940.Aspni5_53863	An14g04940.Aspni5_53863	An06g01690.Aspni5_37857	An02g06750.Aspni5_37042	An06g01690.Aspni5_37857	An16g01480.Aspni5_183936	An15g06290.Aspni5_53510	An02g06750.Aspni5_37042	An15g06290.Aspni5_53510	An02g01600.Aspni5_46903	An02g01600.Aspni5_46903	An16g08220.Aspni5_193747	An02g06750.Aspni5_37042	An06g01690.Aspni5_37857	An12g10200.Aspni5_55188
		An02g06750.Aspni5_37042	An11g04990.Aspni5_52969	An15g00730.Aspni5_40358	An02g06750.Aspni5_37042	An02g06750.Aspni5_37042	An03g04990.Aspni5_50719	An07g05380.Aspni5_200112	An01g12230.Aspni5_196062	An04g06120.Aspni5_214286	An07g05380.Aspni5_200112	An02g06750.Aspni5_37042	An15g00700.Aspni5_40356	An02g06750.Aspni5_37042	An02g06750.Aspni5_37042	An02g06750.Aspni5_37042	An07g05380.Aspni5_200112	An07g05380.Aspni5_200112	An07g05380.Aspni5_200112	An13g01010.Aspni5_192136	An17g01130.Aspni5_214000	An04g08760.Aspni5_214784	An04g06120.Aspni5_214286	An18g06710.Aspni5_56853	An01g03760.Aspni5_46719	An04g08760.Aspni5_214784	An17g01130.Aspni5_214000	An13g01010.Aspni5_192136	An17g01130.Aspni5_214000	An13g01010.Aspni5_192136	An01g00150	An02g12030.Aspni5_47141	An08g07610.Aspni5_38116	An18g06260.Aspni5_54246	An04g08760.Aspni5_214784	An04g08760.Aspni5_214784	An15g06290.Aspni5_53510	An07g05380.Aspni5_200112	An15g06290.Aspni5_53510	An15g02360.Aspni5_35307	An02g06750.Aspni5_37042	An07g05380.Aspni5_200112	An02g06750.Aspni5_37042	An18g06710.Aspni5_56853	An18g06710.Aspni5_56853	An01g00150	An07g05380.Aspni5_200112	An15g06290.Aspni5_53510	An13g01010.Aspni5_192136
		An07g05380.Aspni5_200112	An15g06290.Aspni5_53510	An11g04470.Aspni5_55983	An07g05380.Aspni5_200112	An07g05380.Aspni5_200112	An13g01010.Aspni5_192136	An02g05460.Aspni5_206792	An11g00500.Aspni5_38729	An04g01860.Aspni5_44216	An02g05460.Aspni5_206792	An07g05380.Aspni5_200112		An07g05380.Aspni5_200112	An07g05380.Aspni5_200112	An07g05380.Aspni5_200112	An01g12230.Aspni5_196062	An01g12230.Aspni5_196062	An01g12230.Aspni5_196062	An14g05010.Aspni5_184867	An04g08760.Aspni5_214784	An18g01980.Aspni5_49811	An11g01770.Aspni5_55936	An01g03760.Aspni5_46719	An14g03620.Aspni5_41761	An01g13200.Aspni5_35512	An04g08760.Aspni5_214784	An17g01130.Aspni5_214000	An11g01570.Aspni5_52878	An14g05010.Aspni5_184867	An02g01600.Aspni5_46903	An11g06660.Aspni5_52998	An13g01010.Aspni5_192136	An15g00730.Aspni5_40358	An18g01980.Aspni5_49811	An18g01980.Aspni5_49811	An02g06750.Aspni5_37042	An01g12230.Aspni5_196062	An02g06750.Aspni5_37042	An03g06860.Aspni5_50781	An07g05380.Aspni5_200112	An01g12230.Aspni5_196062	An07g05380.Aspni5_200112	An01g03760.Aspni5_46719	An01g03760.Aspni5_46719	An02g01600.Aspni5_46903	An01g12230.Aspni5_196062	An02g06750.Aspni5_37042	An17g01130.Aspni5_214000
		An02g05460.Aspni5_206792	An02g06750.Aspni5_37042	An04g06120.Aspni5_214286	An02g05460.Aspni5_206792	An02g05460.Aspni5_206792	An14g04940.Aspni5_53863	An01g12230.Aspni5_196062	An01g02200.Aspni5_196819	An02g01600.Aspni5_46903	An01g12230.Aspni5_196062	An01g12230.Aspni5_196062		An02g05460.Aspni5_206792	An02g05460.Aspni5_206792	An02g05460.Aspni5_206792	An17g01975.Aspni5_45208	An08g07790.Aspni5_38107	An08g07790.Aspni5_38107	An09g06310.Aspni5_43122	An01g13200.Aspni5_35512	An01g06040.Aspni5_130307	An15g00700.Aspni5_40356	An14g03620.Aspni5_41761	An09g05270.Aspni5_56906	An08g00730.Aspni5_55895	An01g13200.Aspni5_35512	An11g01570.Aspni5_52878	An04g08760.Aspni5_214784	An09g06310.Aspni5_43122	An18g06710.Aspni5_56853	An02g11460	An14g04940.Aspni5_53863	An13g01010.Aspni5_192136	An01g06040.Aspni5_130307	An01g06040.Aspni5_130307	An07g05380.Aspni5_200112	An08g07790.Aspni5_38107	An07g05380.Aspni5_200112	An12g07580.Aspni5_211485	An01g12230.Aspni5_196062	An08g07790.Aspni5_38107	An01g12230.Aspni5_196062	An14g03620.Aspni5_41761	An14g03620.Aspni5_41761	An18g06710.Aspni5_56853	An08g07790.Aspni5_38107	An07g05380.Aspni5_200112	An04g08760.Aspni5_214784
		An01g12230.Aspni5_196062	An08g10370.Aspni5_47328	An16g08220.Aspni5_193747	An01g12230.Aspni5_196062	An01g12230.Aspni5_196062	An08g00730.Aspni5_55895	An11g00500.Aspni5_38729	An04g06120.Aspni5_214286	An18g05080.Aspni5_42932	An11g00500.Aspni5_38729	An11g00500.Aspni5_38729		An01g12230.Aspni5_196062	An01g12230.Aspni5_196062	An01g12230.Aspni5_196062	An08g02520.Aspni5_52769	An17g01975.Aspni5_45208	An17g01975.Aspni5_45208	An16g08220.Aspni5_193747	An08g00730.Aspni5_55895	An01g03760.Aspni5_46719	An01g05610.Aspni5_172112	An09g05270.Aspni5_56906	An16g07300.Aspni5_193903	An04g03790.Aspni5_50457	An08g00730.Aspni5_55895	An04g08760.Aspni5_214784	An01g13200.Aspni5_35512	An16g08220.Aspni5_193747	An01g03760.Aspni5_46719	An09g04530.Aspni5_43254	An04g08760.Aspni5_214784	An04g06120.Aspni5_214286	An01g09920.Aspni5_35758	An01g03760.Aspni5_46719	An02g05460.Aspni5_206792	An17g01975.Aspni5_45208	An04g02610.Aspni5_57046	An03g04330.Aspni5_50689	An11g00500.Aspni5_38729	An17g01975.Aspni5_45208	An14g03630.Aspni5_41762	An09g05270.Aspni5_56906	An09g05270.Aspni5_56906	An01g03760.Aspni5_46719	An17g01975.Aspni5_45208	An04g02610.Aspni5_57046	An01g13200.Aspni5_35512
		An14g03630.Aspni5_41762	An07g05380.Aspni5_200112	An04g01860.Aspni5_44216	An14g03630.Aspni5_41762	An11g00500.Aspni5_38729	An09g06310.Aspni5_43122	An17g01975.Aspni5_45208	An11g01770.Aspni5_55936	An09g05270.Aspni5_56906	An17g01975.Aspni5_45208	An17g01975.Aspni5_45208		An14g03630.Aspni5_41762	An11g00500.Aspni5_38729	An11g00500.Aspni5_38729	An03g04990.Aspni5_50719	An08g02520.Aspni5_52769	An08g02520.Aspni5_52769	An01g00150	An04g03790.Aspni5_50457	An08g07030.Aspni5_38160		An16g07300.Aspni5_193903			An04g03790.Aspni5_50457	An01g13200.Aspni5_35512	An08g00730.Aspni5_55895	An01g00150	An14g03620.Aspni5_41761	An15g06730.Aspni5_48862	An01g13200.Aspni5_35512	An16g08220.Aspni5_193747	An01g00770.Aspni5_46856	An01g09920.Aspni5_35758	An01g12230.Aspni5_196062	An08g02520.Aspni5_52769	An02g05460.Aspni5_206792	An02g14590.Aspni5_37620	An08g07790.Aspni5_38107	An08g02520.Aspni5_52769	An11g00500.Aspni5_38729	An16g07300.Aspni5_193903	An16g07300.Aspni5_193903	An14g03620.Aspni5_41761	An08g02520.Aspni5_52769	An02g05460.Aspni5_206792	An08g00730.Aspni5_55895
		An11g00500.Aspni5_38729	An02g05460.Aspni5_206792	An01g00150	An11g00500.Aspni5_38729	An17g01975.Aspni5_45208	An04g03790.Aspni5_50457	An08g02520.Aspni5_52769	An04g01860.Aspni5_44216	An16g07300.Aspni5_193903	An08g02520.Aspni5_52769	An08g02520.Aspni5_52769		An11g00500.Aspni5_38729	An17g01975.Aspni5_45208	An17g01975.Aspni5_45208	An15g00730.Aspni5_40358	An03g04990.Aspni5_50719	An03g04990.Aspni5_50719	An02g01600.Aspni5_46903	An14g03620.Aspni5_41761	An01g09920.Aspni5_35758					An14g03620.Aspni5_41761	An08g00730.Aspni5_55895	An04g03790.Aspni5_50457	An02g01600.Aspni5_46903	An09g05270.Aspni5_56906	An18g03220.Aspni5_211941	An18g01980.Aspni5_49811	An01g00150	An02g04980.Aspni5_46984	An01g00770.Aspni5_46856	An14g03630.Aspni5_41762	An18g06260.Aspni5_54246	An01g12230.Aspni5_196062	An04g02420.Aspni5_54584	An17g01975.Aspni5_45208	An18g06260.Aspni5_54246	An08g07790.Aspni5_38107			An09g05270.Aspni5_56906	An03g04990.Aspni5_50719	An01g12230.Aspni5_196062	An04g03790.Aspni5_50457
		An17g01975.Aspni5_45208	An01g12230.Aspni5_196062	An02g01600.Aspni5_46903	An17g01975.Aspni5_45208	An08g02520.Aspni5_52769	An01g06040.Aspni5_130307	An01g02200.Aspni5_196819	An01g10820.Aspni5_46410		An01g02200.Aspni5_196819	An03g04990.Aspni5_50719		An17g01975.Aspni5_45208	An08g02520.Aspni5_52769	An08g02520.Aspni5_52769	An13g01010.Aspni5_192136	An18g06260.Aspni5_54246	An18g06260.Aspni5_54246	An18g06710.Aspni5_56853	An02g03520.Aspni5_36826	An01g00770.Aspni5_46856					An02g03520.Aspni5_36826	An04g03790.Aspni5_50457	An18g05190.Aspni5_56817	An18g06710.Aspni5_56853	An16g07300.Aspni5_193903	An15g01000.Aspni5_40381	An08g00730.Aspni5_55895	An02g01600.Aspni5_46903		An02g04980.Aspni5_46984	An11g00500.Aspni5_38729	An15g00730.Aspni5_40358	An14g03630.Aspni5_41762	An11g06160.Aspni5_179947	An08g02520.Aspni5_52769	An15g00730.Aspni5_40358	An17g01975.Aspni5_45208			An16g07300.Aspni5_193903	An18g06260.Aspni5_54246	An14g03630.Aspni5_41762	An14g03620.Aspni5_41761
		An08g02520.Aspni5_52769	An11g00500.Aspni5_38729	An01g10820.Aspni5_46410	An08g02520.Aspni5_52769	An01g02200.Aspni5_196819	An11g03270.Aspni5_47909	An03g04990.Aspni5_50719	An15g00700.Aspni5_40356		An03g04990.Aspni5_50719	An04g03700.Aspni5_137708		An08g02520.Aspni5_52769	An01g02200.Aspni5_196819	An01g02200.Aspni5_196819	An17g01130.Aspni5_214000	An14g05140.Aspni5_127881	An14g05140.Aspni5_127881	An01g03760.Aspni5_46719	An17g01140.Aspni5_54900	An02g04980.Aspni5_46984					An17g01140.Aspni5_54900	An18g05190.Aspni5_56817	An14g03620.Aspni5_41761	An01g03760.Aspni5_46719		An15g00230.Aspni5_48585	An01g06040.Aspni5_130307	An18g06710.Aspni5_56853			An08g07790.Aspni5_38107	An13g01010.Aspni5_192136	An11g00500.Aspni5_38729		An18g06260.Aspni5_54246	An13g01010.Aspni5_192136	An08g02520.Aspni5_52769				An14g05140.Aspni5_127881	An11g00500.Aspni5_38729	An02g03520.Aspni5_36826
		An01g02200.Aspni5_196819	An17g01975.Aspni5_45208	An02g01590.Aspni5_173652	An01g02200.Aspni5_196819	An03g04990.Aspni5_50719	An01g10820.Aspni5_46410	An14g05140.Aspni5_127881	An09g05270.Aspni5_56906		An14g05140.Aspni5_127881	An15g00730.Aspni5_40358		An01g02200.Aspni5_196819	An03g04990.Aspni5_50719	An03g04990.Aspni5_50719	An11g04470.Aspni5_55983	An15g00730.Aspni5_40358	An15g00730.Aspni5_40358	An14g03620.Aspni5_41761	An08g02210						An08g02210	An11g03270.Aspni5_47909	An02g03520.Aspni5_36826	An14g03620.Aspni5_41761			An11g03270.Aspni5_47909	An01g03760.Aspni5_46719			An17g01975.Aspni5_45208	An11g04470.Aspni5_55983	An08g07790.Aspni5_38107		An01g10700.Aspni5_196147	An11g04470.Aspni5_55983	An18g06260.Aspni5_54246				An15g00730.Aspni5_40358	An08g07790.Aspni5_38107	An17g01140.Aspni5_54900
		An11g06600.Aspni5_39196	An08g02520.Aspni5_52769	An18g06710.Aspni5_56853	An11g06600.Aspni5_39196	An14g05140.Aspni5_127881	An01g09040.Aspni5_51832	An15g00730.Aspni5_40358	An16g07300.Aspni5_193903		An15g00730.Aspni5_40358	An13g01010.Aspni5_192136		An11g06600.Aspni5_39196	An14g05140.Aspni5_127881	An14g05140.Aspni5_127881	An14g04940.Aspni5_53863	An08g07610.Aspni5_38116	An08g07610.Aspni5_38116	An02g11580.Aspni5_126121								An14g03620.Aspni5_41761	An17g01140.Aspni5_54900	An02g11580.Aspni5_126121			An02g03520.Aspni5_36826	An14g03620.Aspni5_41761			An08g02520.Aspni5_52769	An14g05010.Aspni5_184867	An17g01975.Aspni5_45208		An15g00730.Aspni5_40358	An14g05010.Aspni5_184867	An01g10700.Aspni5_196147				An08g07610.Aspni5_38116	An17g01975.Aspni5_45208	An08g02210
		An03g04990.Aspni5_50719	An01g02200.Aspni5_196819	An01g03760.Aspni5_46719	An03g04990.Aspni5_50719	An12g10200.Aspni5_55188	An02g03520.Aspni5_36826	An08g07610.Aspni5_38116	An04g02000.Aspni5_44202		An08g07610.Aspni5_38116	An17g01130.Aspni5_214000		An03g04990.Aspni5_50719	An12g10200.Aspni5_55188	An15g00730.Aspni5_40358	An04g06120.Aspni5_214286	An13g01010.Aspni5_192136	An13g01010.Aspni5_192136	An09g05270.Aspni5_56906								An02g03520.Aspni5_36826	An08g02210	An09g05270.Aspni5_56906			An08g02210	An11g04500.Aspni5_178296			An01g02200.Aspni5_196819	An14g04940.Aspni5_53863	An08g02520.Aspni5_52769		An13g01010.Aspni5_192136	An14g04940.Aspni5_53863	An15g00730.Aspni5_40358				An13g01010.Aspni5_192136	An08g02520.Aspni5_52769
		An14g05140.Aspni5_127881	An02g01790.Aspni5_36714	An01g09040.Aspni5_51832	An14g05140.Aspni5_127881	An04g03700.Aspni5_137708	An03g06850.Aspni5_44639	An13g01010.Aspni5_192136			An13g01010.Aspni5_192136	An11g04470.Aspni5_55983		An14g05140.Aspni5_127881	An04g03700.Aspni5_137708	An08g07610.Aspni5_38116	An08g00730.Aspni5_55895	An17g01130.Aspni5_214000	An17g01130.Aspni5_214000	An16g07300.Aspni5_193903								An17g01140.Aspni5_54900		An16g07300.Aspni5_193903			An01g09920.Aspni5_35758	An09g06180.Aspni5_50038			An02g01790.Aspni5_36714	An04g06120.Aspni5_214286	An01g02200.Aspni5_196819		An02g12030.Aspni5_47141	An04g06120.Aspni5_214286	An13g01010.Aspni5_192136				An17g01130.Aspni5_214000	An01g02200.Aspni5_196819
		An15g00730.Aspni5_40358	An03g04990.Aspni5_50719	An14g03620.Aspni5_41761	An15g00730.Aspni5_40358	An15g00730.Aspni5_40358	An01g09920.Aspni5_35758	An11g04470.Aspni5_55983			An11g04470.Aspni5_55983	An14g04940.Aspni5_53863		An15g00730.Aspni5_40358	An15g00730.Aspni5_40358	An13g01010.Aspni5_192136	An09g06310.Aspni5_43122	An11g04470.Aspni5_55983	An11g04470.Aspni5_55983									An08g02210					An02g11580.Aspni5_126121	An18g05080.Aspni5_42932			An18g06260.Aspni5_54246	An02g02530.Aspni5_55529	An02g01790.Aspni5_36714		An11g06660.Aspni5_52998	An02g02530.Aspni5_55529	An02g12030.Aspni5_47141				An11g04470.Aspni5_55983	An02g01790.Aspni5_36714
		An08g07610.Aspni5_38116	An01g10700.Aspni5_196147	An18g05080.Aspni5_42932	An08g07610.Aspni5_38116	An08g07610.Aspni5_38116	An02g11580.Aspni5_126121	An14g04940.Aspni5_53863			An14g04940.Aspni5_53863	An04g06120.Aspni5_214286		An08g07610.Aspni5_38116	An08g07610.Aspni5_38116	An11g04470.Aspni5_55983	An04g03790.Aspni5_50457	An14g05010.Aspni5_184867	An14g05010.Aspni5_184867														An01g00770.Aspni5_46856	An02g04830.Aspni5_174672			An01g10700.Aspni5_196147	An18g01980.Aspni5_49811	An11g06600.Aspni5_39196		An11g04470.Aspni5_55983	An18g01980.Aspni5_49811	An11g06660.Aspni5_52998				An14g05010.Aspni5_184867	An11g06600.Aspni5_39196
		An13g01010.Aspni5_192136	An14g05140.Aspni5_127881	An09g05270.Aspni5_56906	An13g01010.Aspni5_192136	An13g01010.Aspni5_192136	An04g02000.Aspni5_44202	An04g06120.Aspni5_214286			An04g06120.Aspni5_214286	An04g08760.Aspni5_214784		An13g01010.Aspni5_192136	An13g01010.Aspni5_192136	An14g05010.Aspni5_184867	An16g08220.Aspni5_193747	An14g04940.Aspni5_53863	An14g04940.Aspni5_53863														An04g02000.Aspni5_44202	An09g05270.Aspni5_56906			An15g00730.Aspni5_40358	An09g06310.Aspni5_43122	An18g06260.Aspni5_54246		An14g05010.Aspni5_184867	An09g06310.Aspni5_43122	An11g04470.Aspni5_55983				An14g04940.Aspni5_53863	An18g06260.Aspni5_54246
		An11g04470.Aspni5_55983	An15g00730.Aspni5_40358	An16g07300.Aspni5_193903	An11g04470.Aspni5_55983	An11g04470.Aspni5_55983		An02g02530.Aspni5_55529			An02g02530.Aspni5_55529	An08g00730.Aspni5_55895		An11g04470.Aspni5_55983	An11g04470.Aspni5_55983	An01g02220.Aspni5_36333	An04g01860.Aspni5_44216	An04g06120.Aspni5_214286	An04g06120.Aspni5_214286														An02g04980.Aspni5_46984	An16g07300.Aspni5_193903			An01g08090.Aspni5_55358	An16g08220.Aspni5_193747	An01g10700.Aspni5_196147		An01g02220.Aspni5_36333	An16g08220.Aspni5_193747	An14g05010.Aspni5_184867				An04g06120.Aspni5_214286	An01g10700.Aspni5_196147
		An02g11460	An08g07610.Aspni5_38116	An04g02000.Aspni5_44202	An02g11460	An14g04940.Aspni5_53863		An18g01980.Aspni5_49811			An18g01980.Aspni5_49811	An09g06310.Aspni5_43122		An02g11460	An14g04940.Aspni5_53863	An14g04940.Aspni5_53863	An01g06040.Aspni5_130307	An02g02530.Aspni5_55529	An02g02530.Aspni5_55529																		An08g02440.Aspni5_176678	An01g00150	An15g00730.Aspni5_40358		An02g11460	An01g00150	An01g02220.Aspni5_36333				An02g02530.Aspni5_55529	An15g00730.Aspni5_40358
		An02g02750.Aspni5_206591	An13g01010.Aspni5_192136		An02g02750.Aspni5_206591	An04g06120.Aspni5_214286		An11g01770.Aspni5_55936			An11g01770.Aspni5_55936	An04g03790.Aspni5_50457		An02g02750.Aspni5_206591	An04g06120.Aspni5_214286	An04g06120.Aspni5_214286	An01g00150	An04g08760.Aspni5_214784	An04g08760.Aspni5_214784																		An13g01010.Aspni5_192136	An02g01600.Aspni5_46903	An01g08090.Aspni5_55358		An14g04940.Aspni5_53863	An02g01600.Aspni5_46903	An02g11460				An04g08760.Aspni5_214784	An01g08090.Aspni5_55358
		An14g04940.Aspni5_53863	An02g12030.Aspni5_47141		An14g04940.Aspni5_53863	An02g02530.Aspni5_55529		An08g00730.Aspni5_55895			An08g00730.Aspni5_55895	An16g08220.Aspni5_193747		An14g04940.Aspni5_53863	An02g02530.Aspni5_55529	An02g02530.Aspni5_55529	An11g03270.Aspni5_47909	An01g13200.Aspni5_35512	An01g13200.Aspni5_35512																		An02g12030.Aspni5_47141	An02g01590.Aspni5_173652	An08g02440.Aspni5_176678		An09g04530.Aspni5_43254	An02g01590.Aspni5_173652	An14g04940.Aspni5_53863				An01g13200.Aspni5_35512	An08g02440.Aspni5_176678
		An04g06120.Aspni5_214286	An17g01130.Aspni5_214000		An04g06120.Aspni5_214286	An04g08760.Aspni5_214784		An08g02390.Aspni5_176572			An08g02390.Aspni5_176572	An04g01860.Aspni5_44216		An04g06120.Aspni5_214286	An04g08760.Aspni5_214784	An18g01980.Aspni5_49811	An02g01600.Aspni5_46903	An18g01980.Aspni5_49811	An18g01980.Aspni5_49811																		An11g06660.Aspni5_52998	An18g06710.Aspni5_56853	An04g02580.Aspni5_190860		An04g06120.Aspni5_214286	An18g06710.Aspni5_56853	An09g04530.Aspni5_43254				An18g01980.Aspni5_49811	An04g02580.Aspni5_190860
		An02g02530.Aspni5_55529	An11g04470.Aspni5_55983		An02g02530.Aspni5_55529	An18g01980.Aspni5_49811		An09g06310.Aspni5_43122			An09g06310.Aspni5_43122	An01g06040.Aspni5_130307		An02g02530.Aspni5_55529	An18g01980.Aspni5_49811	An11g01770.Aspni5_55936	An01g10820.Aspni5_46410	An08g00730.Aspni5_55895	An08g00730.Aspni5_55895																		An15g01760.Aspni5_129349	An01g03760.Aspni5_46719	An13g01010.Aspni5_192136		An02g02530.Aspni5_55529	An01g03760.Aspni5_46719	An04g06120.Aspni5_214286				An08g00730.Aspni5_55895	An13g01010.Aspni5_192136
		An15g02360.Aspni5_35307	An14g05010.Aspni5_184867		An15g02360.Aspni5_35307	An11g01770.Aspni5_55936		An04g03790.Aspni5_50457			An04g03790.Aspni5_50457	An01g00150		An15g02360.Aspni5_35307	An11g01770.Aspni5_55936	An08g00730.Aspni5_55895	An02g01590.Aspni5_173652	An09g06310.Aspni5_43122	An09g06310.Aspni5_43122																		An11g04470.Aspni5_55983	An01g09040.Aspni5_51832	An02g12030.Aspni5_47141		An18g01980.Aspni5_49811	An01g09040.Aspni5_51832	An11g01570.Aspni5_52878				An09g06310.Aspni5_43122	An02g12030.Aspni5_47141
		An18g01980.Aspni5_49811	An01g02220.Aspni5_36333		An18g01980.Aspni5_49811	An08g00730.Aspni5_55895		An16g08220.Aspni5_193747			An16g08220.Aspni5_193747	An11g03270.Aspni5_47909		An18g01980.Aspni5_49811	An08g00730.Aspni5_55895	An08g02390.Aspni5_176572	An18g06710.Aspni5_56853	An04g03790.Aspni5_50457	An04g03790.Aspni5_50457																		An14g05010.Aspni5_184867	An14g03620.Aspni5_41761	An11g06660.Aspni5_52998		An09g06310.Aspni5_43122	An14g03620.Aspni5_41761	An02g02530.Aspni5_55529				An04g03790.Aspni5_50457	An11g06660.Aspni5_52998
		An11g01770.Aspni5_55936	An01g06290.Aspni5_171156		An11g01770.Aspni5_55936	An08g02390.Aspni5_176572		An04g01860.Aspni5_44216			An04g01860.Aspni5_44216	An02g01600.Aspni5_46903		An11g01770.Aspni5_55936	An08g02390.Aspni5_176572	An09g06310.Aspni5_43122	An01g03760.Aspni5_46719	An16g08220.Aspni5_193747	An16g08220.Aspni5_193747																		An01g02220.Aspni5_36333	An11g04500.Aspni5_178296	An15g01760.Aspni5_129349		An16g08220.Aspni5_193747	An11g04500.Aspni5_178296	An18g01980.Aspni5_49811				An16g08220.Aspni5_193747	An15g01760.Aspni5_129349
		An08g00730.Aspni5_55895	An02g11460		An08g00730.Aspni5_55895	An09g06310.Aspni5_43122		An01g06040.Aspni5_130307			An01g06040.Aspni5_130307	An01g10820.Aspni5_46410		An08g00730.Aspni5_55895	An09g06310.Aspni5_43122	An04g03790.Aspni5_50457	An01g09040.Aspni5_51832	An01g06040.Aspni5_130307	An01g06040.Aspni5_130307																		An02g11460	An09g06180.Aspni5_50038	An11g06140.Aspni5_208879		An15g06730.Aspni5_48862	An09g06180.Aspni5_50038	An09g06310.Aspni5_43122				An01g06040.Aspni5_130307	An11g06140.Aspni5_208879
		An08g02390.Aspni5_176572	An14g04940.Aspni5_53863		An08g02390.Aspni5_176572	An04g03790.Aspni5_50457		An11g01300.Aspni5_38790			An11g01300.Aspni5_38790	An02g01590.Aspni5_173652		An08g02390.Aspni5_176572	An04g03790.Aspni5_50457	An16g08220.Aspni5_193747	An14g03620.Aspni5_41761	An11g01300.Aspni5_38790	An11g01300.Aspni5_38790																		An14g04940.Aspni5_53863	An02g03520.Aspni5_36826	An11g04470.Aspni5_55983		An01g00150	An02g03520.Aspni5_36826	An16g08220.Aspni5_193747				An11g01300.Aspni5_38790	An11g04470.Aspni5_55983
		An09g06310.Aspni5_43122	An09g04530.Aspni5_43254		An09g06310.Aspni5_43122	An16g08220.Aspni5_193747		An01g00150			An01g00150	An18g06710.Aspni5_56853		An09g06310.Aspni5_43122	An16g08220.Aspni5_193747	An04g01860.Aspni5_44216	An09g06180.Aspni5_50038	An01g00150	An01g00150																		An09g04530.Aspni5_43254	An18g05080.Aspni5_42932	An14g05010.Aspni5_184867		An18g03220.Aspni5_211941	An18g05080.Aspni5_42932	An15g06730.Aspni5_48862				An01g00150	An14g05010.Aspni5_184867
		An04g03790.Aspni5_50457	An04g06120.Aspni5_214286		An04g03790.Aspni5_50457	An04g01860.Aspni5_44216		An02g01600.Aspni5_46903			An02g01600.Aspni5_46903	An01g03760.Aspni5_46719		An04g03790.Aspni5_50457	An04g01860.Aspni5_44216	An01g06040.Aspni5_130307	An02g03520.Aspni5_36826	An11g03270.Aspni5_47909	An11g03270.Aspni5_47909																		An04g06120.Aspni5_214286	An03g06850.Aspni5_44639	An01g02220.Aspni5_36333		An02g01600.Aspni5_46903	An03g06850.Aspni5_44639	An01g00150				An11g03270.Aspni5_47909	An01g02220.Aspni5_36333
		An12g07580.Aspni5_211485	An03g05090.Aspni5_191587		An12g07580.Aspni5_211485	An01g06040.Aspni5_130307		An01g10820.Aspni5_46410			An01g10820.Aspni5_46410	An01g09040.Aspni5_51832		An12g07580.Aspni5_211485	An01g06040.Aspni5_130307	An11g01300.Aspni5_38790	An18g05080.Aspni5_42932	An02g01600.Aspni5_46903	An02g01600.Aspni5_46903																		An03g05090.Aspni5_191587	An02g04830.Aspni5_174672	An02g11460		An15g01000.Aspni5_40381	An02g04830.Aspni5_174672	An18g03220.Aspni5_211941				An02g01600.Aspni5_46903	An02g11460
		An16g08220.Aspni5_193747	An11g01570.Aspni5_52878		An16g08220.Aspni5_193747	An11g01300.Aspni5_38790		An15g00700.Aspni5_40356			An15g00700.Aspni5_40356	An14g03620.Aspni5_41761		An16g08220.Aspni5_193747	An11g01300.Aspni5_38790	An01g00150	An03g06850.Aspni5_44639	An02g01590.Aspni5_173652	An02g01590.Aspni5_173652																		An11g01570.Aspni5_52878	An01g09920.Aspni5_35758	An16g01480.Aspni5_183936		An02g01590.Aspni5_173652	An01g09920.Aspni5_35758	An02g01600.Aspni5_46903				An02g01590.Aspni5_173652	An16g01480.Aspni5_183936
		An04g01860.Aspni5_44216	An02g02530.Aspni5_55529		An04g01860.Aspni5_44216	An01g00150		An02g01590.Aspni5_173652			An02g01590.Aspni5_173652	An12g01330.Aspni5_212872		An04g01860.Aspni5_44216	An01g00150	An02g01600.Aspni5_46903	An01g09920.Aspni5_35758	An18g06710.Aspni5_56853	An18g06710.Aspni5_56853																		An03g01310.Aspni5_57431	An02g11580.Aspni5_126121	An14g04940.Aspni5_53863		An18g06710.Aspni5_56853	An02g11580.Aspni5_126121	An15g01000.Aspni5_40381				An18g06710.Aspni5_56853	An14g04940.Aspni5_53863
		An01g06040.Aspni5_130307	An02g08730.Aspni5_174424		An01g06040.Aspni5_130307	An11g03270.Aspni5_47909		An18g06710.Aspni5_56853			An18g06710.Aspni5_56853	An09g06180.Aspni5_50038		An01g06040.Aspni5_130307	An11g03270.Aspni5_47909	An01g10820.Aspni5_46410	An02g11580.Aspni5_126121	An01g03760.Aspni5_46719	An01g03760.Aspni5_46719																		An14g00280.Aspni5_210854	An01g00770.Aspni5_46856	An09g04530.Aspni5_43254		An01g03760.Aspni5_46719	An01g00770.Aspni5_46856	An02g01590.Aspni5_173652				An01g03760.Aspni5_46719	An09g04530.Aspni5_43254
		An11g01300.Aspni5_38790	An01g13200.Aspni5_35512		An11g01300.Aspni5_38790	An02g01600.Aspni5_46903		An01g03760.Aspni5_46719			An01g03760.Aspni5_46719	An02g03520.Aspni5_36826		An11g01300.Aspni5_38790	An02g01600.Aspni5_46903	An15g00700.Aspni5_40356	An09g05270.Aspni5_56906	An01g09040.Aspni5_51832	An01g09040.Aspni5_51832																		An02g02530.Aspni5_55529	An09g05270.Aspni5_56906	An04g06120.Aspni5_214286		An15g00230.Aspni5_48585	An09g05270.Aspni5_56906	An18g06710.Aspni5_56853				An01g09040.Aspni5_51832	An04g06120.Aspni5_214286
		An01g00150	An02g12640.Aspni5_173997		An01g00150	An01g10820.Aspni5_46410		An15g00230.Aspni5_48585			An15g00230.Aspni5_48585	An18g05080.Aspni5_42932		An01g00150	An01g10820.Aspni5_46410	An02g01590.Aspni5_173652	An16g07300.Aspni5_193903	An14g03620.Aspni5_41761	An14g03620.Aspni5_41761																		An02g08730.Aspni5_174424	An16g07300.Aspni5_193903	An03g05090.Aspni5_191587		An01g09040.Aspni5_51832	An16g07300.Aspni5_193903	An01g03760.Aspni5_46719				An14g03620.Aspni5_41761	An03g05090.Aspni5_191587
		An02g01600.Aspni5_46903	An18g01980.Aspni5_49811		An02g01600.Aspni5_46903	An15g00700.Aspni5_40356		An01g09040.Aspni5_51832			An01g09040.Aspni5_51832	An08g02210		An02g01600.Aspni5_46903	An15g00700.Aspni5_40356	An18g06710.Aspni5_56853	An04g02000.Aspni5_44202	An11g04500.Aspni5_178296	An11g04500.Aspni5_178296																		An18g01980.Aspni5_49811	An02g04980.Aspni5_46984	An11g01570.Aspni5_52878		An14g03620.Aspni5_41761	An02g04980.Aspni5_46984	An15g00230.Aspni5_48585				An11g04500.Aspni5_178296	An11g01570.Aspni5_52878
		An01g10820.Aspni5_46410	An01g06110.Aspni5_172049		An01g10820.Aspni5_46410	An02g01590.Aspni5_173652		An14g03620.Aspni5_41761			An14g03620.Aspni5_41761	An03g06850.Aspni5_44639		An01g10820.Aspni5_46410	An02g01590.Aspni5_173652	An01g03760.Aspni5_46719		An15g00960.Aspni5_40378	An09g06180.Aspni5_50038																		An01g06110.Aspni5_172049		An03g01310.Aspni5_57431		An11g04500.Aspni5_178296		An01g09040.Aspni5_51832				An09g06180.Aspni5_50038	An03g01310.Aspni5_57431
		An15g00700.Aspni5_40356	An11g01770.Aspni5_55936		An15g00700.Aspni5_40356	An18g06710.Aspni5_56853		An15g00960.Aspni5_40378			An02g03520.Aspni5_36826	An01g09920.Aspni5_35758		An15g00700.Aspni5_40356	An18g06710.Aspni5_56853	An15g00230.Aspni5_48585		An09g06180.Aspni5_50038	An02g03520.Aspni5_36826																		An11g01770.Aspni5_55936		An14g00280.Aspni5_210854		An09g06180.Aspni5_50038		An14g03620.Aspni5_41761				An02g03520.Aspni5_36826	An14g00280.Aspni5_210854
		An02g01590.Aspni5_173652	An08g00730.Aspni5_55895		An02g01590.Aspni5_173652	An01g03760.Aspni5_46719		An02g03520.Aspni5_36826			An18g05080.Aspni5_42932	An07g02650.Aspni5_200308		An02g01590.Aspni5_173652	An01g03760.Aspni5_46719	An01g09040.Aspni5_51832		An02g03520.Aspni5_36826	An17g01140.Aspni5_54900																		An08g02390.Aspni5_176572		An02g02530.Aspni5_55529		An02g03520.Aspni5_36826		An11g04500.Aspni5_178296				An17g01140.Aspni5_54900	An02g02530.Aspni5_55529
		An18g06710.Aspni5_56853	An08g02390.Aspni5_176572		An18g06710.Aspni5_56853	An15g00230.Aspni5_48585		An18g05080.Aspni5_42932			An01g05610.Aspni5_172112	An02g11580.Aspni5_126121		An18g06710.Aspni5_56853	An15g00230.Aspni5_48585	An14g03620.Aspni5_41761		An17g01140.Aspni5_54900	An18g05080.Aspni5_42932																		An09g06310.Aspni5_43122		An02g08730.Aspni5_174424		An18g05080.Aspni5_42932		An09g06180.Aspni5_50038				An18g05080.Aspni5_42932	An02g08730.Aspni5_174424
		An01g03760.Aspni5_46719	An09g06310.Aspni5_43122		An01g03760.Aspni5_46719	An01g09040.Aspni5_51832		An01g05610.Aspni5_172112			An03g06850.Aspni5_44639	An09g05270.Aspni5_56906		An01g03760.Aspni5_46719	An01g09040.Aspni5_51832	An15g00960.Aspni5_40378		An18g05080.Aspni5_42932	An08g02210																		An12g07580.Aspni5_211485		An15g02360.Aspni5_35307		An03g06850.Aspni5_44639		An02g03520.Aspni5_36826				An08g02210	An15g02360.Aspni5_35307
		An03g04330.Aspni5_50689	An04g03790.Aspni5_50457		An03g04330.Aspni5_50689	An14g03620.Aspni5_41761		An08g07030.Aspni5_38160			An01g09920.Aspni5_35758	An16g07300.Aspni5_193903		An03g04330.Aspni5_50689	An14g03620.Aspni5_41761	An02g03520.Aspni5_36826		An08g02210	An08g07030.Aspni5_38160																		An18g02110.Aspni5_187256		An18g01980.Aspni5_49811		An02g04830.Aspni5_174672		An18g05080.Aspni5_42932				An03g06850.Aspni5_44639	An18g01980.Aspni5_49811
		An15g00230.Aspni5_48585	An16g08220.Aspni5_193747		An15g00230.Aspni5_48585	An02g03520.Aspni5_36826		An03g06850.Aspni5_44639			An01g00770.Aspni5_46856	An04g02000.Aspni5_44202		An15g00230.Aspni5_48585	An02g03520.Aspni5_36826	An18g05080.Aspni5_42932		An08g07030.Aspni5_38160	An03g06850.Aspni5_44639																		An16g08220.Aspni5_193747		An01g06110.Aspni5_172049		An01g09920.Aspni5_35758		An03g06850.Aspni5_44639				An02g04830.Aspni5_174672	An01g06110.Aspni5_172049
		An01g09040.Aspni5_51832	An04g01860.Aspni5_44216		An01g09040.Aspni5_51832	An18g05080.Aspni5_42932		An01g09920.Aspni5_35758			An09g05270.Aspni5_56906			An01g09040.Aspni5_51832	An18g05080.Aspni5_42932	An01g05610.Aspni5_172112		An03g06850.Aspni5_44639	An02g04830.Aspni5_174672																		An18g05190.Aspni5_56817		An03g06860.Aspni5_50781		An02g11580.Aspni5_126121		An02g04830.Aspni5_174672				An01g09920.Aspni5_35758	An03g06860.Aspni5_50781
		An14g03620.Aspni5_41761	An01g06040.Aspni5_130307		An14g03620.Aspni5_41761	An01g05610.Aspni5_172112		An01g00770.Aspni5_46856			An16g07300.Aspni5_193903			An14g03620.Aspni5_41761	An01g05610.Aspni5_172112	An08g07030.Aspni5_38160		An02g04830.Aspni5_174672	An01g09920.Aspni5_35758																		An15g06730.Aspni5_48862		An11g01770.Aspni5_55936		An01g00770.Aspni5_46856		An01g09920.Aspni5_35758				An02g11580.Aspni5_126121	An11g01770.Aspni5_55936
		An15g00960.Aspni5_40378	An18g05190.Aspni5_56817		An15g00960.Aspni5_40378	An08g02210		An09g05270.Aspni5_56906			An04g02000.Aspni5_44202			An15g00960.Aspni5_40378	An08g02210	An03g06850.Aspni5_44639		An01g09920.Aspni5_35758	An02g11580.Aspni5_126121																		An01g00150		An08g02390.Aspni5_176572		An09g05270.Aspni5_56906		An02g11580.Aspni5_126121				An01g00770.Aspni5_46856	An08g02390.Aspni5_176572
		An02g03520.Aspni5_36826	An11g01300.Aspni5_38790		An02g03520.Aspni5_36826	An03g06850.Aspni5_44639		An16g07300.Aspni5_193903						An02g03520.Aspni5_36826	An03g06850.Aspni5_44639	An01g09920.Aspni5_35758		An02g11580.Aspni5_126121	An01g00770.Aspni5_46856																		An18g03220.Aspni5_211941		An09g06310.Aspni5_43122		An16g07300.Aspni5_193903		An01g00770.Aspni5_46856				An09g05270.Aspni5_56906	An09g06310.Aspni5_43122
		An18g05080.Aspni5_42932	An01g00150		An18g05080.Aspni5_42932	An01g09920.Aspni5_35758		An04g02000.Aspni5_44202						An18g05080.Aspni5_42932	An01g09920.Aspni5_35758	An01g00770.Aspni5_46856		An01g00770.Aspni5_46856	An09g05270.Aspni5_56906																		An02g01600.Aspni5_46903		An12g07580.Aspni5_211485		An02g04980.Aspni5_46984		An09g05270.Aspni5_56906				An16g07300.Aspni5_193903	An12g07580.Aspni5_211485
		An01g05610.Aspni5_172112	An09g04910.Aspni5_50094		An01g05610.Aspni5_172112	An07g02650.Aspni5_200308								An01g05610.Aspni5_172112	An07g02650.Aspni5_200308	An09g05270.Aspni5_56906		An09g05270.Aspni5_56906	An16g07300.Aspni5_193903																		An15g01000.Aspni5_40381		An18g02110.Aspni5_187256				An16g07300.Aspni5_193903				An04g02000.Aspni5_44202	An18g02110.Aspni5_187256
		An08g07030.Aspni5_38160	An02g01600.Aspni5_46903		An08g07030.Aspni5_38160	An01g00770.Aspni5_46856								An08g07030.Aspni5_38160	An01g00770.Aspni5_46856	An16g07300.Aspni5_193903		An16g07300.Aspni5_193903	An04g02000.Aspni5_44202																		An15g00700.Aspni5_40356		An16g08220.Aspni5_193747				An02g04980.Aspni5_46984				An02g04980.Aspni5_46984	An16g08220.Aspni5_193747
		An03g06850.Aspni5_44639	An01g10820.Aspni5_46410		An03g06850.Aspni5_44639	An09g05270.Aspni5_56906								An03g06850.Aspni5_44639	An09g05270.Aspni5_56906	An04g02000.Aspni5_44202		An02g03260.Aspni5_36809	An02g04980.Aspni5_46984																		An02g01590.Aspni5_173652		An18g05190.Aspni5_56817									An18g05190.Aspni5_56817
		An01g09920.Aspni5_35758	An11g09380.Aspni5_53037		An01g09920.Aspni5_35758	An16g07300.Aspni5_193903								An01g09920.Aspni5_35758	An16g07300.Aspni5_193903			An04g02000.Aspni5_44202																			An18g06710.Aspni5_56853		An15g06730.Aspni5_48862									An15g06730.Aspni5_48862
		An01g00770.Aspni5_46856	An15g00700.Aspni5_40356		An01g00770.Aspni5_46856	An04g02000.Aspni5_44202								An01g00770.Aspni5_46856	An04g02000.Aspni5_44202			An02g04980.Aspni5_46984																			An01g03760.Aspni5_46719		An01g00150									An01g00150
		An09g05270.Aspni5_56906	An02g01590.Aspni5_173652		An09g05270.Aspni5_56906									An09g05270.Aspni5_56906																							An15g00230.Aspni5_48585		An02g03250.Aspni5_206638									An02g03250.Aspni5_206638
		An16g07300.Aspni5_193903	An18g06710.Aspni5_56853		An16g07300.Aspni5_193903									An16g07300.Aspni5_193903																							An01g09040.Aspni5_51832		An18g03220.Aspni5_211941									An18g03220.Aspni5_211941
		An04g02000.Aspni5_44202	An01g03760.Aspni5_46719		An04g02000.Aspni5_44202									An04g02000.Aspni5_44202																							An14g03620.Aspni5_41761		An02g01600.Aspni5_46903									An02g01600.Aspni5_46903
		An04g00130.Aspni5_190964	An01g08220.Aspni5_46527																																		An12g07840.Aspni5_49553		An15g01000.Aspni5_40381									An15g01000.Aspni5_40381
			An15g00230.Aspni5_48585																																		An12g01330.Aspni5_212872		An15g00700.Aspni5_40356									An15g00700.Aspni5_40356
			An18g01170.Aspni5_42644																																		An11g04500.Aspni5_178296		An02g01590.Aspni5_173652									An02g01590.Aspni5_173652
			An01g09040.Aspni5_51832																																		An01g13010.Aspni5_195992		An18g06710.Aspni5_56853									An18g06710.Aspni5_56853
			An14g03620.Aspni5_41761																																		An15g00960.Aspni5_40378		An01g03760.Aspni5_46719									An01g03760.Aspni5_46719
			An04g06210.Aspni5_54991																																		An09g06180.Aspni5_50038		An03g04330.Aspni5_50689									An03g04330.Aspni5_50689
			An12g07840.Aspni5_49553																																		An02g03520.Aspni5_36826		An15g00230.Aspni5_48585									An15g00230.Aspni5_48585
			An12g01330.Aspni5_212872																																		An18g05080.Aspni5_42932		An01g09040.Aspni5_51832									An01g09040.Aspni5_51832
			An11g04500.Aspni5_178296																																		An01g05610.Aspni5_172112		An14g03620.Aspni5_41761									An14g03620.Aspni5_41761
			An15g00960.Aspni5_40378																																		An01g04830.Aspni5_51962		An12g07840.Aspni5_49553									An12g07840.Aspni5_49553
			An09g06180.Aspni5_50038																																		An03g06850.Aspni5_44639		An12g01330.Aspni5_212872									An12g01330.Aspni5_212872
			An16g02360.Aspni5_56475																																		An02g04830.Aspni5_174672		An11g04500.Aspni5_178296									An11g04500.Aspni5_178296
			An08g11040.Aspni5_55663																																		An01g09920.Aspni5_35758		An01g13010.Aspni5_195992									An01g13010.Aspni5_195992
			An02g03520.Aspni5_36826																																		An02g11580.Aspni5_126121		An15g00960.Aspni5_40378									An15g00960.Aspni5_40378
			An18g05080.Aspni5_42932																																		An01g00770.Aspni5_46856		An09g06180.Aspni5_50038									An09g06180.Aspni5_50038
			An01g05610.Aspni5_172112																																		An09g05270.Aspni5_56906		An09g04950.Aspni5_43227									An09g04950.Aspni5_43227
			An11g09920.Aspni5_138229																																		An16g07300.Aspni5_193903		An02g03520.Aspni5_36826									An02g03520.Aspni5_36826
			An08g02210																																		An12g00140.Aspni5_43594		An18g05080.Aspni5_42932									An18g05080.Aspni5_42932
			An08g07030.Aspni5_38160																																		An01g10540.Aspni5_35716		An01g05610.Aspni5_172112									An01g05610.Aspni5_172112
			An01g04830.Aspni5_51962																																		An02g04980.Aspni5_46984		An01g04830.Aspni5_51962									An01g04830.Aspni5_51962
			An07g02260.Aspni5_40123																																				An03g06850.Aspni5_44639									An03g06850.Aspni5_44639
			An03g06850.Aspni5_44639																																				An02g04830.Aspni5_174672									An02g04830.Aspni5_174672
			An02g04830.Aspni5_174672																																				An01g09920.Aspni5_35758									An01g09920.Aspni5_35758
			An01g09920.Aspni5_35758																																				An02g11580.Aspni5_126121									An02g11580.Aspni5_126121
			An02g11580.Aspni5_126121																																				An01g00770.Aspni5_46856									An06g00380.Aspni5_134301
			An07g05600																																				An02g14590.Aspni5_37620									An01g00770.Aspni5_46856
			An01g00770.Aspni5_46856																																				An09g05270.Aspni5_56906									An02g14590.Aspni5_37620
			An04g03570.Aspni5_50467																																				An16g07300.Aspni5_193903									An09g05270.Aspni5_56906
			An09g05270.Aspni5_56906																																				An02g07500									An16g07300.Aspni5_193903
			An16g07300.Aspni5_193903																																				An12g00140.Aspni5_43594									An02g07500
			An04g02000.Aspni5_44202																																				An04g02420.Aspni5_54584									An12g00140.Aspni5_43594
																																							An01g10540.Aspni5_35716									An04g02420.Aspni5_54584
																																							An11g06160.Aspni5_179947									An01g10540.Aspni5_35716
																																							An02g04980.Aspni5_46984									An11g06160.Aspni5_179947
																																																An02g04980.Aspni5_46984
																																																An04g00130.Aspni5_190964
[truncated: 13 more columns]

## Sheet: Glu-48h.vs.Glu-24h_list
GOID	CLADE	TERM	SYNONYM	SECONDARY	TOTAL_GENES_WITH_GOID	DE_GENES_WITH_GOID				16	44	1
			NA	NA	NA	NA
GO:0031974	CC	membrane-enclosed lumen	NA	NA	453	59
GO:0005634	CC	nucleus	cell nucleus	NA	969	89
GO:0030686	CC	90S preribosome	NA	NA	71	20
GO:0070013	CC	intracellular organelle lumen	NA	NA	427	58
GO:0043232	CC	intracellular non-membrane-bounded organelle	intracellular non-membrane-enclosed organelle	NA	551	55
GO:0030687	CC	preribosome, large subunit precursor	66S preribosome	NA	37	18
GO:0031981	CC	nuclear lumen	NA	NA	296	50
GO:0044452	CC	nucleolar part	nucleolus component	NA	39	14
GO:0032040	CC	small-subunit processome	small subunit processome;SSU processome	NA	35	9
GO:0005730	CC	nucleolus	NA	NA	147	48
GO:0030529	CC	ribonucleoprotein complex	protein-RNA complex;ribonucleoprotein;RNA-protein complex;RNP	NA	296	45
GO:0005736	CC	DNA-directed RNA polymerase I complex	DNA-directed RNA polymerase I activity	NA	8	4
GO:0043233	CC	organelle lumen	NA	NA	427	58
GO:0043228	CC	non-membrane-bounded organelle	non-membrane-enclosed organelle	NA	551	55
GO:0044428	CC	nuclear part	nuclear subcomponent;nucleus component	NA	510	53
GO:0030684	CC	preribosome	NA	NA	109	38
GO:0044085	BP	cellular component biogenesis	cellular component biogenesis at cellular level;GO:0071843	GO:0071843	452	55
GO:0022613	BP	ribonucleoprotein complex biogenesis	ribonucleoprotein complex biogenesis and assembly;RNA-protein complex biogenesis	NA	219	53
GO:0000466	BP	maturation of 5.8S rRNA from tricistronic rRNA transcript (SSU-rRNA, 5.8S rRNA, LSU-rRNA)	NA	NA	58	15
GO:0033750	BP	ribosome localization	ribosome localisation	NA	27	12
GO:0022618	BP	ribonucleoprotein complex assembly	protein-RNA complex assembly;RNA-protein complex assembly;RNP complex assembly	NA	60	11
GO:0006360	BP	transcription from RNA polymerase I promoter	RNA polymerase I transcription factor activity;transcription from Pol I promoter	NA	25	7
GO:0034471	BP	ncRNA 5'-end processing	ncRNA 5' end processing	NA	28	8
GO:0000480	BP	endonucleolytic cleavage in 5'-ETS of tricistronic rRNA transcript (SSU-rRNA, 5.8S rRNA, LSU-rRNA)	endonucleolytic cleavage at A-prime;endonucleolytic cleavage at A0	NA	27	7
GO:0000055	BP	ribosomal large subunit export from nucleus	50S ribosomal subunit export from nucleus;60S ribosomal subunit export from nucleus;ribosomal large subunit export from cell nucleus;ribosomal large subunit export out of nucleus;ribosomal large subunit transport from nucleus to cytoplasm;ribosomal large subunit-nucleus export;GO:0000057	GO:0000057	15	7
GO:0033753	BP	establishment of ribosome localization	establishment of ribosome localisation	NA	27	12
GO:0051169	BP	nuclear transport	nucleus transport	NA	90	16
GO:0051168	BP	nuclear export	export from nucleus;nucleus export;substance nuclear export	NA	65	14
GO:0000460	BP	maturation of 5.8S rRNA	NA	NA	58	15
GO:0000479	BP	endonucleolytic cleavage of tricistronic rRNA transcript (SSU-rRNA, 5.8S rRNA, LSU-rRNA)	NA	NA	37	10
GO:0009451	BP	RNA modification	RNA editing;GO:0016547	GO:0016547	63	11
GO:0042273	BP	ribosomal large subunit biogenesis	ribosomal large subunit biogenesis and assembly	NA	45	19
GO:0000462	BP	maturation of SSU-rRNA from tricistronic rRNA transcript (SSU-rRNA, 5.8S rRNA, LSU-rRNA)	maturation of 18S rRNA;GO:1990041	GO:1990041	63	19
GO:0000027	BP	ribosomal large subunit assembly	50S ribosomal subunit assembly;60S ribosomal subunit assembly	NA	27	9
GO:0070925	BP	organelle assembly	NA	NA	53	10
GO:0006139	BP	nucleobase-containing compound metabolic process	cellular nucleobase, nucleoside, nucleotide and nucleic acid;cellular nucleobase, nucleoside, nucleotide and nucleic acid;nucleobase, nucleoside and nucleotide metabolic process;nucleobase, nucleoside, nucleotide and nucleic acid metabolic;nucleobase, nucleoside, nucleotide and nucleic acid metabolism;GO:0055134	GO:0055134	878	78
GO:0006364	BP	rRNA processing	35S primary transcript processing;GO:0006365	GO:0006365	143	38
GO:0034641	BP	cellular nitrogen compound metabolic process	cellular nitrogen compound metabolism	NA	1117	92
GO:0009064	BP	glutamine family amino acid metabolic process	glutamine family amino acid metabolism	NA	47	10
GO:0034470	BP	ncRNA processing	NA	NA	214	50
GO:0016072	BP	rRNA metabolic process	rRNA metabolism	NA	145	38
GO:0006396	BP	RNA processing	GO:0006394	GO:0006394	272	52
GO:0000472	BP	endonucleolytic cleavage to generate mature 5'-end of SSU-rRNA from (SSU-rRNA, 5.8S rRNA, LSU-rRNA)	endonucleolytic cleavage at A1	NA	28	8
GO:0000966	BP	RNA 5'-end processing	RNA 5' end processing	NA	28	8
GO:0000447	BP	endonucleolytic cleavage in ITS1 to separate SSU-rRNA from 5.8S rRNA and LSU-rRNA from tricistronic rRNA transcript (SSU-rRNA, 5.8S rRNA, LSU-rRNA)	endonucleolytic cleavage at A2	NA	35	10
GO:0042254	BP	ribosome biogenesis	ribosomal chaperone activity;ribosome biogenesis and assembly;GO:0007046	GO:0007046	203	52
GO:0006807	BP	nitrogen compound metabolic process	nitrogen compound metabolism	NA	1161	94
GO:0051656	BP	establishment of organelle localization	establishment of organelle localisation	NA	76	13
GO:0042255	BP	ribosome assembly	ribosomal subunit assembly;GO:0042257	GO:0042257	44	10
GO:0016070	BP	RNA metabolic process	RNA metabolism	NA	564	63
GO:0000054	BP	ribosomal subunit export from nucleus	ribosomal subunit export from cell nucleus;ribosomal subunit export out of nucleus;ribosomal subunit transport from nucleus to cytoplasm;ribosomal subunit-nucleus export;ribosome export from nucleus	NA	27	12
GO:0000469	BP	cleavage involved in rRNA processing	cleavage during rRNA processing	NA	50	12
GO:0090304	BP	nucleic acid metabolic process	NA	NA	727	67
GO:0000967	BP	rRNA 5'-end processing	rRNA 5' end processing	NA	28	8
GO:0010467	BP	gene expression	NA	NA	659	66
GO:0006913	BP	nucleocytoplasmic transport	nucleocytoplasmic shuttling;GO:0000063	GO:0000063	90	16
GO:0090305	BP	nucleic acid phosphodiester bond hydrolysis	nucleic acid cleavage	NA	72	13
GO:0034660	BP	ncRNA metabolic process	ncRNA metabolism	NA	248	50
GO:0030490	BP	maturation of SSU-rRNA	processing of 20S pre-rRNA;SSU-rRNA maturation	NA	68	19
GO:0000478	BP	endonucleolytic cleavage involved in rRNA processing	endonucleolytic cleavage during rRNA processing	NA	37	10
GO:0003723	MF	RNA binding	NA	NA	118	18

## Sheet: Glu-48h.vs.Glu-5d
GOID		GO:0005759	GO:0042645	GO:0044429	GO:0031967	GO:0045254	GO:0044455	GO:0045259	GO:0005739	GO:0005746	GO:0005740	GO:0005753	GO:0045277	GO:0005758	GO:0016469	GO:0031975	GO:0019866	GO:0005743	GO:0070469	GO:0031966	GO:0009295	GO:0005751	GO:0000103	GO:0051188	GO:0006123	GO:0016053	GO:0009082	GO:0009142	GO:0009066	GO:0006457	GO:0006520	GO:0006091	GO:0046483	GO:0042180	GO:0009266	GO:0007005	GO:0006979	GO:0009108	GO:0009308	GO:0006743	GO:0009145	GO:0046034	GO:0006790	GO:0044106	GO:0018130	GO:0009206	GO:0006744	GO:0015851	GO:0044281
CLADE		CC	CC	CC	CC	CC	CC	CC	CC	CC	CC	CC	CC	CC	CC	CC	CC	CC	CC	CC	CC	CC	BP	BP	BP	BP	BP	BP	BP	BP	BP	BP	BP	BP	BP	BP	BP	BP	BP	BP	BP	BP	BP	BP	BP	BP	BP	BP	BP
TERM		mitochondrial matrix	mitochondrial nucleoid	mitochondrial part	organelle envelope	pyruvate dehydrogenase complex	mitochondrial membrane part	proton-transporting ATP synthase complex	mitochondrion	mitochondrial respiratory chain	mitochondrial envelope	mitochondrial proton-transporting ATP synthase complex	respiratory chain complex IV	mitochondrial intermembrane space	proton-transporting two-sector ATPase complex	envelope	organelle inner membrane	mitochondrial inner membrane	respiratory chain	mitochondrial membrane	nucleoid	mitochondrial respiratory chain complex IV	sulfate assimilation	cofactor biosynthetic process	mitochondrial electron transport, cytochrome c to oxygen	organic acid biosynthetic process	branched-chain amino acid biosynthetic process	nucleoside triphosphate biosynthetic process	aspartate family amino acid metabolic process	protein folding	cellular amino acid metabolic process	generation of precursor metabolites and energy	heterocycle metabolic process	cellular ketone metabolic process	response to temperature stimulus	mitochondrion organization	response to oxidative stress	coenzyme biosynthetic process	amine metabolic process	ubiquinone metabolic process	purine nucleoside triphosphate biosynthetic process	ATP metabolic process	sulfur compound metabolic process	cellular amine metabolic process	heterocycle biosynthetic process	purine ribonucleoside triphosphate biosynthetic process	ubiquinone biosynthetic process	nucleobase transport	small molecule metabolic process
SYNONYM	NA	mitochondrial lumen;mitochondrial stroma;GO:0031980	NA	mitochondrial subcomponent;mitochondrion component	NA	dihydrolipoyl dehydrogenase complex;pyruvate dehydrogenase complex (lipoamide);GO:0009364	NA	hydrogen-translocating F-type ATPase complex;hydrogen-transporting ATP synthase complex;proton-transporting F-type ATPase complex;GO:0045255	mitochondria	mitochondrial electron transport chain	NA	mitochondrial respiratory chain complex V;GO:0016470	cytochrome c oxidase complex;electron transport complex IV;GO:0045287	mitochondrial envelope lumen;mitochondrial membrane lumen;GO:0031971	hydrogen-transporting two-sector ATPase complex;vacuolar hydrogen-transporting ATPase	NA	NA	inner mitochondrial membrane	membrane electron transport chain	NA	NA	GO:0005752	sulfate assimilation, phosphoadenylyl sulfate reduction by an;sulphate assimilation;sulphate assimilation, phosphoadenylyl sulphate reduction by;GO:0019378	cofactor anabolism;cofactor biosynthesis;cofactor formation;cofactor synthesis	complex IV (reduction of O2)	organic acid anabolism;organic acid biosynthesis;organic acid formation;organic acid synthesis	branched chain family amino acid anabolism;branched chain family amino acid biosynthesis;branched chain family amino acid biosynthetic process;branched chain family amino acid formation;branched chain family amino acid synthesis	nucleoside triphosphate anabolism;nucleoside triphosphate biosynthesis;nucleoside triphosphate formation;nucleoside triphosphate synthesis	aspartate family amino acid metabolism	alpha-tubulin folding;beta-tubulin folding;chaperone activity;chaperonin ATPase activity;chaperonin-mediated tubulin folding;co-chaperone activity;co-chaperonin activity;glycoprotein-specific chaperone activity;non-chaperonin molecular chaperone ATPase activity;protein complex assembly, multichaperone pathway;GO:0007022;GO:0007024;GO:0007025	amino acid and derivative metabolism;amino acid metabolic process;cellular amino acid and derivative metabolic process;cellular amino acid metabolism;GO:0006519	energy pathways;intermediary metabolism;metabolic energy generation	heterocycle metabolism	ketone metabolism	response to thermal stimulus	mitochondria organization;mitochondrion organisation;mitochondrion organization and biogenesis	NA	coenzyme anabolism;coenzyme and prosthetic group biosynthesis;coenzyme and prosthetic group biosynthetic process;coenzyme biosynthesis;coenzyme formation;coenzyme synthesis	amine metabolism	coenzyme Q metabolic process;coenzyme Q metabolism;ubiquinone metabolism	purine nucleoside triphosphate anabolism;purine nucleoside triphosphate biosynthesis;purine nucleoside triphosphate formation;purine nucleoside triphosphate synthesis	ATP metabolism	sulfur metabolism;sulphur metabolic process;sulphur metabolism	NA	heterocycle anabolism;heterocycle biosynthesis;heterocycle formation;heterocycle synthesis	purine ribonucleoside triphosphate anabolism;purine ribonucleoside triphosphate biosynthesis;purine ribonucleoside triphosphate formation;purine ribonucleoside triphosphate synthesis	coenzyme Q biosynthesis;coenzyme Q biosynthetic process;coenzyme Q10 biosynthesis;coenzyme Q10 biosynthetic process;coenzyme Q6 biosynthesis;coenzyme Q6 biosynthetic process;coenzyme Q8 biosynthesis;coenzyme Q8 biosynthetic process;coenzyme Q9 biosynthesis;coenzyme Q9 biosynthetic process;ubiquinone anabolism;ubiquinone biosynthesis;ubiquinone formation;ubiquinone synthesis	nucleobase transmembrane transport	small molecule metabolism
SECONDARY	NA	GO:0031980	NA	NA	NA	GO:0009364	NA	GO:0045255	NA	NA	NA	GO:0016470	GO:0045287	GO:0031971	NA	NA	NA	NA	NA	NA	NA	GO:0005752	GO:0019378	NA	NA	NA	NA	NA	NA	GO:0007022;GO:0007024;GO:0007025	GO:0006519	NA	NA	NA	NA	NA	NA	NA	NA	NA	NA	NA	NA	NA	NA	NA	NA	NA	NA
TOTAL_GENES_WITH_GOID	NA	117	17	289	233	4	69	13	655	13	179	13	6	23	15	233	103	99	13	156	17	6	8	95	4	157	19	16	44	47	247	178	164	443	64	116	115	54	310	10	13	14	79	268	74	13	10	4	808
DE_GENES_WITH_GOID	NA	34	9	82	56	4	25	7	141	7	53	7	6	9	7	56	37	37	7	45	9	6	5	24	4	40	9	8	14	17	52	45	38	91	17	30	26	16	59	6	7	7	21	53	20	7	6	4	147
DE_GENE_WITH_GOID		An08g00950.Aspni5_137527	An16g07410.Aspni5_204982	An14g01590.Aspni5_56548	An14g01590.Aspni5_56548	An02g11910.Aspni5_197817	An14g04180.Aspni5_211159	An14g04180.Aspni5_211159	An14g01590.Aspni5_56548	An09g03990	An14g01590.Aspni5_56548	An14g04180.Aspni5_211159	An09g03990	An16g02470.Aspni5_183599	An14g04180.Aspni5_211159	An14g01590.Aspni5_56548	An11g02430.Aspni5_208677	An11g02430.Aspni5_208677	An09g03990	An14g01590.Aspni5_56548	An16g07410.Aspni5_204982	An09g03990	An11g09780.Aspni5_56053	An11g02430.Aspni5_208677	An09g03990	An11g09760.Aspni5_209050	An04g02580.Aspni5_190860	An14g04180.Aspni5_211159	An11g02620.Aspni5_208695	An02g03770	An11g02620.Aspni5_208695	An14g04180.Aspni5_211159	An11g02430.Aspni5_208677	An07g08390.Aspni5_180171	An15g02120.Aspni5_183029	An08g00950.Aspni5_137527	An04g02610.Aspni5_57046	An11g09760.Aspni5_209050	An11g02620.Aspni5_208695	An11g06600.Aspni5_39196	An14g04180.Aspni5_211159	An14g04180.Aspni5_211159	An11g09760.Aspni5_209050	An11g02620.Aspni5_208695	An11g02430.Aspni5_208677	An14g04180.Aspni5_211159	An11g06600.Aspni5_39196	An07g01950.Aspni5_209878	An14g01590.Aspni5_56548
		An16g07410.Aspni5_204982	An04g04750.Aspni5_212992	An11g02430.Aspni5_208677	An13g02670.Aspni5_44861	An07g09530.Aspni5_209315	An16g07410.Aspni5_204982	An16g07410.Aspni5_204982	An01g02690.Aspni5_196780	An11g10200.Aspni5_209100	An11g02430.Aspni5_208677	An16g07410.Aspni5_204982	An11g10200.Aspni5_209100	An02g12620.Aspni5_138508	An16g07410.Aspni5_204982	An13g02670.Aspni5_44861	An14g04180.Aspni5_211159	An14g04180.Aspni5_211159	An11g10200.Aspni5_209100	An11g02430.Aspni5_208677	An04g04750.Aspni5_212992	An11g10200.Aspni5_209100	An15g04600.Aspni5_56339	An11g09760.Aspni5_209050	An14g04170.Aspni5_211156	An11g02620.Aspni5_208695	An02g06150.Aspni5_197362	An16g07410.Aspni5_204982	An04g01340.Aspni5_57091	An08g03480.Aspni5_208225	An04g02610.Aspni5_57046	An16g06010.Aspni5_40937	An14g04180.Aspni5_211159	An11g09760.Aspni5_209050	An18g00600.Aspni5_56751	An02g03770	An15g02120.Aspni5_183029	An11g06600.Aspni5_39196	An04g02610.Aspni5_57046	An11g09930.Aspni5_178864	An16g07410.Aspni5_204982	An16g07410.Aspni5_204982	An11g09780.Aspni5_56053	An04g02610.Aspni5_57046	An11g09760.Aspni5_209050	An16g07410.Aspni5_204982	An11g09930.Aspni5_178864	An16g05290.Aspni5_200921	An07g08390.Aspni5_180171
		An14g03630.Aspni5_41762	An07g09530.Aspni5_209315	An14g04180.Aspni5_211159	An11g02430.Aspni5_208677	An01g00100.Aspni5_55510	An09g03990	An01g04630.Aspni5_36164	An11g02430.Aspni5_208677	An04g01200.Aspni5_203739	An14g04180.Aspni5_211159	An01g04630.Aspni5_36164	An14g04170.Aspni5_211156	An08g10340.Aspni5_207743	An01g04630.Aspni5_36164	An11g02430.Aspni5_208677	An16g07410.Aspni5_204982	An16g07410.Aspni5_204982	An04g01200.Aspni5_203739	An14g04180.Aspni5_211159	An07g09530.Aspni5_209315	An14g04170.Aspni5_211156	An11g06670.Aspni5_208898	An11g06600.Aspni5_39196	An07g07390.Aspni5_199998	An04g01340.Aspni5_57091	An03g04520.Aspni5_213502	An01g04630.Aspni5_36164	An12g07870.Aspni5_186098	An16g07620.Aspni5_214534	An04g01340.Aspni5_57091	An16g07410.Aspni5_204982	An11g09760.Aspni5_209050	An11g02620.Aspni5_208695	An11g10990.Aspni5_119446	An07g01960.Aspni5_209875	An14g00700.Aspni5_56526	An11g09930.Aspni5_178864	An04g01340.Aspni5_57091	An01g08500.Aspni5_55346	An01g04630.Aspni5_36164	An01g04630.Aspni5_36164	An04g01750.Aspni5_203669	An04g01340.Aspni5_57091	An13g00660.Aspni5_213698	An01g04630.Aspni5_36164	An01g08500.Aspni5_55346	An13g02390.Aspni5_50898	An14g04180.Aspni5_211159
		An11g06600.Aspni5_39196	An11g11280.Aspni5_56101	An08g00950.Aspni5_137527	An14g04180.Aspni5_211159	An07g02180.Aspni5_53338	An02g03770	An02g04520.Aspni5_206734	An14g04180.Aspni5_211159	An14g04170.Aspni5_211156	An16g07410.Aspni5_204982	An02g04520.Aspni5_206734	An07g07390.Aspni5_199998	An01g05570.Aspni5_143893	An02g04520.Aspni5_206734	An14g04180.Aspni5_211159	An14g00700.Aspni5_56526	An14g00700.Aspni5_56526	An14g04170.Aspni5_211156	An16g07410.Aspni5_204982	An11g11280.Aspni5_56101	An07g07390.Aspni5_199998	An08g02990.Aspni5_208264	An11g09930.Aspni5_178864	An02g09930.Aspni5_207204	An04g06380.Aspni5_214270	An16g04170.Aspni5_210558	An02g04520.Aspni5_206734	An11g09780.Aspni5_56053	An02g01750.Aspni5_206496	An11g06600.Aspni5_39196	An09g03990	An16g07410.Aspni5_204982	An04g02610.Aspni5_57046	An02g03770	An02g08900.Aspni5_207117	An02g11320.Aspni5_207276	An07g09530.Aspni5_209315	An11g06600.Aspni5_39196	An11g06590.Aspni5_52996	An02g04520.Aspni5_206734	An02g04520.Aspni5_206734	An15g01990.Aspni5_48688	An11g06600.Aspni5_39196	An18g02970.Aspni5_211909	An02g04520.Aspni5_206734	An11g06590.Aspni5_52996	An08g06240.Aspni5_207996	An11g09760.Aspni5_209050
		An04g04750.Aspni5_212992	An18g06760.Aspni5_212289	An16g07410.Aspni5_204982	An16g07410.Aspni5_204982		An11g10200.Aspni5_209100	An16g08550.Aspni5_193639	An11g09760.Aspni5_209050	An07g07390.Aspni5_199998	An14g00700.Aspni5_56526	An16g08550.Aspni5_193639	An02g09930.Aspni5_207204	An04g02320.Aspni5_190389	An16g08550.Aspni5_193639	An16g07410.Aspni5_204982	An09g03990	An09g03990	An07g07390.Aspni5_199998	An14g00700.Aspni5_56526	An18g06760.Aspni5_212289	An02g09930.Aspni5_207204	An11g09790.Aspni5_209058	An18g02970.Aspni5_211909		An14g06980.Aspni5_53910	An09g03940.Aspni5_212581	An16g08550.Aspni5_193639	An04g06380.Aspni5_214270	An17g00770.Aspni5_57261	An12g07870.Aspni5_186098	An11g06600.Aspni5_39196	An11g06600.Aspni5_39196	An16g06010.Aspni5_40937	An07g04070.Aspni5_180846	An10g00430.Aspni5_44989	An01g08570.Aspni5_205782	An01g08500.Aspni5_55346	An12g07870.Aspni5_186098	An04g06490.Aspni5_135680	An16g08550.Aspni5_193639	An16g08550.Aspni5_193639	An02g06820.Aspni5_55573	An12g07870.Aspni5_186098	An01g04250.Aspni5_172591	An16g08550.Aspni5_193639	An04g06490.Aspni5_135680		An11g02620.Aspni5_208695
		An02g03770	An09g03940.Aspni5_212581	An14g03630.Aspni5_41762	An14g00700.Aspni5_56526		An07g07000.Aspni5_53231	An01g10880.Aspni5_196131	An08g00950.Aspni5_137527	An02g09930.Aspni5_207204	An09g03990	An01g10880.Aspni5_196131	An02g01720.Aspni5_206489	An03g04810	An01g10880.Aspni5_196131	An14g00700.Aspni5_56526	An11g09930.Aspni5_178864	An11g09930.Aspni5_178864	An02g09930.Aspni5_207204	An09g03990	An09g03940.Aspni5_212581	An02g01720.Aspni5_206489		An01g04250.Aspni5_172591		An07g01960.Aspni5_209875	An01g14130.Aspni5_205395	An01g10880.Aspni5_196131	An04g01750.Aspni5_203669	An14g05320.Aspni5_201714	An11g09780.Aspni5_56053	An04g04750.Aspni5_212992	An13g00660.Aspni5_213698	An04g01340.Aspni5_57091	An08g03480.Aspni5_208225	An08g03480.Aspni5_208225	An04g03360.Aspni5_44084	An11g06590.Aspni5_52996	An11g09780.Aspni5_56053	An07g05610.Aspni5_39912	An01g10880.Aspni5_196131	An01g10880.Aspni5_196131	An15g04600.Aspni5_56339	An11g09780.Aspni5_56053	An15g01990.Aspni5_48688	An01g10880.Aspni5_196131	An07g05610.Aspni5_39912		An01g03350.Aspni5_206219
		An02g11910.Aspni5_197817	An01g00100.Aspni5_55510	An14g00700.Aspni5_56526	An09g03990		An03g03460.Aspni5_191251	An16g07290.Aspni5_214565	An11g02620.Aspni5_208695	An02g01720.Aspni5_206489	An11g09930.Aspni5_178864	An16g07290.Aspni5_214565		An07g10100.Aspni5_56109	An16g07290.Aspni5_214565	An09g03990	An02g03770	An02g03770	An02g01720.Aspni5_206489	An11g09930.Aspni5_178864	An01g00100.Aspni5_55510			An07g09530.Aspni5_209315		An08g01000.Aspni5_52817	An04g00430.Aspni5_190990	An09g05840.Aspni5_56895	An04g02580.Aspni5_190860	An08g05300.Aspni5_198565	An04g06380.Aspni5_214270	An09g03870.Aspni5_212582	An01g14680.Aspni5_35399	An11g06600.Aspni5_39196	An14g02450.Aspni5_125829	An04g01200.Aspni5_203739	An11g07650.Aspni5_199434	An04g06490.Aspni5_135680	An04g06380.Aspni5_214270		An16g07290.Aspni5_214565	An16g07290.Aspni5_214565	An02g10750.Aspni5_207249	An04g06380.Aspni5_214270	An07g10040.Aspni5_199734	An16g07290.Aspni5_214565			An04g02610.Aspni5_57046
		An02g10670.Aspni5_47113	An16g05090.Aspni5_210454	An09g03990	An11g09930.Aspni5_178864		An04g01200.Aspni5_203739		An01g03350.Aspni5_206219		An02g03770			An01g03570.Aspni5_52003		An11g09930.Aspni5_178864	An02g08900.Aspni5_207117	An02g08900.Aspni5_207117		An02g03770	An16g05090.Aspni5_210454			An07g10040.Aspni5_199734		An05g00410	An18g02550.Aspni5_42733	An16g07290.Aspni5_214565	An11g11280.Aspni5_56101	An15g05410.Aspni5_182571	An08g01000.Aspni5_52817	An02g08900.Aspni5_207117	An18g02970.Aspni5_211909	An11g09930.Aspni5_178864	An18g06110.Aspni5_54241	An16g02470.Aspni5_183599	An03g03460.Aspni5_191251	An08g07810.Aspni5_136692	An07g07530.Aspni5_56172				An09g02270.Aspni5_189135	An08g01000.Aspni5_52817	An02g06820.Aspni5_55573				An01g03550.Aspni5_52004
		An08g03480.Aspni5_208225	An12g04940.Aspni5_54001	An11g06600.Aspni5_39196	An02g03770		An12g00130.Aspni5_203210		An16g01820.Aspni5_41315		An02g08900.Aspni5_207117			An14g02250.Aspni5_211015		An02g03770	An11g10200.Aspni5_209100	An11g10200.Aspni5_209100		An02g08900.Aspni5_207117	An12g04940.Aspni5_54001			An01g08500.Aspni5_55346		An04g01750.Aspni5_203669	An15g06700.Aspni5_53523		An01g14960.Aspni5_51685	An16g05090.Aspni5_210454	An05g00410	An11g10200.Aspni5_209100	An01g04250.Aspni5_172591	An12g07870.Aspni5_186098	An02g09720.Aspni5_52373	An12g00130.Aspni5_203210	An12g08570.Aspni5_201885	An02g09720.Aspni5_52373	An08g01000.Aspni5_52817				An16g01840.Aspni5_210734	An05g00410	An03g03460.Aspni5_191251				An16g06010.Aspni5_40937
		An07g09530.Aspni5_209315		An04g04750.Aspni5_212992	An02g08900.Aspni5_207117		An01g04630.Aspni5_36164		An16g07410.Aspni5_204982		An11g10200.Aspni5_209100					An02g08900.Aspni5_207117	An07g07000.Aspni5_53231	An07g07000.Aspni5_53231		An11g10200.Aspni5_209100				An11g06590.Aspni5_52996		An15g01990.Aspni5_48688			An16g02520.Aspni5_183233	An07g05920.Aspni5_53254	An04g01750.Aspni5_203669	An04g01200.Aspni5_203739	An15g01990.Aspni5_48688	An11g09780.Aspni5_56053	An02g07770.Aspni5_52318	An02g12620.Aspni5_138508	An08g10600.Aspni5_120291	An07g05610.Aspni5_39912	An05g00410				An14g00630.Aspni5_49222	An04g01750.Aspni5_203669	An01g11930.Aspni5_171507				An16g07410.Aspni5_204982
		An11g06590.Aspni5_52996		An11g09930.Aspni5_178864	An11g10200.Aspni5_209100		An02g04520.Aspni5_206734		An14g03630.Aspni5_41762		An02g10450.Aspni5_52388					An11g10200.Aspni5_209100	An08g01370.Aspni5_52803	An08g01370.Aspni5_52803		An02g10450.Aspni5_52388				An04g06490.Aspni5_135680		An04g02580.Aspni5_190860			An11g09700.Aspni5_53053	An18g06650.Aspni5_212275	An04g02580.Aspni5_190860	An08g09500.Aspni5_207785	An07g10040.Aspni5_199734	An04g06380.Aspni5_214270	An02g03760.Aspni5_206674	An11g09985.Aspni5_178892	An16g02470.Aspni5_183599	An15g01980.Aspni5_200589	An04g01750.Aspni5_203669				An02g09720.Aspni5_52373	An04g02580.Aspni5_190860	An16g01840.Aspni5_210734				An04g01340.Aspni5_57091
		An15g02360.Aspni5_35307		An02g03770	An02g10450.Aspni5_52388		An13g00670.Aspni5_44706		An14g00700.Aspni5_56526		An07g07000.Aspni5_53231					An02g10450.Aspni5_52388	An04g01200.Aspni5_203739	An04g01200.Aspni5_203739		An07g07000.Aspni5_53231				An08g07810.Aspni5_136692		An02g06150.Aspni5_197362			An08g02990.Aspni5_208264	An12g04940.Aspni5_54001	An16g02970.Aspni5_56462	An01g04630.Aspni5_36164	An02g06820.Aspni5_55573	An14g06980.Aspni5_53910	An18g06650.Aspni5_212275	An13g00670.Aspni5_44706	An18g06110.Aspni5_54241	An09g03940.Aspni5_212581	An04g02580.Aspni5_190860				An15g01980.Aspni5_200589	An16g02970.Aspni5_56462	An13g01810.Aspni5_213782				An02g11320.Aspni5_207276
		An12g07580.Aspni5_211485		An02g11910.Aspni5_197817	An07g07000.Aspni5_53231		An14g04170.Aspni5_211156		An09g03990		An03g03460.Aspni5_191251					An07g07000.Aspni5_53231	An08g10600.Aspni5_120291	An08g10600.Aspni5_120291		An03g03460.Aspni5_191251				An02g09720.Aspni5_52373		An02g06820.Aspni5_55573			An11g09790.Aspni5_209058	An07g09990.Aspni5_181371	An02g06150.Aspni5_197362	An11g06590.Aspni5_52996	An03g03460.Aspni5_191251	An07g01960.Aspni5_209875	An12g04940.Aspni5_54001	An02g06530.Aspni5_52269	An16g01840.Aspni5_210734	An01g00100.Aspni5_55510	An16g02970.Aspni5_56462				An04g00850.Aspni5_190193	An02g06150.Aspni5_197362	An15g01980.Aspni5_200589				An11g06600.Aspni5_39196
		An04g09065.Aspni5_45871		An02g10670.Aspni5_47113	An03g03460.Aspni5_191251		An02g01750.Aspni5_206496		An11g06600.Aspni5_39196		An08g01370.Aspni5_52803					An03g03460.Aspni5_191251	An12g00130.Aspni5_203210	An12g00130.Aspni5_203210		An08g01370.Aspni5_52803				An01g07240.Aspni5_170479		An02g10750.Aspni5_207249			An08g02700.Aspni5_208283	An01g13350.Aspni5_205443	An02g06820.Aspni5_55573	An08g10340.Aspni5_207743	An02g04020.Aspni5_206692	An13g01750.Aspni5_57215	An07g09990.Aspni5_181371	An01g05570.Aspni5_143893	An02g09720.Aspni5_52373	An07g02180.Aspni5_53338	An02g06150.Aspni5_197362				An03g04280.Aspni5_54702	An02g06820.Aspni5_55573	An01g08210.Aspni5_171067				An11g09930.Aspni5_178864
		An11g11280.Aspni5_56101		An02g08900.Aspni5_207117	An08g01370.Aspni5_52803		An03g04810		An04g04750.Aspni5_212992		An04g01200.Aspni5_203739					An08g01370.Aspni5_52803	An01g04630.Aspni5_36164	An01g04630.Aspni5_36164		An04g01200.Aspni5_203739				An07g05610.Aspni5_39912		An03g03710.Aspni5_44404				An04g05270.Aspni5_57366	An08g03070.Aspni5_122951	An11g09985.Aspni5_178892	An01g04630.Aspni5_36164	An08g01000.Aspni5_52817	An01g13350.Aspni5_205443	An02g01750.Aspni5_206496	An11g02040.Aspni5_199133	An09g04250.Aspni5_212549	An02g06820.Aspni5_55573				An11g09700.Aspni5_53053	An08g03070.Aspni5_122951	An03g04280.Aspni5_54702				An12g07870.Aspni5_186098
		An14g03780.Aspni5_185630		An11g10200.Aspni5_209100	An04g01200.Aspni5_203739		An07g07390.Aspni5_199998		An11g09930.Aspni5_178864		An08g10600.Aspni5_120291					An04g01200.Aspni5_203739	An01g08500.Aspni5_55346	An01g08500.Aspni5_55346		An08g10600.Aspni5_120291				An15g01980.Aspni5_200589		An01g11930.Aspni5_171507				An09g06590.Aspni5_202811	An16g01480.Aspni5_183936	An02g04520.Aspni5_206734	An11g06590.Aspni5_52996	An05g00410	An11g01630.Aspni5_199098	An02g11800.Aspni5_207313	An18g01170.Aspni5_42644	An01g05050.Aspni5_46666	An08g03070.Aspni5_122951				An11g06670.Aspni5_208898	An16g01480.Aspni5_183936	An11g09700.Aspni5_53053				An11g09780.Aspni5_56053
		An18g06760.Aspni5_212289		An08g03480.Aspni5_208225	An08g10600.Aspni5_120291		An16g08550.Aspni5_193639		An11g10990.Aspni5_119446		An16g02470.Aspni5_183599					An08g10600.Aspni5_120291	An11g09985.Aspni5_178892	An11g09985.Aspni5_178892		An12g00130.Aspni5_203210				An09g03940.Aspni5_212581		An05g01210.Aspni5_212936				An12g00790.Aspni5_212833	An12g00160.Aspni5_212768	An11g11280.Aspni5_56101	An01g11930.Aspni5_171507	An04g01750.Aspni5_203669	An09g06590.Aspni5_202811	An16g08550.Aspni5_193639	An05g00220.Aspni5_56739		An16g01480.Aspni5_183936				An08g11030.Aspni5_47229	An12g00160.Aspni5_212768	An13g01080.Aspni5_54800				An02g11150.Aspni5_207264
		An07g02160.Aspni5_53339		An02g10450.Aspni5_52388	An16g02470.Aspni5_183599		An12g07550.Aspni5_201959		An07g03070.Aspni5_209784		An12g00130.Aspni5_203210					An16g02470.Aspni5_183599	An04g06490.Aspni5_135680	An04g06490.Aspni5_135680		An01g04630.Aspni5_36164				An05g00220.Aspni5_56739		An03g04520.Aspni5_213502					An02g10750.Aspni5_207249	An14g04200.Aspni5_211163	An02g04520.Aspni5_206734	An15g01990.Aspni5_48688		An09g03940.Aspni5_212581	An02g07770.Aspni5_52318		An03g05940.Aspni5_139271				An08g02990.Aspni5_208264	An02g10750.Aspni5_207249	An04g05490.Aspni5_133835				An01g08570.Aspni5_205782
		An02g01750.Aspni5_206496		An07g07000.Aspni5_53231	An12g00130.Aspni5_203210		An02g09930.Aspni5_207204		An12g07510.Aspni5_53976		An02g12620.Aspni5_138508					An12g00130.Aspni5_203210	An02g04520.Aspni5_206734	An02g04520.Aspni5_206734		An01g08500.Aspni5_55346				An01g00100.Aspni5_55510		An08g05160.Aspni5_208078					An11g06590.Aspni5_52996	An08g02260.Aspni5_208318	An16g01840.Aspni5_210734	An04g02580.Aspni5_190860		An12g07550.Aspni5_201959	An01g01550.Aspni5_55494		An12g00160.Aspni5_212768				An11g09790.Aspni5_209058	An11g06590.Aspni5_52996	An17g01480.Aspni5_214035				An04g06380.Aspni5_214270
		An03g04330.Aspni5_50689		An07g09530.Aspni5_209315	An02g12620.Aspni5_138508		An16g05090.Aspni5_210454		An02g03770		An01g04630.Aspni5_36164					An02g12620.Aspni5_138508	An13g00670.Aspni5_44706	An13g00670.Aspni5_44706		An11g09985.Aspni5_178892				An11g09700.Aspni5_53053		An04g09680.Aspni5_195147					An09g02270.Aspni5_189135	An18g06760.Aspni5_212289	An13g01810.Aspni5_213782	An16g02970.Aspni5_56462		An01g12210.Aspni5_205553	An15g03220.Aspni5_210193		An02g10750.Aspni5_207249				An11g01630.Aspni5_199098	An09g02270.Aspni5_189135	An11g01630.Aspni5_199098				An14g06980.Aspni5_53910
		An09g03940.Aspni5_212581		An03g03460.Aspni5_191251	An01g04630.Aspni5_36164		An01g10880.Aspni5_196131		An02g11910.Aspni5_197817		An01g08500.Aspni5_55346					An01g04630.Aspni5_36164	An04g07060.Aspni5_193209	An04g07060.Aspni5_193209		An04g06490.Aspni5_135680				An07g02180.Aspni5_53338		An18g00230.Aspni5_126382					An15g02360.Aspni5_35307	An14g04170.Aspni5_211156	An16g08550.Aspni5_193639	An02g06150.Aspni5_197362		An16g05090.Aspni5_210454	An01g02500.Aspni5_206291		An11g06590.Aspni5_52996				An08g02700.Aspni5_208283	An15g02360.Aspni5_35307					An14g06210.Aspni5_53889
		An02g03760.Aspni5_206674		An08g01370.Aspni5_52803	An01g08500.Aspni5_55346		An01g03570.Aspni5_52003		An08g01000.Aspni5_52817		An08g10340.Aspni5_207743					An01g08500.Aspni5_55346	An14g04170.Aspni5_211156	An14g04170.Aspni5_211156		An02g04520.Aspni5_206734				An17g01480.Aspni5_214035		An16g04170.Aspni5_210558					An03g03710.Aspni5_44404	An07g02160.Aspni5_53339	An15g01980.Aspni5_200589	An07g09530.Aspni5_209315		An01g10880.Aspni5_196131	An01g03570.Aspni5_52003		An09g02270.Aspni5_189135					An03g03710.Aspni5_44404					An07g01960.Aspni5_209875
		An01g12210.Aspni5_205553		An04g01200.Aspni5_203739	An08g10340.Aspni5_207743		An02g01720.Aspni5_206489		An09g03870.Aspni5_212582		An11g09985.Aspni5_178892					An08g10340.Aspni5_207743	An02g01750.Aspni5_206496	An02g01750.Aspni5_206496		An13g00670.Aspni5_44706				An09g04250.Aspni5_212549		An01g00060.Aspni5_55511					An01g11930.Aspni5_171507	An18g06250.Aspni5_202692	An02g02380.Aspni5_173666	An02g06820.Aspni5_55573		An04g03110.Aspni5_57039	An12g10720.Aspni5_57457		An15g02360.Aspni5_35307					An01g11930.Aspni5_171507					An01g14680.Aspni5_35399
		An01g00100.Aspni5_55510		An08g10600.Aspni5_120291	An11g09985.Aspni5_178892		An04g02460.Aspni5_121177		An02g10670.Aspni5_47113		An04g06490.Aspni5_135680					An11g09985.Aspni5_178892	An02g11800.Aspni5_207313	An02g11800.Aspni5_207313		An04g07060.Aspni5_193209				An01g05050.Aspni5_46666		An03g04330.Aspni5_50689					An12g07580.Aspni5_211485	An04g08190	An01g08210.Aspni5_171067	An08g03070.Aspni5_122951		An12g04940.Aspni5_54001	An01g13350.Aspni5_205443		An03g03710.Aspni5_44404					An12g07580.Aspni5_211485					An13g01750.Aspni5_57215
		An08g05580.Aspni5_208051		An16g02470.Aspni5_183599	An04g06490.Aspni5_135680		An16g07290.Aspni5_214565		An02g08900.Aspni5_207117		An02g04520.Aspni5_206734					An04g06490.Aspni5_135680	An07g05610.Aspni5_39912	An07g05610.Aspni5_39912		An05g01210.Aspni5_212936						An01g00050.Aspni5_206414					An08g04390.Aspni5_208129	An07g07390.Aspni5_199998	An02g02910.Aspni5_36779	An16g01480.Aspni5_183936		An02g01720.Aspni5_206489	An03g04560.Aspni5_213512		An01g11930.Aspni5_171507					An08g04390.Aspni5_208129					An08g01000.Aspni5_52817
		An16g05090.Aspni5_210454		An12g00130.Aspni5_203210	An02g04520.Aspni5_206734				An11g10200.Aspni5_209100		An13g00670.Aspni5_44706					An02g04520.Aspni5_206734	An03g04810	An03g04810		An14g04170.Aspni5_211156						An04g00990.Aspni5_203758					An11g11280.Aspni5_56101	An16g08550.Aspni5_193639	An03g04280.Aspni5_54702	An05g00930.Aspni5_211661		An07g09990.Aspni5_181371	An01g12380.Aspni5_55273		An12g07580.Aspni5_211485					An16g01840.Aspni5_210734					An05g00410
		An04g00430.Aspni5_190990		An02g12620.Aspni5_138508	An13g00670.Aspni5_44706				An10g00430.Aspni5_44989		An04g07060.Aspni5_193209					An13g00670.Aspni5_44706	An07g07390.Aspni5_199998	An07g07390.Aspni5_199998		An02g01750.Aspni5_206496						An15g01980.Aspni5_200589					An14g00630.Aspni5_49222	An09g06680.Aspni5_202801	An11g09700.Aspni5_53053	An12g00160.Aspni5_212768		An07g10010.Aspni5_209255			An08g04390.Aspni5_208129					An11g11280.Aspni5_56101					An02g14520.Aspni5_37616
		An07g02180.Aspni5_53338		An01g04630.Aspni5_36164	An08g03550.Aspni5_177836				An05g00410		An05g01210.Aspni5_212936					An08g03550.Aspni5_177836	An16g08550.Aspni5_193639	An16g08550.Aspni5_193639		An02g11800.Aspni5_207313						An09g03940.Aspni5_212581					An01g14960.Aspni5_51685	An01g12210.Aspni5_205553	An01g10880.Aspni5_196131	An02g10750.Aspni5_207249		An11g01630.Aspni5_199098			An16g01840.Aspni5_210734					An14g00630.Aspni5_49222					An11g05600.Aspni5_208861
		An12g04940.Aspni5_54001		An01g08500.Aspni5_55346	An01g14960.Aspni5_51685				An08g03480.Aspni5_208225		An14g04170.Aspni5_211156					An01g14960.Aspni5_51685	An02g09930.Aspni5_207204	An02g09930.Aspni5_207204		An07g05610.Aspni5_39912						An01g14130.Aspni5_205395					An16g02520.Aspni5_183233	An02g09930.Aspni5_207204	An13g01080.Aspni5_54800	An01g08500.Aspni5_55346		An04g02460.Aspni5_121177			An11g11280.Aspni5_56101					An01g14960.Aspni5_51685					An04g01750.Aspni5_203669
		An12g10720.Aspni5_57457		An11g06590.Aspni5_52996	An04g07060.Aspni5_193209				An11g07650.Aspni5_199434		An01g05570.Aspni5_143893					An04g07060.Aspni5_193209	An02g01540.Aspni5_36689	An02g01540.Aspni5_36689		An18g00230.Aspni5_126382						An11g09700.Aspni5_53053					An03g04520.Aspni5_213502	An18g06290.Aspni5_202702	An08g11030.Aspni5_47229	An11g06590.Aspni5_52996		An12g00110.Aspni5_203208			An14g00630.Aspni5_49222					An16g02520.Aspni5_183233					An15g01990.Aspni5_48688
		An07g06540.Aspni5_180432		An08g10340.Aspni5_207743	An05g01210.Aspni5_212936				An14g01420.Aspni5_53758		An02g01750.Aspni5_206496					An05g01210.Aspni5_212936	An16g05090.Aspni5_210454	An16g05090.Aspni5_210454		An03g04810						An13g01080.Aspni5_54800					An16g04170.Aspni5_210558	An04g00640.Aspni5_129379	An07g10100.Aspni5_56109	An09g02270.Aspni5_189135					An01g14960.Aspni5_51685					An03g04520.Aspni5_213502					An04g02580.Aspni5_190860
		An02g04330.Aspni5_174098		An11g09985.Aspni5_178892	An14g04170.Aspni5_211156				An04g02580.Aspni5_190860		An02g11800.Aspni5_207313					An14g04170.Aspni5_211156	An01g10880.Aspni5_196131	An01g10880.Aspni5_196131		An07g07390.Aspni5_199998						An04g00430.Aspni5_190990					An03g04330.Aspni5_50689	An08g05580.Aspni5_208051	An04g05490.Aspni5_133835	An15g02360.Aspni5_35307					An16g02520.Aspni5_183233					An16g04170.Aspni5_210558					An16g02970.Aspni5_56462
		An08g04150.Aspni5_52717		An15g02360.Aspni5_35307	An01g05570.Aspni5_143893				An02g10450.Aspni5_52388		An07g05610.Aspni5_39912					An01g05570.Aspni5_143893	An18g04220.Aspni5_212044	An18g04220.Aspni5_212044		An16g08550.Aspni5_193639						An04g05490.Aspni5_133835					An04g00990.Aspni5_203758	An01g10880.Aspni5_196131	An17g01480.Aspni5_214035	An17g00210.Aspni5_54874					An03g04520.Aspni5_213502					An03g04330.Aspni5_50689					An02g06150.Aspni5_197362
		An17g01480.Aspni5_214035		An04g06490.Aspni5_135680	An02g01750.Aspni5_206496				An07g07000.Aspni5_53231		An18g00230.Aspni5_126382					An02g01750.Aspni5_206496	An02g04330.Aspni5_174098	An02g04330.Aspni5_174098		An12g07550.Aspni5_201959						An18g02550.Aspni5_42733					An09g03940.Aspni5_212581	An06g00380.Aspni5_134301	An09g05840.Aspni5_56895	An04g06490.Aspni5_135680					An16g04170.Aspni5_210558					An04g00990.Aspni5_203758					An07g09530.Aspni5_209315
				An12g07580.Aspni5_211485	An02g11800.Aspni5_207313				An08g04880.Aspni5_52698		An04g02320.Aspni5_190389					An02g11800.Aspni5_207313	An02g01720.Aspni5_206489	An02g01720.Aspni5_206489		An02g09930.Aspni5_207204						An15g06700.Aspni5_53523					An16g06750.Aspni5_55102	An18g04220.Aspni5_212044	An12g03940.Aspni5_54027	An03g03710.Aspni5_44404					An03g04330.Aspni5_50689					An09g03940.Aspni5_212581					An16g02930.Aspni5_53645
				An04g09065.Aspni5_45871	An07g05610.Aspni5_39912				An07g09530.Aspni5_209315		An03g04810					An07g05610.Aspni5_39912	An04g02460.Aspni5_121177	An04g02460.Aspni5_121177		An02g01540.Aspni5_36689						An01g00120.Aspni5_206405					An01g14130.Aspni5_205395	An18g01670.Aspni5_54093	An11g01630.Aspni5_199098	An01g11930.Aspni5_171507					An04g00990.Aspni5_203758					An16g06750.Aspni5_55102					An01g02180.Aspni5_52045
				An02g04520.Aspni5_206734	An18g00230.Aspni5_126382				An08g03070.Aspni5_122951		An07g07390.Aspni5_199998					An18g00230.Aspni5_126382	An16g07290.Aspni5_214565	An16g07290.Aspni5_214565		An16g05090.Aspni5_210454						An09g04250.Aspni5_212549					An04g00850.Aspni5_190193	An02g04330.Aspni5_174098	An01g05050.Aspni5_46666	An12g07580.Aspni5_211485					An15g01980.Aspni5_200589					An01g14130.Aspni5_205395					An02g06820.Aspni5_55573
				An11g11280.Aspni5_56101	An04g02320.Aspni5_190389				An03g03460.Aspni5_191251		An16g08550.Aspni5_193639					An04g02320.Aspni5_190389				An01g10880.Aspni5_196131						An02g03570.Aspni5_52186					An18g04520.Aspni5_186933	An14g02250.Aspni5_211015	An16g07290.Aspni5_214565	An08g04390.Aspni5_208129					An09g03940.Aspni5_212581					An04g00850.Aspni5_190193					An08g03070.Aspni5_122951
				An13g00670.Aspni5_44706	An03g04810				An08g01370.Aspni5_52803		An12g07550.Aspni5_201959					An03g04810				An02g04860.Aspni5_52216						An07g09220.Aspni5_180396					An11g09700.Aspni5_53053	An02g01720.Aspni5_206489		An02g04900.Aspni5_52219					An18g05170.Aspni5_212120					An18g04520.Aspni5_186933					An02g04020.Aspni5_206692
				An04g07060.Aspni5_193209	An07g07390.Aspni5_199998				An04g01200.Aspni5_203739		An01g13600.Aspni5_51717					An07g07390.Aspni5_199998				An01g03570.Aspni5_52003						An08g02700.Aspni5_208283					An13g01080.Aspni5_54800	An03g06550.Aspni5_213597		An16g01840.Aspni5_210734					An12g07840.Aspni5_49553					An11g09700.Aspni5_53053					An16g01480.Aspni5_183936
				An14g03780.Aspni5_185630	An16g08550.Aspni5_193639				An08g10600.Aspni5_120291		An02g09930.Aspni5_207204					An16g08550.Aspni5_193639				An18g04220.Aspni5_212044											An04g00430.Aspni5_190990	An08g04240.Aspni5_208150		An11g11280.Aspni5_56101					An16g06750.Aspni5_55102					An13g01080.Aspni5_54800					An05g00930.Aspni5_211661
				An05g01210.Aspni5_212936	An12g07550.Aspni5_201959				An16g02470.Aspni5_183599		An02g01540.Aspni5_36689					An12g07550.Aspni5_201959				An02g04330.Aspni5_174098											An04g03110.Aspni5_57039	An01g00120.Aspni5_206405		An08g02260.Aspni5_208318					An01g14130.Aspni5_205395					An04g00430.Aspni5_190990					An03g02430.Aspni5_214651
				An18g06760.Aspni5_212289	An01g13600.Aspni5_51717				An12g00130.Aspni5_203210		An16g05090.Aspni5_210454					An01g13600.Aspni5_51717				An02g01720.Aspni5_206489											An08g02990.Aspni5_208264	An16g01830.Aspni5_56485		An14g00630.Aspni5_49222					An04g00850.Aspni5_190193					An04g03110.Aspni5_57039					An12g00160.Aspni5_212768
				An14g04170.Aspni5_211156	An02g09930.Aspni5_207204				An02g02530.Aspni5_55529		An01g10880.Aspni5_196131					An02g09930.Aspni5_207204				An04g02460.Aspni5_121177											An11g09790.Aspni5_209058	An11g09350.Aspni5_208985		An01g14960.Aspni5_51685					An18g04520.Aspni5_186933					An08g02990.Aspni5_208264					An01g04630.Aspni5_36164
				An07g02160.Aspni5_53339	An02g01540.Aspni5_36689				An12g08590.Aspni5_56659		An02g04860.Aspni5_52216					An02g01540.Aspni5_36689				An16g07290.Aspni5_214565											An14g01470.Aspni5_185571	An16g07290.Aspni5_214565		An16g02520.Aspni5_183233					An11g09700.Aspni5_53053					An11g09790.Aspni5_209058					An02g10750.Aspni5_207249
				An01g05570.Aspni5_143893	An16g05090.Aspni5_210454				An02g12620.Aspni5_138508		An07g10100.Aspni5_56109					An16g05090.Aspni5_210454															An18g02550.Aspni5_42733			An05g01210.Aspni5_212936					An13g01080.Aspni5_54800					An14g01470.Aspni5_185571					An01g08500.Aspni5_55346
				An02g01750.Aspni5_206496	An01g10880.Aspni5_196131				An04g07260.Aspni5_193227		An01g03570.Aspni5_52003					An01g10880.Aspni5_196131															An15g06700.Aspni5_53523			An03g04520.Aspni5_213502					An04g00430.Aspni5_190990					An18g02550.Aspni5_42733					An11g06590.Aspni5_52996
				An02g11800.Aspni5_207313	An02g04860.Aspni5_52216				An12g00160.Aspni5_212768		An18g04220.Aspni5_212044					An02g04860.Aspni5_52216															An01g09500.Aspni5_51819			An08g05160.Aspni5_208078					An04g03110.Aspni5_57039					An15g06700.Aspni5_53523					An08g10340.Aspni5_207743
				An07g05610.Aspni5_39912	An07g10100.Aspni5_56109				An01g04630.Aspni5_36164		An02g04330.Aspni5_174098					An07g10100.Aspni5_56109															An11g09510.Aspni5_209010			An04g09680.Aspni5_195147					An08g02990.Aspni5_208264					An01g09500.Aspni5_51819					An09g02270.Aspni5_189135
				An18g00230.Aspni5_126382	An01g03570.Aspni5_52003				An01g08500.Aspni5_55346		An14g02250.Aspni5_211015					An01g03570.Aspni5_52003															An09g04250.Aspni5_212549			An18g06250.Aspni5_202692					An11g09790.Aspni5_209058					An11g09510.Aspni5_209010					An15g02360.Aspni5_35307
				An04g02320.Aspni5_190389	An18g04220.Aspni5_212044				An07g08760.Aspni5_48286		An02g01720.Aspni5_206489					An18g04220.Aspni5_212044															An07g01290.Aspni5_53356			An07g05610.Aspni5_39912					An14g01470.Aspni5_185571					An09g04250.Aspni5_212549					An17g00210.Aspni5_54874
				An03g04330.Aspni5_50689	An02g04330.Aspni5_174098				An11g06590.Aspni5_52996		An04g02460.Aspni5_121177					An02g04330.Aspni5_174098															An08g02700.Aspni5_208283			An18g00230.Aspni5_126382					An18g02550.Aspni5_42733					An07g01290.Aspni5_53356					An07g03850.Aspni5_209713
				An03g04810	An14g02250.Aspni5_211015				An08g10340.Aspni5_207743		An16g07290.Aspni5_214565					An14g02250.Aspni5_211015																		An16g04170.Aspni5_210558					An06g00380.Aspni5_134301					An08g02700.Aspni5_208283					An04g06490.Aspni5_135680
				An07g07390.Aspni5_199998	An02g01720.Aspni5_206489				An11g09985.Aspni5_178892							An02g01720.Aspni5_206489																		An01g00060.Aspni5_55511					An15g06700.Aspni5_53523										An01g06110.Aspni5_172049
				An16g08550.Aspni5_193639	An04g02460.Aspni5_121177				An15g02360.Aspni5_35307							An04g02460.Aspni5_121177																		An03g04330.Aspni5_50689					An01g09500.Aspni5_51819										An03g03710.Aspni5_44404
				An09g03940.Aspni5_212581	An16g07290.Aspni5_214565				An04g00210.Aspni5_44347							An16g07290.Aspni5_214565																		An01g00050.Aspni5_206414					An11g09510.Aspni5_209010										An01g11930.Aspni5_171507
				An12g07550.Aspni5_201959					An04g06490.Aspni5_135680																									An04g00990.Aspni5_203758					An09g04250.Aspni5_212549										An12g07580.Aspni5_211485
				An01g13600.Aspni5_51717					An12g07580.Aspni5_211485																									An15g01980.Aspni5_200589					An07g01290.Aspni5_53356										An08g04390.Aspni5_208129
				An02g03760.Aspni5_206674					An08g04390.Aspni5_208129																									An09g03940.Aspni5_212581					An08g02700.Aspni5_208283										An02g04520.Aspni5_206734
				An01g12210.Aspni5_205553					An04g09065.Aspni5_45871																									An16g06750.Aspni5_55102															An02g04900.Aspni5_52219
				An02g09930.Aspni5_207204					An02g04520.Aspni5_206734																									An01g14130.Aspni5_205395															An16g01840.Aspni5_210734
				An01g00100.Aspni5_55510					An11g11280.Aspni5_56101																									An01g00100.Aspni5_55510															An11g11280.Aspni5_56101
				An08g05580.Aspni5_208051					An13g00670.Aspni5_44706																									An02g06420.Aspni5_206885															An14g04200.Aspni5_211163
				An02g01540.Aspni5_36689					An02g06850.Aspni5_206931																									An04g00850.Aspni5_190193															An03g06410.Aspni5_44595
				An16g05090.Aspni5_210454					An08g02260.Aspni5_208318																									An18g04520.Aspni5_186933															An08g02260.Aspni5_208318
				An01g10880.Aspni5_196131					An08g03550.Aspni5_177836																									An01g01550.Aspni5_55494															An01g02810.Aspni5_206266
				An02g04860.Aspni5_52216					An02g12390.Aspni5_37453																									An11g09700.Aspni5_53053															An18g05820.Aspni5_54229
				An04g00430.Aspni5_190990					An04g07060.Aspni5_193209																									An13g01080.Aspni5_54800															An14g00630.Aspni5_49222
				An07g02180.Aspni5_53338					An14g03780.Aspni5_185630																									An04g00430.Aspni5_190990															An01g14960.Aspni5_51685
				An07g10100.Aspni5_56109					An05g01210.Aspni5_212936																									An04g03110.Aspni5_57039															An16g02520.Aspni5_183233
				An12g04940.Aspni5_54001					An18g06760.Aspni5_212289																									An08g02990.Aspni5_208264															An08g07810.Aspni5_136692
				An01g03570.Aspni5_52003					An14g04170.Aspni5_211156																									An07g02180.Aspni5_53338															An05g01210.Aspni5_212936
				An12g10720.Aspni5_57457					An03g04520.Aspni5_213502																									An11g09790.Aspni5_209058															An02g09720.Aspni5_52373
				An18g04220.Aspni5_212044					An07g02160.Aspni5_53339																									An14g01470.Aspni5_185571															An03g04520.Aspni5_213502
				An07g06540.Aspni5_180432					An01g05570.Aspni5_143893																									An04g05490.Aspni5_133835															An08g05160.Aspni5_208078
				An02g04330.Aspni5_174098					An02g01750.Aspni5_206496																									An18g02550.Aspni5_42733															An04g09680.Aspni5_195147
				An14g02250.Aspni5_211015					An18g06250.Aspni5_202692																									An06g00380.Aspni5_134301															An18g06250.Aspni5_202692
				An02g01720.Aspni5_206489					An02g11800.Aspni5_207313																									An12g10720.Aspni5_57457															An07g02100
				An08g04150.Aspni5_52717					An06g01730.Aspni5_47290																									An15g06700.Aspni5_53523															An07g05610.Aspni5_39912
				An17g01480.Aspni5_214035					An07g05610.Aspni5_39912																									An18g01670.Aspni5_54093															An18g00230.Aspni5_126382
				An04g02460.Aspni5_121177					An18g00230.Aspni5_126382																									An01g09500.Aspni5_51819															An16g04170.Aspni5_210558
				An16g07290.Aspni5_214565					An16g04170.Aspni5_210558																									An11g09510.Aspni5_209010															An01g00060.Aspni5_55511
									An04g02320.Aspni5_190389																									An14g02250.Aspni5_211015															An11g02040.Aspni5_199133
									An01g00060.Aspni5_55511																									An10g00820.Aspni5_57241															An03g04330.Aspni5_50689
									An11g02040.Aspni5_199133																									An01g00120.Aspni5_206405															An01g00050.Aspni5_206414
									An03g04330.Aspni5_50689																									An09g04250.Aspni5_212549															An08g06370.Aspni5_47468
									An01g00050.Aspni5_206414																									An16g01830.Aspni5_56485															An04g00990.Aspni5_203758
									An03g04810																									An07g01290.Aspni5_53356															An16g08550.Aspni5_193639
									An07g07390.Aspni5_199998																									An02g03570.Aspni5_52186															An15g01980.Aspni5_200589
									An16g08550.Aspni5_193639																									An07g09220.Aspni5_180396															An09g03940.Aspni5_212581
									An09g03940.Aspni5_212581																									An08g02700.Aspni5_208283															An04g03200.Aspni5_44098
									An09g06680.Aspni5_202801																																								An12g07840.Aspni5_49553
									An12g07550.Aspni5_201959																																								An16g06750.Aspni5_55102
									An01g13600.Aspni5_51717																																								An11g02230.Aspni5_55947
									An02g03760.Aspni5_206674																																								An01g14130.Aspni5_205395
									An01g12210.Aspni5_205553																																								An15g00150.Aspni5_200430
									An02g09930.Aspni5_207204																																								An02g02380.Aspni5_173666
									An01g00100.Aspni5_55510																																								An01g00100.Aspni5_55510
									An18g04000																																								An02g06420.Aspni5_206885
									An08g05580.Aspni5_208051																																								An02g02910.Aspni5_36779
									An07g03130.Aspni5_200255																																								An04g00850.Aspni5_190193
									An02g04660																																								An18g04520.Aspni5_186933
									An02g01540.Aspni5_36689																																								An01g01550.Aspni5_55494
									An16g05090.Aspni5_210454																																								An14g06870.Aspni5_56635
									An01g10880.Aspni5_196131																																								An03g04280.Aspni5_54702
									An02g04860.Aspni5_52216																																								An11g09700.Aspni5_53053
									An04g00430.Aspni5_190990																																								An02g06320.Aspni5_55566
									An04g03110.Aspni5_57039																																								An14g03820.Aspni5_56583
									An06g00990.Aspni5_207611																																								An01g10880.Aspni5_196131
									An07g02180.Aspni5_53338																																								An13g01080.Aspni5_54800
									An11g09790.Aspni5_209058																																								An08g11030.Aspni5_47229
									An07g10100.Aspni5_56109																																								An04g00430.Aspni5_190990
									An04g05490.Aspni5_133835																																								An04g03110.Aspni5_57039
									An12g04940.Aspni5_54001																																								An08g02990.Aspni5_208264
									An18g02550.Aspni5_42733																																								An07g02180.Aspni5_53338
									An04g01160.Aspni5_57101																																								An11g09790.Aspni5_209058
									An12g04930.Aspni5_185692																																								An14g01470.Aspni5_185571
									An01g03570.Aspni5_52003																																								An07g10100.Aspni5_56109
									An12g10720.Aspni5_57457																																								An04g05490.Aspni5_133835
									An18g04220.Aspni5_212044																																								An18g02550.Aspni5_42733
									An18g01670.Aspni5_54093																																								An01g03570.Aspni5_52003
									An07g06540.Aspni5_180432																																								An08g06940.Aspni5_207921
									An01g09500.Aspni5_51819																																								An06g00380.Aspni5_134301
									An02g04330.Aspni5_174098																																								An12g10720.Aspni5_57457
									An14g02250.Aspni5_211015																																								An15g06700.Aspni5_53523
									An02g01720.Aspni5_206489																																								An18g01670.Aspni5_54093
									An08g04150.Aspni5_52717																																								An08g00210.Aspni5_55910
									An17g01480.Aspni5_214035																																								An01g09500.Aspni5_51819
									An08g04240.Aspni5_208150																																								An11g09510.Aspni5_209010
									An01g00120.Aspni5_206405																																								An14g02250.Aspni5_211015
									An09g06730.Aspni5_212334																																								An10g00820.Aspni5_57241
									An16g01830.Aspni5_56485																																								An03g06550.Aspni5_213597
									An07g10010.Aspni5_209255																																								An09g05840.Aspni5_56895
									An01g12380.Aspni5_55273																																								An08g04240.Aspni5_208150
									An04g00220.Aspni5_143858																																								An01g00120.Aspni5_206405
									An11g01630.Aspni5_199098																																								An09g04250.Aspni5_212549
									An04g02460.Aspni5_121177																																								An03g04560.Aspni5_213512
									An09g06590.Aspni5_202811																																								An16g01830.Aspni5_56485
									An07g09220.Aspni5_180396																																								An07g01290.Aspni5_53356
									An16g07290.Aspni5_214565																																								An02g03570.Aspni5_52186
									An12g00110.Aspni5_203208																																								An12g03940.Aspni5_54027
																																																	An11g01630.Aspni5_199098
																																																	An07g03570.Aspni5_56225
																																																	An07g09220.Aspni5_180396
																																																	An01g05050.Aspni5_46666
																																																	An16g07290.Aspni5_214565
																																																	An08g02700.Aspni5_208283
[truncated: 55 more columns]

## Sheet: Glu-48h.vs.Glu-5d_list
GOID	CLADE	TERM	SYNONYM	SECONDARY	TOTAL_GENES_WITH_GOID	DE_GENES_WITH_GOID				21	55	27
			NA	NA	NA	NA
GO:0005759	CC	mitochondrial matrix	mitochondrial lumen;mitochondrial stroma;GO:0031980	GO:0031980	117	34
GO:0042645	CC	mitochondrial nucleoid	NA	NA	17	9
GO:0044429	CC	mitochondrial part	mitochondrial subcomponent;mitochondrion component	NA	289	82
GO:0031967	CC	organelle envelope	NA	NA	233	56
GO:0045254	CC	pyruvate dehydrogenase complex	dihydrolipoyl dehydrogenase complex;pyruvate dehydrogenase complex (lipoamide);GO:0009364	GO:0009364	4	4
GO:0044455	CC	mitochondrial membrane part	NA	NA	69	25
GO:0045259	CC	proton-transporting ATP synthase complex	hydrogen-translocating F-type ATPase complex;hydrogen-transporting ATP synthase complex;proton-transporting F-type ATPase complex;GO:0045255	GO:0045255	13	7
GO:0005739	CC	mitochondrion	mitochondria	NA	655	141
GO:0005746	CC	mitochondrial respiratory chain	mitochondrial electron transport chain	NA	13	7
GO:0005740	CC	mitochondrial envelope	NA	NA	179	53
GO:0005753	CC	mitochondrial proton-transporting ATP synthase complex	mitochondrial respiratory chain complex V;GO:0016470	GO:0016470	13	7
GO:0045277	CC	respiratory chain complex IV	cytochrome c oxidase complex;electron transport complex IV;GO:0045287	GO:0045287	6	6
GO:0005758	CC	mitochondrial intermembrane space	mitochondrial envelope lumen;mitochondrial membrane lumen;GO:0031971	GO:0031971	23	9
GO:0016469	CC	proton-transporting two-sector ATPase complex	hydrogen-transporting two-sector ATPase complex;vacuolar hydrogen-transporting ATPase	NA	15	7
GO:0031975	CC	envelope	NA	NA	233	56
GO:0019866	CC	organelle inner membrane	NA	NA	103	37
GO:0005743	CC	mitochondrial inner membrane	inner mitochondrial membrane	NA	99	37
GO:0070469	CC	respiratory chain	membrane electron transport chain	NA	13	7
GO:0031966	CC	mitochondrial membrane	NA	NA	156	45
GO:0009295	CC	nucleoid	NA	NA	17	9
GO:0005751	CC	mitochondrial respiratory chain complex IV	GO:0005752	GO:0005752	6	6
GO:0000103	BP	sulfate assimilation	sulfate assimilation, phosphoadenylyl sulfate reduction by an;sulphate assimilation;sulphate assimilation, phosphoadenylyl sulphate reduction by;GO:0019378	GO:0019378	8	5
GO:0051188	BP	cofactor biosynthetic process	cofactor anabolism;cofactor biosynthesis;cofactor formation;cofactor synthesis	NA	95	24
GO:0006123	BP	mitochondrial electron transport, cytochrome c to oxygen	complex IV (reduction of O2)	NA	4	4
GO:0016053	BP	organic acid biosynthetic process	organic acid anabolism;organic acid biosynthesis;organic acid formation;organic acid synthesis	NA	157	40
GO:0009082	BP	branched-chain amino acid biosynthetic process	branched chain family amino acid anabolism;branched chain family amino acid biosynthesis;branched chain family amino acid biosynthetic process;branched chain family amino acid formation;branched chain family amino acid synthesis	NA	19	9
GO:0009142	BP	nucleoside triphosphate biosynthetic process	nucleoside triphosphate anabolism;nucleoside triphosphate biosynthesis;nucleoside triphosphate formation;nucleoside triphosphate synthesis	NA	16	8
GO:0009066	BP	aspartate family amino acid metabolic process	aspartate family amino acid metabolism	NA	44	14
GO:0006457	BP	protein folding	alpha-tubulin folding;beta-tubulin folding;chaperone activity;chaperonin ATPase activity;chaperonin-mediated tubulin folding;co-chaperone activity;co-chaperonin activity;glycoprotein-specific chaperone activity;non-chaperonin molecular chaperone ATPase activity;protein complex assembly, multichaperone pathway;GO:0007022;GO:0007024;GO:0007025	GO:0007022;GO:0007024;GO:0007025	47	17
GO:0006520	BP	cellular amino acid metabolic process	amino acid and derivative metabolism;amino acid metabolic process;cellular amino acid and derivative metabolic process;cellular amino acid metabolism;GO:0006519	GO:0006519	247	52
GO:0006091	BP	generation of precursor metabolites and energy	energy pathways;intermediary metabolism;metabolic energy generation	NA	178	45
GO:0046483	BP	heterocycle metabolic process	heterocycle metabolism	NA	164	38
GO:0042180	BP	cellular ketone metabolic process	ketone metabolism	NA	443	91
GO:0009266	BP	response to temperature stimulus	response to thermal stimulus	NA	64	17
GO:0007005	BP	mitochondrion organization	mitochondria organization;mitochondrion organisation;mitochondrion organization and biogenesis	NA	116	30
GO:0006979	BP	response to oxidative stress	NA	NA	115	26
GO:0009108	BP	coenzyme biosynthetic process	coenzyme anabolism;coenzyme and prosthetic group biosynthesis;coenzyme and prosthetic group biosynthetic process;coenzyme biosynthesis;coenzyme formation;coenzyme synthesis	NA	54	16
GO:0009308	BP	amine metabolic process	amine metabolism	NA	310	59
GO:0006743	BP	ubiquinone metabolic process	coenzyme Q metabolic process;coenzyme Q metabolism;ubiquinone metabolism	NA	10	6
GO:0009145	BP	purine nucleoside triphosphate biosynthetic process	purine nucleoside triphosphate anabolism;purine nucleoside triphosphate biosynthesis;purine nucleoside triphosphate formation;purine nucleoside triphosphate synthesis	NA	13	7
GO:0046034	BP	ATP metabolic process	ATP metabolism	NA	14	7
GO:0006790	BP	sulfur compound metabolic process	sulfur metabolism;sulphur metabolic process;sulphur metabolism	NA	79	21
GO:0044106	BP	cellular amine metabolic process	NA	NA	268	53
GO:0018130	BP	heterocycle biosynthetic process	heterocycle anabolism;heterocycle biosynthesis;heterocycle formation;heterocycle synthesis	NA	74	20
GO:0009206	BP	purine ribonucleoside triphosphate biosynthetic process	purine ribonucleoside triphosphate anabolism;purine ribonucleoside triphosphate biosynthesis;purine ribonucleoside triphosphate formation;purine ribonucleoside triphosphate synthesis	NA	13	7
GO:0006744	BP	ubiquinone biosynthetic process	coenzyme Q biosynthesis;coenzyme Q biosynthetic process;coenzyme Q10 biosynthesis;coenzyme Q10 biosynthetic process;coenzyme Q6 biosynthesis;coenzyme Q6 biosynthetic process;coenzyme Q8 biosynthesis;coenzyme Q8 biosynthetic process;coenzyme Q9 biosynthesis;coenzyme Q9 biosynthetic process;ubiquinone anabolism;ubiquinone biosynthesis;ubiquinone formation;ubiquinone synthesis	NA	10	6
GO:0015851	BP	nucleobase transport	nucleobase transmembrane transport	NA	4	4
GO:0044281	BP	small molecule metabolic process	small molecule metabolism	NA	808	147
GO:0006119	BP	oxidative phosphorylation	respiratory-chain phosphorylation	NA	23	12
GO:0006754	BP	ATP biosynthetic process	ATP anabolism;ATP biosynthesis;ATP formation;ATP regeneration;ATP synthesis;GO:0006758;GO:0006759	GO:0006758;GO:0006759	13	7
GO:0015985	BP	energy coupled proton transport, down electrochemical gradient	NA	NA	13	7
GO:0006732	BP	coenzyme metabolic process	coenzyme and prosthetic group metabolic process;coenzyme and prosthetic group metabolism;coenzyme metabolism;group transfer coenzyme metabolic process;group transfer coenzyme metabolism;GO:0006752	GO:0006752	109	27
GO:0006084	BP	acetyl-CoA metabolic process	acetyl coenzyme A metabolic process;acetyl coenzyme A metabolism;acetyl-CoA metabolism	NA	25	10
GO:0045333	BP	cellular respiration	oxidative metabolic process;oxidative metabolism;respiration	NA	56	21
GO:0006818	BP	hydrogen transport	NA	NA	16	8
GO:0015992	BP	proton transport	hydrogen ion transport;passive proton transport, down the electrochemical gradient	NA	16	8
GO:0051186	BP	cofactor metabolic process	cofactor metabolism	NA	146	36
GO:0055085	BP	transmembrane transport	membrane transport	NA	139	36
GO:0046394	BP	carboxylic acid biosynthetic process	carboxylic acid anabolism;carboxylic acid biosynthesis;carboxylic acid formation;carboxylic acid synthesis	NA	157	40
GO:0042221	BP	response to chemical	response to chemical stimulus;response to chemical substance	NA	295	54
GO:0009069	BP	serine family amino acid metabolic process	serine family amino acid metabolism	NA	27	10
GO:0044271	BP	cellular nitrogen compound biosynthetic process	nitrogen compound anabolism;nitrogen compound biosynthesis;nitrogen compound formation;nitrogen compound synthesis	NA	211	51
GO:0009152	BP	purine ribonucleotide biosynthetic process	purine ribonucleotide anabolism;purine ribonucleotide biosynthesis;purine ribonucleotide formation;purine ribonucleotide synthesis	NA	21	9
GO:0009060	BP	aerobic respiration	NA	NA	51	18
GO:0006811	BP	ion transport	NA	NA	125	31
GO:0015980	BP	energy derivation by oxidation of organic compounds	chemoorganotrophy	NA	118	26
GO:0015986	BP	ATP synthesis coupled proton transport	chemiosmosis	NA	13	7
GO:0044283	BP	small molecule biosynthetic process	small molecule biosynthesis	NA	282	68
GO:0019752	BP	carboxylic acid metabolic process	carboxylic acid metabolism	NA	434	87
GO:0006164	BP	purine nucleotide biosynthetic process	purine nucleotide anabolism;purine nucleotide biosynthesis;purine nucleotide formation;purine nucleotide synthesis	NA	24	9
GO:0006082	BP	organic acid metabolic process	organic acid metabolism	NA	435	88
GO:0015672	BP	monovalent inorganic cation transport	NA	NA	23	9
GO:0042026	BP	protein refolding	heat shock protein activity	NA	12	9
GO:0043436	BP	oxoacid metabolic process	keto acid metabolic process;keto acid metabolism;ketoacid metabolic process;ketoacid metabolism;oxo acid metabolic process;oxo acid metabolism;oxoacid metabolism	NA	434	87
GO:0033108	BP	mitochondrial respiratory chain complex assembly	NA	NA	11	6
GO:0009201	BP	ribonucleoside triphosphate biosynthetic process	ribonucleoside triphosphate anabolism;ribonucleoside triphosphate biosynthesis;ribonucleoside triphosphate formation;ribonucleoside triphosphate synthesis	NA	14	7
GO:0022804	MF	active transmembrane transporter activity	active carrier activity;carrier activity;permease activity;pump activity	NA	121	32
GO:0016769	MF	transferase activity, transferring nitrogenous groups	transferase activity, transferring other nitrogenous groups	NA	22	10
GO:0015075	MF	ion transmembrane transporter activity	ion transporter activity	NA	118	34
GO:0015399	MF	primary active transmembrane transporter activity	primary active transporter	NA	41	13
GO:0022892	MF	substrate-specific transporter activity	NA	NA	255	57
GO:0015077	MF	monovalent inorganic cation transmembrane transporter activity	NA	NA	45	16
GO:0016676	MF	oxidoreductase activity, acting on a heme group of donors, oxygen as acceptor	oxidoreductase activity, acting on haem group of donors,	NA	6	6
GO:0016675	MF	oxidoreductase activity, acting on a heme group of donors	oxidoreductase activity, acting on haem group of donors;oxidoreductase activity, acting on heme group of donors, other	NA	6	6
GO:0015078	MF	hydrogen ion transmembrane transporter activity	proton transporter activity	NA	40	15
GO:0015002	MF	heme-copper terminal oxidase activity	haem-copper terminal oxidase activity	NA	6	6
GO:0008169	MF	C-methyltransferase activity	NA	NA	4	4
GO:0016491	MF	oxidoreductase activity	oxidoreductase activity, acting on other substrates;redox activity	NA	359	90
GO:0022891	MF	substrate-specific transmembrane transporter activity	NA	NA	220	53
GO:0015205	MF	nucleobase transmembrane transporter activity	GO:0015392	GO:0015392	4	4
GO:0016614	MF	oxidoreductase activity, acting on CH-OH group of donors	oxidoreductase activity, acting on the CH-OH group of donors,	NA	122	30
GO:0015405	MF	P-P-bond-hydrolysis-driven transmembrane transporter activity	P-P-bond-hydrolysis-driven transporters	NA	41	13
GO:0004129	MF	cytochrome-c oxidase activity	aa3-type cytochrome c oxidase;ba3-type cytochrome c oxidase;caa3-type cytochrome c oxidase;cbb3-type cytochrome c oxidase;complex IV (mitochondrial electron transport) activity;cytochrome a3 activity;cytochrome aa3 activity;cytochrome c oxidase activity;cytochrome oxidase activity;ferrocytochrome c oxidase;ferrocytochrome-c:oxygen oxidoreductase;indophenol oxidase;indophenolase;NADH cytochrome c …	NA	6	6
GO:0042626	MF	ATPase activity, coupled to transmembrane movement of substances	ABC transporter;ABC-type efflux permease activity;ABC-type efflux porter activity;ABC-type uptake permease activity;ATP binding cassette transporter;ATP-binding cassette (ABC) transporter activity;ATP-binding cassette transporter;mating pheromone exporter	NA	39	13
GO:0003824	MF	catalytic activity	enzyme activity	NA	1679	234
GO:0016667	MF	oxidoreductase activity, acting on a sulfur group of donors	oxidoreductase activity, acting on sulfur group of donors,;oxidoreductase activity, acting on sulphur group of donors	NA	16	7
GO:0016820	MF	hydrolase activity, acting on acid anhydrides, catalyzing transmembrane movement of substances	NA	NA	39	13
GO:0008483	MF	transaminase activity	aminotransferase activity	NA	22	10
GO:0022890	MF	inorganic cation transmembrane transporter activity	di-, tri-valent inorganic cation transmembrane transporter;GO:0015082	GO:0015082	89	25
GO:0016624	MF	oxidoreductase activity, acting on the aldehyde or oxo group of donors, disulfide as acceptor	oxidoreductase activity, acting on the aldehyde or oxo group	NA	4	4
GO:0008324	MF	cation transmembrane transporter activity	transmembrane cation transporter activity	NA	97	27
GO:0022857	MF	transmembrane transporter activity	GO:0005386;GO:0015646	GO:0005386;GO:0015646	268	63
GO:0005215	MF	transporter activity	small-molecule carrier or transporter;GO:0005478	GO:0005478	317	71

## Sheet: Glu-48h.vs.KMM-3h
GOID	GO:0043232	GO:0031981	GO:0044452	GO:0005730	GO:0043228	GO:0030684	GO:0031974	GO:0030686	GO:0070013	GO:0005732	GO:0031428	GO:0030687	GO:0032040	GO:0030529	GO:0043233	GO:0044428	GO:0006879	GO:0044085	GO:0022613	GO:0033750	GO:0000466	GO:0034471	GO:0009628	GO:0000480	GO:0033753	GO:0055072	GO:0000460	GO:0000479	GO:0042273	GO:0006457	GO:0000462	GO:0006364	GO:0016072	GO:0034470	GO:0006396	GO:0000472	GO:0000966	GO:0000447	GO:0042254	GO:0016070	GO:0000469	GO:0000054	GO:0000967	GO:0090305	GO:0034660	GO:0030490	GO:0042026	GO:0000478	GO:0030515
CLADE	CC	CC	CC	CC	CC	CC	CC	CC	CC	CC	CC	CC	CC	CC	CC	CC	BP	BP	BP	BP	BP	BP	BP	BP	BP	BP	BP	BP	BP	BP	BP	BP	BP	BP	BP	BP	BP	BP	BP	BP	BP	BP	BP	BP	BP	BP	BP	BP	MF
TERM	intracellular non-membrane-bounded organelle	nuclear lumen	nucleolar part	nucleolus	non-membrane-bounded organelle	preribosome	membrane-enclosed lumen	90S preribosome	intracellular organelle lumen	small nucleolar ribonucleoprotein complex	box C/D snoRNP complex	preribosome, large subunit precursor	small-subunit processome	ribonucleoprotein complex	organelle lumen	nuclear part	cellular iron ion homeostasis	cellular component biogenesis	ribonucleoprotein complex biogenesis	ribosome localization	maturation of 5.8S rRNA from tricistronic rRNA transcript (SSU-rRNA, 5.8S rRNA, LSU-rRNA)	ncRNA 5'-end processing	response to abiotic stimulus	endonucleolytic cleavage in 5'-ETS of tricistronic rRNA transcript (SSU-rRNA, 5.8S rRNA, LSU-rRNA)	establishment of ribosome localization	iron ion homeostasis	maturation of 5.8S rRNA	endonucleolytic cleavage of tricistronic rRNA transcript (SSU-rRNA, 5.8S rRNA, LSU-rRNA)	ribosomal large subunit biogenesis	protein folding	maturation of SSU-rRNA from tricistronic rRNA transcript (SSU-rRNA, 5.8S rRNA, LSU-rRNA)	rRNA processing	rRNA metabolic process	ncRNA processing	RNA processing	endonucleolytic cleavage to generate mature 5'-end of SSU-rRNA from (SSU-rRNA, 5.8S rRNA, LSU-rRNA)	RNA 5'-end processing	endonucleolytic cleavage in ITS1 to separate SSU-rRNA from 5.8S rRNA and LSU-rRNA from tricistronic rRNA transcript (SSU-rRNA, 5.8S rRNA, LSU-rRNA)	ribosome biogenesis	RNA metabolic process	cleavage involved in rRNA processing	ribosomal subunit export from nucleus	rRNA 5'-end processing	nucleic acid phosphodiester bond hydrolysis	ncRNA metabolic process	maturation of SSU-rRNA	protein refolding	endonucleolytic cleavage involved in rRNA processing	snoRNA binding
SYNONYM	intracellular non-membrane-enclosed organelle	NA	nucleolus component	NA	non-membrane-enclosed organelle	NA	NA	NA	NA	small nucleolar ribonucleoprotein;snoRNP	box C/D small nucleolar ribonucleoprotein complex;box C/D snoRNP ribose 2'-O methylase complex;box C/D snoRNP ribose-2'-O-methyltransferase complex	66S preribosome	small subunit processome;SSU processome	protein-RNA complex;ribonucleoprotein;RNA-protein complex;RNP	NA	nuclear subcomponent;nucleus component	iron homeostasis	cellular component biogenesis at cellular level;GO:0071843	ribonucleoprotein complex biogenesis and assembly;RNA-protein complex biogenesis	ribosome localisation	NA	ncRNA 5' end processing	response to abiotic stress	endonucleolytic cleavage at A-prime;endonucleolytic cleavage at A0	establishment of ribosome localisation	iron homeostasis	NA	NA	ribosomal large subunit biogenesis and assembly	alpha-tubulin folding;beta-tubulin folding;chaperone activity;chaperonin ATPase activity;chaperonin-mediated tubulin folding;co-chaperone activity;co-chaperonin activity;glycoprotein-specific chaperone activity;non-chaperonin molecular chaperone ATPase activity;protein complex assembly, multichaperone pathway;GO:0007022;GO:0007024;GO:0007025	maturation of 18S rRNA;GO:1990041	35S primary transcript processing;GO:0006365	rRNA metabolism	NA	GO:0006394	endonucleolytic cleavage at A1	RNA 5' end processing	endonucleolytic cleavage at A2	ribosomal chaperone activity;ribosome biogenesis and assembly;GO:0007046	RNA metabolism	cleavage during rRNA processing	ribosomal subunit export from cell nucleus;ribosomal subunit export out of nucleus;ribosomal subunit transport from nucleus to cytoplasm;ribosomal subunit-nucleus export;ribosome export from nucleus	rRNA 5' end processing	nucleic acid cleavage	ncRNA metabolism	processing of 20S pre-rRNA;SSU-rRNA maturation	heat shock protein activity	endonucleolytic cleavage during rRNA processing	NA
SECONDARY	NA	NA	NA	NA	NA	NA	NA	NA	NA	NA	NA	NA	NA	NA	NA	NA	NA	GO:0071843	NA	NA	NA	NA	NA	NA	NA	NA	NA	NA	NA	GO:0007022;GO:0007024;GO:0007025	GO:1990041	GO:0006365	NA	NA	GO:0006394	NA	NA	NA	GO:0007046	NA	NA	NA	NA	NA	NA	NA	NA	NA	NA
TOTAL_GENES_WITH_GOID	551	296	39	147	551	109	453	71	427	16	5	37	35	296	427	510	33	452	219	27	58	28	236	27	27	33	58	37	45	47	63	143	145	214	272	28	28	35	203	564	50	27	28	72	248	68	12	37	11
DE_GENES_WITH_GOID	96	74	25	70	96	60	102	38	98	9	5	25	17	82	98	85	12	92	75	11	22	14	45	13	11	12	22	17	17	16	27	57	57	68	72	14	14	16	74	96	19	11	14	20	68	28	9	17	9
DE_GENE_WITH_GOID	An15g01480.Aspni5_210073	An15g01480.Aspni5_210073	An02g14360.Aspni5_37604	An15g01480.Aspni5_210073	An15g01480.Aspni5_210073	An15g01480.Aspni5_210073	An15g01480.Aspni5_210073	An02g14360.Aspni5_37604	An15g01480.Aspni5_210073	An02g14340.Aspni5_197991	An02g14340.Aspni5_197991	An15g01480.Aspni5_210073	An02g14360.Aspni5_37604	An15g01480.Aspni5_210073	An15g01480.Aspni5_210073	An15g01480.Aspni5_210073	An08g01460.Aspni5_38568	An15g01480.Aspni5_210073	An15g01480.Aspni5_210073	An17g00240.Aspni5_57252	An15g01480.Aspni5_210073	An02g14360.Aspni5_37604	An06g01690.Aspni5_37857	An02g14360.Aspni5_37604	An17g00240.Aspni5_57252	An08g01460.Aspni5_38568	An15g01480.Aspni5_210073	An02g14360.Aspni5_37604	An15g01480.Aspni5_210073	An01g04280.Aspni5_206125	An02g14360.Aspni5_37604	An15g01480.Aspni5_210073	An15g01480.Aspni5_210073	An15g01480.Aspni5_210073	An15g01480.Aspni5_210073	An02g14360.Aspni5_37604	An02g14360.Aspni5_37604	An02g14360.Aspni5_37604	An15g01480.Aspni5_210073	An15g01480.Aspni5_210073	An02g14360.Aspni5_37604	An17g00240.Aspni5_57252	An02g14360.Aspni5_37604	An02g14360.Aspni5_37604	An15g01480.Aspni5_210073	An02g14360.Aspni5_37604	An01g04280.Aspni5_206125	An02g14360.Aspni5_37604	An05g00960.Aspni5_49726
	An02g14360.Aspni5_37604	An02g14360.Aspni5_37604	An02g14340.Aspni5_197991	An02g14360.Aspni5_37604	An02g14360.Aspni5_37604	An02g14360.Aspni5_37604	An02g14360.Aspni5_37604	An05g00960.Aspni5_49726	An02g14360.Aspni5_37604	An01g12230.Aspni5_196062	An01g12230.Aspni5_196062	An17g01975.Aspni5_45208	An02g14340.Aspni5_197991	An02g14360.Aspni5_37604	An02g14360.Aspni5_37604	An02g14360.Aspni5_37604	An11g00220.Aspni5_38707	An02g14360.Aspni5_37604	An02g14360.Aspni5_37604	An17g01975.Aspni5_45208	An02g14360.Aspni5_37604	An02g06750.Aspni5_37042	An01g12230.Aspni5_196062	An02g06750.Aspni5_37042	An17g01975.Aspni5_45208	An11g00220.Aspni5_38707	An02g14360.Aspni5_37604	An02g06750.Aspni5_37042	An17g01975.Aspni5_45208	An02g03770	An02g14340.Aspni5_197991	An02g14360.Aspni5_37604	An02g14360.Aspni5_37604	An02g14360.Aspni5_37604	An02g14360.Aspni5_37604	An02g06750.Aspni5_37042	An02g06750.Aspni5_37042	An02g06750.Aspni5_37042	An02g14360.Aspni5_37604	An02g14360.Aspni5_37604	An02g06750.Aspni5_37042	An17g01975.Aspni5_45208	An02g06750.Aspni5_37042	An02g06750.Aspni5_37042	An02g14360.Aspni5_37604	An02g14340.Aspni5_197991	An02g03770	An02g06750.Aspni5_37042	An07g05380.Aspni5_200112
	An02g14340.Aspni5_197991	An02g14340.Aspni5_197991	An05g00960.Aspni5_49726	An02g14340.Aspni5_197991	An02g14340.Aspni5_197991	An02g14340.Aspni5_197991	An02g14340.Aspni5_197991	An02g06750.Aspni5_37042	An02g14340.Aspni5_197991	An11g00500.Aspni5_38729	An04g01860.Aspni5_44216	An08g02520.Aspni5_52769	An05g00960.Aspni5_49726	An02g14340.Aspni5_197991	An02g14340.Aspni5_197991	An02g14340.Aspni5_197991	An11g09210.Aspni5_179010	An02g14340.Aspni5_197991	An02g14340.Aspni5_197991	An14g05140.Aspni5_127881	An02g06750.Aspni5_37042	An15g06390.Aspni5_48843	An18g00600.Aspni5_56751	An15g06390.Aspni5_48843	An14g05140.Aspni5_127881	An11g09210.Aspni5_179010	An02g06750.Aspni5_37042	An13g01010.Aspni5_192136	An03g04990.Aspni5_50719	An08g03480.Aspni5_208225	An02g06750.Aspni5_37042	An02g14340.Aspni5_197991	An02g14340.Aspni5_197991	An02g14340.Aspni5_197991	An02g14340.Aspni5_197991	An15g06390.Aspni5_48843	An15g06390.Aspni5_48843	An13g01010.Aspni5_192136	An02g14340.Aspni5_197991	An02g14340.Aspni5_197991	An15g00730.Aspni5_40358	An14g05140.Aspni5_127881	An15g06390.Aspni5_48843	An11g00500.Aspni5_38729	An02g14340.Aspni5_197991	An02g06750.Aspni5_37042	An08g03480.Aspni5_208225	An13g01010.Aspni5_192136	An04g01860.Aspni5_44216
	An17g00240.Aspni5_57252	An05g00960.Aspni5_49726	An07g05380.Aspni5_200112	An05g00960.Aspni5_49726	An17g00240.Aspni5_57252	An05g00960.Aspni5_49726	An05g00960.Aspni5_49726	An07g05380.Aspni5_200112	An05g00960.Aspni5_49726	An17g02170.Aspni5_214112	An16g03090.Aspni5_56454	An03g04990.Aspni5_50719	An07g05380.Aspni5_200112	An17g00240.Aspni5_57252	An05g00960.Aspni5_49726	An13g02670.Aspni5_44861	An16g02470.Aspni5_183599	An17g00240.Aspni5_57252	An17g00240.Aspni5_57252	An13g01010.Aspni5_192136	An17g01975.Aspni5_45208	An04g08790.Aspni5_51430	An07g03370.Aspni5_127450	An04g08790.Aspni5_51430	An13g01010.Aspni5_192136	An16g02470.Aspni5_183599	An17g01975.Aspni5_45208	An15g06390.Aspni5_48843	An13g01010.Aspni5_192136	An02g01750.Aspni5_206496	An07g05380.Aspni5_200112	An02g06750.Aspni5_37042	An02g06750.Aspni5_37042	An02g06750.Aspni5_37042	An02g06750.Aspni5_37042	An04g08790.Aspni5_51430	An04g08790.Aspni5_51430	An15g06390.Aspni5_48843	An17g00240.Aspni5_57252	An02g06750.Aspni5_37042	An13g01010.Aspni5_192136	An13g01010.Aspni5_192136	An04g08790.Aspni5_51430	An15g00730.Aspni5_40358	An02g06750.Aspni5_37042	An07g05380.Aspni5_200112	An02g01750.Aspni5_206496	An15g06390.Aspni5_48843	An01g00150
	An05g00960.Aspni5_49726	An02g06750.Aspni5_37042	An02g05460.Aspni5_206792	An02g06750.Aspni5_37042	An05g00960.Aspni5_49726	An02g06750.Aspni5_37042	An08g01460.Aspni5_38568	An01g12230.Aspni5_196062	An08g01460.Aspni5_38568	An09g06170.Aspni5_189070	An02g09260.Aspni5_55609	An04g09100.Aspni5_51409	An01g12230.Aspni5_196062	An05g00960.Aspni5_49726	An08g01460.Aspni5_38568	An05g00960.Aspni5_49726	An03g05090.Aspni5_191587	An03g04860.Aspni5_203979	An02g06750.Aspni5_37042	An17g01130.Aspni5_214000	An13g01010.Aspni5_192136	An16g08220.Aspni5_193747	An11g10990.Aspni5_119446	An16g08220.Aspni5_193747	An17g01130.Aspni5_214000	An03g05090.Aspni5_191587	An13g01010.Aspni5_192136	An04g08790.Aspni5_51430	An07g02690.Aspni5_209822	An17g00770.Aspni5_57261	An15g00730.Aspni5_40358	An07g05380.Aspni5_200112	An07g05380.Aspni5_200112	An01g03350.Aspni5_206219	An01g03350.Aspni5_206219	An16g08220.Aspni5_193747	An16g08220.Aspni5_193747	An04g08790.Aspni5_51430	An02g06750.Aspni5_37042	An01g03350.Aspni5_206219	An15g06390.Aspni5_48843	An17g01130.Aspni5_214000	An16g08220.Aspni5_193747	An13g01010.Aspni5_192136	An01g03350.Aspni5_206219	An15g00730.Aspni5_40358	An08g05300.Aspni5_198565	An04g08790.Aspni5_51430	An08g06650.Aspni5_176406
	An02g06750.Aspni5_37042	An07g05380.Aspni5_200112	An01g12230.Aspni5_196062	An07g05380.Aspni5_200112	An02g06750.Aspni5_37042	An07g05380.Aspni5_200112	An02g06750.Aspni5_37042	An17g02170.Aspni5_214112	An02g06750.Aspni5_37042	An04g01860.Aspni5_44216		An13g01010.Aspni5_192136	An15g06390.Aspni5_48843	An02g06750.Aspni5_37042	An02g06750.Aspni5_37042	An11g04990.Aspni5_52969	An08g00370.Aspni5_198992	An02g06750.Aspni5_37042	An07g05380.Aspni5_200112	An01g13200.Aspni5_35512	An15g06390.Aspni5_48843	An02g01600.Aspni5_46903	An15g07390.Aspni5_48886	An02g01600.Aspni5_46903	An01g13200.Aspni5_35512	An08g00370.Aspni5_198992	An15g06390.Aspni5_48843	An16g08220.Aspni5_193747	An08g02870.Aspni5_38467	An14g05320.Aspni5_201714	An13g01010.Aspni5_192136	An01g12230.Aspni5_196062	An01g12230.Aspni5_196062	An07g05380.Aspni5_200112	An07g05380.Aspni5_200112	An02g01600.Aspni5_46903	An02g01600.Aspni5_46903	An16g08220.Aspni5_193747	An07g05380.Aspni5_200112	An07g05380.Aspni5_200112	An15g03230.Aspni5_48734	An01g13200.Aspni5_35512	An02g01600.Aspni5_46903	An15g06390.Aspni5_48843	An07g05380.Aspni5_200112	An13g01010.Aspni5_192136	An16g05090.Aspni5_210454	An16g08220.Aspni5_193747	An02g05650.Aspni5_46991
	An07g05380.Aspni5_200112	An02g05460.Aspni5_206792	An11g00500.Aspni5_38729	An02g05460.Aspni5_206792	An07g05380.Aspni5_200112	An01g12230.Aspni5_196062	An07g05380.Aspni5_200112	An15g00730.Aspni5_40358	An07g05380.Aspni5_200112	An08g06650.Aspni5_176406		An07g02690.Aspni5_209822	An04g06120.Aspni5_214286	An07g05380.Aspni5_200112	An07g05380.Aspni5_200112	An02g06750.Aspni5_37042	An05g00220.Aspni5_56739	An07g05380.Aspni5_200112	An01g12230.Aspni5_196062	An04g03790.Aspni5_50457	An15g03230.Aspni5_48734	An18g06710.Aspni5_56853	An02g03770	An01g03760.Aspni5_46719	An04g03790.Aspni5_50457	An05g00220.Aspni5_56739	An15g03230.Aspni5_48734	An01g00150	An14g04940.Aspni5_53863	An08g05300.Aspni5_198565	An15g06390.Aspni5_48843	An08g07790.Aspni5_38107	An08g07790.Aspni5_38107	An01g12230.Aspni5_196062	An01g12230.Aspni5_196062	An18g06710.Aspni5_56853	An18g06710.Aspni5_56853	An01g00150	An01g12230.Aspni5_196062	An02g05460.Aspni5_206792	An04g08790.Aspni5_51430	An04g03790.Aspni5_50457	An18g06710.Aspni5_56853	An15g03230.Aspni5_48734	An01g12230.Aspni5_196062	An15g06390.Aspni5_48843	An07g05920.Aspni5_53254	An01g00150	An16g08860.Aspni5_51257
	An02g05460.Aspni5_206792	An01g12230.Aspni5_196062	An17g02170.Aspni5_214112	An01g12230.Aspni5_196062	An02g05460.Aspni5_206792	An17g01975.Aspni5_45208	An02g05460.Aspni5_206792	An15g06390.Aspni5_48843	An02g05460.Aspni5_206792	An16g03090.Aspni5_56454		An12g03850.Aspni5_211648	An04g01860.Aspni5_44216	An01g12230.Aspni5_196062	An02g05460.Aspni5_206792	An07g05380.Aspni5_200112	An05g01040	An01g12230.Aspni5_196062	An08g07790.Aspni5_38107	An14g03620.Aspni5_41761	An04g08790.Aspni5_51430	An01g03760.Aspni5_46719	An07g04070.Aspni5_180846	An14g03620.Aspni5_41761	An14g03620.Aspni5_41761	An05g01040	An04g08790.Aspni5_51430	An08g06650.Aspni5_176406	An07g07010.Aspni5_137836	An15g05410.Aspni5_182571	An17g01630.Aspni5_192425	An17g01975.Aspni5_45208	An17g01975.Aspni5_45208	An11g00500.Aspni5_38729	An14g03630.Aspni5_41762	An01g03760.Aspni5_46719	An01g03760.Aspni5_46719	An02g01600.Aspni5_46903	An08g07790.Aspni5_38107	An01g12230.Aspni5_196062	An16g08220.Aspni5_193747	An14g03620.Aspni5_41761	An01g03760.Aspni5_46719	An04g08790.Aspni5_51430	An11g00500.Aspni5_38729	An17g01630.Aspni5_192425	An07g09990.Aspni5_181371	An08g06650.Aspni5_176406	An04g01900.Aspni5_190177
	An01g12230.Aspni5_196062	An11g00500.Aspni5_38729	An04g09100.Aspni5_51409	An11g00500.Aspni5_38729	An01g12230.Aspni5_196062	An08g02520.Aspni5_52769	An01g12230.Aspni5_196062	An12g03850.Aspni5_211648	An01g12230.Aspni5_196062	An02g09260.Aspni5_55609		An08g02870.Aspni5_38467	An02g01600.Aspni5_46903	An11g00500.Aspni5_38729	An01g12230.Aspni5_196062	An02g05460.Aspni5_206792	An15g03220.Aspni5_210193	An08g07790.Aspni5_38107	An17g01975.Aspni5_45208	An02g03520.Aspni5_36826	An09g06310.Aspni5_43122	An14g03620.Aspni5_41761	An04g09620.Aspni5_195199	An16g08860.Aspni5_51257	An02g03520.Aspni5_36826	An15g03220.Aspni5_210193	An09g06310.Aspni5_43122	An02g01600.Aspni5_46903	An01g13200.Aspni5_35512	An16g05090.Aspni5_210454	An04g08790.Aspni5_51430	An08g02520.Aspni5_52769	An08g02520.Aspni5_52769	An08g07790.Aspni5_38107	An11g00500.Aspni5_38729	An14g03620.Aspni5_41761	An14g03620.Aspni5_41761	An18g06710.Aspni5_56853	An17g01975.Aspni5_45208	An14g03630.Aspni5_41762	An01g00150	An02g03520.Aspni5_36826	An14g03620.Aspni5_41761	An16g08220.Aspni5_193747	An08g07790.Aspni5_38107	An04g08790.Aspni5_51430	An01g13350.Aspni5_205443	An02g01600.Aspni5_46903	An09g05270.Aspni5_56906
	An11g00500.Aspni5_38729	An17g01975.Aspni5_45208	An08g02870.Aspni5_38467	An17g01975.Aspni5_45208	An11g00500.Aspni5_38729	An17g02170.Aspni5_214112	An14g03630.Aspni5_41762	An11g04470.Aspni5_55983	An14g03630.Aspni5_41762			An14g04940.Aspni5_53863	An16g08860.Aspni5_51257	An17g01975.Aspni5_45208	An14g03630.Aspni5_41762	An01g12230.Aspni5_196062	An07g10010.Aspni5_209255	An17g01975.Aspni5_45208	An08g02520.Aspni5_52769	An17g01140.Aspni5_54900	An16g08220.Aspni5_193747	An16g08860.Aspni5_51257	An08g03480.Aspni5_208225	An04g01900.Aspni5_190177	An17g01140.Aspni5_54900	An07g10010.Aspni5_209255	An16g08220.Aspni5_193747	An18g06710.Aspni5_56853	An01g06040.Aspni5_130307	An07g05920.Aspni5_53254	An04g06120.Aspni5_214286	An17g02170.Aspni5_214112	An17g02170.Aspni5_214112	An17g01975.Aspni5_45208	An08g07790.Aspni5_38107	An16g08860.Aspni5_51257	An16g08860.Aspni5_51257	An01g03760.Aspni5_46719	An08g02520.Aspni5_52769	An11g00500.Aspni5_38729	An08g06650.Aspni5_176406	An17g01140.Aspni5_54900	An16g08860.Aspni5_51257	An01g00150	An17g01975.Aspni5_45208	An04g06120.Aspni5_214286		An18g06710.Aspni5_56853
	An17g01975.Aspni5_45208	An08g02520.Aspni5_52769	An11g09370.Aspni5_39394	An08g02520.Aspni5_52769	An17g01975.Aspni5_45208	An03g04990.Aspni5_50719	An11g00500.Aspni5_38729	An04g08790.Aspni5_51430	An11g00500.Aspni5_38729			An07g07010.Aspni5_137836	An18g05080.Aspni5_42932	An08g02520.Aspni5_52769	An11g00500.Aspni5_38729	An11g00500.Aspni5_38729	An03g03560.Aspni5_191710	An08g02520.Aspni5_52769	An07g03370.Aspni5_127450	An14g06020.Aspni5_41928	An01g00150	An04g01900.Aspni5_190177	An07g05790.Aspni5_181574	An02g09260.Aspni5_55609	An14g06020.Aspni5_41928	An03g03560.Aspni5_191710	An01g00150	An01g03760.Aspni5_46719	An08g00720.Aspni5_176830	An18g06650.Aspni5_212275	An16g08220.Aspni5_193747	An09g06170.Aspni5_189070	An09g06170.Aspni5_189070	An08g02520.Aspni5_52769	An17g01975.Aspni5_45208	An04g01900.Aspni5_190177	An04g01900.Aspni5_190177	An14g03620.Aspni5_41761	An07g03370.Aspni5_127450	An08g07790.Aspni5_38107	An02g01600.Aspni5_46903	An14g06020.Aspni5_41928	An04g01900.Aspni5_190177	An08g06650.Aspni5_176406	An08g02520.Aspni5_52769	An16g08220.Aspni5_193747		An01g03760.Aspni5_46719
	An08g02520.Aspni5_52769	An17g02170.Aspni5_214112	An04g06120.Aspni5_214286	An17g02170.Aspni5_214112	An08g02520.Aspni5_52769	An04g09100.Aspni5_51409	An17g01975.Aspni5_45208	An01g04590.Aspni5_206090	An17g01975.Aspni5_45208			An09g06310.Aspni5_43122	An16g03090.Aspni5_56454	An17g02170.Aspni5_214112	An17g01975.Aspni5_45208	An17g01975.Aspni5_45208	An07g06240.Aspni5_48389	An07g03370.Aspni5_127450	An17g02170.Aspni5_214112		An02g01600.Aspni5_46903	An02g09260.Aspni5_55609	An17g01130.Aspni5_214000	An09g05270.Aspni5_56906		An07g06240.Aspni5_48389	An02g01600.Aspni5_46903	An14g03620.Aspni5_41761	An02g03520.Aspni5_36826	An07g09990.Aspni5_181371	An01g00150	An04g09100.Aspni5_51409	An04g09100.Aspni5_51409	An17g02170.Aspni5_214112	An08g02520.Aspni5_52769	An02g09260.Aspni5_55609	An02g09260.Aspni5_55609	An16g08860.Aspni5_51257	An17g02170.Aspni5_214112	An17g01975.Aspni5_45208	An18g06710.Aspni5_56853		An02g09260.Aspni5_55609	An02g01600.Aspni5_46903	An17g02170.Aspni5_214112	An01g00150		An14g03620.Aspni5_41761
	An17g02170.Aspni5_214112	An03g04990.Aspni5_50719	An11g01770.Aspni5_55936	An03g04990.Aspni5_50719	An17g02170.Aspni5_214112	An15g00730.Aspni5_40358	An11g09840.Aspni5_53061	An08g02870.Aspni5_38467	An11g09840.Aspni5_53061			An04g03790.Aspni5_50457	An04g01900.Aspni5_190177	An09g06170.Aspni5_189070	An11g09840.Aspni5_53061	An08g02520.Aspni5_52769		An17g02170.Aspni5_214112	An09g06170.Aspni5_189070		An18g06710.Aspni5_56853	An09g05270.Aspni5_56906	An14g02450.Aspni5_125829	An08g03460.Aspni5_208231			An18g06710.Aspni5_56853	An16g08860.Aspni5_51257	An18g03120	An01g13350.Aspni5_205443	An02g01600.Aspni5_46903	An15g00730.Aspni5_40358	An15g00730.Aspni5_40358	An09g06170.Aspni5_189070	An17g02170.Aspni5_214112	An09g05270.Aspni5_56906	An09g05270.Aspni5_56906	An04g01900.Aspni5_190177	An09g06170.Aspni5_189070	An08g02520.Aspni5_52769	An01g03760.Aspni5_46719		An09g05270.Aspni5_56906	An18g06710.Aspni5_56853	An09g06170.Aspni5_189070	An02g01600.Aspni5_46903		An16g08860.Aspni5_51257
	An03g04990.Aspni5_50719	An14g05140.Aspni5_127881	An04g01860.Aspni5_44216	An14g05140.Aspni5_127881	An03g04990.Aspni5_50719	An13g01010.Aspni5_192136	An08g02520.Aspni5_52769	An04g06120.Aspni5_214286	An08g02520.Aspni5_52769			An16g01500.Aspni5_210766	An02g09260.Aspni5_55609	An03g04990.Aspni5_50719	An08g02520.Aspni5_52769	An17g02170.Aspni5_214112		An09g06170.Aspni5_189070	An03g04990.Aspni5_50719		An01g03760.Aspni5_46719	An08g03460.Aspni5_208231	An04g07460				An01g03760.Aspni5_46719	An04g01900.Aspni5_190177	An02g11580.Aspni5_126121	An04g05270.Aspni5_57366	An18g06710.Aspni5_56853	An01g05580.Aspni5_206020	An01g05580.Aspni5_206020	An04g09100.Aspni5_51409	An09g06170.Aspni5_189070	An08g03460.Aspni5_208231	An08g03460.Aspni5_208231	An02g09260.Aspni5_55609	An03g04990.Aspni5_50719	An17g02170.Aspni5_214112	An14g03620.Aspni5_41761		An08g03460.Aspni5_208231	An01g03760.Aspni5_46719	An04g09100.Aspni5_51409	An04g06510.Aspni5_214265		An04g01900.Aspni5_190177
	An14g05140.Aspni5_127881	An04g09100.Aspni5_51409	An08g00720.Aspni5_176830	An04g09100.Aspni5_51409	An14g05140.Aspni5_127881	An15g06390.Aspni5_48843	An11g06600.Aspni5_39196	An16g08220.Aspni5_193747	An11g06600.Aspni5_39196			An01g06040.Aspni5_130307	An09g05270.Aspni5_56906	An04g03700.Aspni5_137708	An11g06600.Aspni5_39196	An03g04990.Aspni5_50719		An03g04990.Aspni5_50719	An14g05140.Aspni5_127881		An14g03620.Aspni5_41761		An03g00250.Aspni5_45817				An14g03620.Aspni5_41761	An02g09260.Aspni5_55609	An04g02640.Aspni5_130434	An09g06590.Aspni5_202811	An01g03760.Aspni5_46719	An13g01010.Aspni5_192136	An13g01010.Aspni5_192136	An15g00730.Aspni5_40358	An04g09100.Aspni5_51409			An09g05270.Aspni5_56906	An14g05140.Aspni5_127881	An09g06170.Aspni5_189070	An16g08860.Aspni5_51257			An14g03620.Aspni5_41761	An15g00730.Aspni5_40358	An18g06710.Aspni5_56853		An02g09260.Aspni5_55609
	An04g03700.Aspni5_137708	An15g00730.Aspni5_40358	An01g10820.Aspni5_46410	An15g00730.Aspni5_40358	An04g03700.Aspni5_137708	An07g02690.Aspni5_209822	An17g02170.Aspni5_214112	An04g01860.Aspni5_44216	An17g02170.Aspni5_214112			An08g00720.Aspni5_176830	An07g08590.Aspni5_181060	An04g09100.Aspni5_51409	An17g02170.Aspni5_214112	An14g05140.Aspni5_127881		An14g05140.Aspni5_127881	An04g09100.Aspni5_51409		An16g08860.Aspni5_51257		An12g08570.Aspni5_201885				An16g08860.Aspni5_51257	An09g05270.Aspni5_56906	An04g02000.Aspni5_44202	An12g00790.Aspni5_212833	An14g03620.Aspni5_41761	An15g06390.Aspni5_48843	An15g06390.Aspni5_48843	An01g05580.Aspni5_206020	An15g00730.Aspni5_40358			An08g03460.Aspni5_208231	An04g09100.Aspni5_51409	An04g09100.Aspni5_51409	An04g01900.Aspni5_190177			An16g08860.Aspni5_51257	An01g05580.Aspni5_206020	An01g03760.Aspni5_46719		An09g05270.Aspni5_56906
	An04g09100.Aspni5_51409	An01g05580.Aspni5_206020	An15g00700.Aspni5_40356	An01g05580.Aspni5_206020	An04g09100.Aspni5_51409	An17g01130.Aspni5_214000	An03g04990.Aspni5_50719	An08g00720.Aspni5_176830	An03g04990.Aspni5_50719			An01g10820.Aspni5_46410	An08g03460.Aspni5_208231	An15g00730.Aspni5_40358	An03g04990.Aspni5_50719	An04g09100.Aspni5_51409		An04g09100.Aspni5_51409	An15g00730.Aspni5_40358		An18g03120		An03g05940.Aspni5_139271				An18g03120	An08g03460.Aspni5_208231	An02g04980.Aspni5_46984		An16g08860.Aspni5_51257	An17g01630.Aspni5_192425	An17g01630.Aspni5_192425	An01g02100.Aspni5_196832	An01g05580.Aspni5_206020				An15g00730.Aspni5_40358	An15g00730.Aspni5_40358	An02g09260.Aspni5_55609			An04g01900.Aspni5_190177	An01g02100.Aspni5_196832	An14g03620.Aspni5_41761		An08g03460.Aspni5_208231
	An15g00730.Aspni5_40358	An13g01010.Aspni5_192136	An16g08860.Aspni5_51257	An13g01010.Aspni5_192136	An15g00730.Aspni5_40358	An12g03850.Aspni5_211648	An02g03770	An01g00150	An02g03770			An01g13150.Aspni5_130294		An08g04380.Aspni5_198624	An02g03770	An15g00730.Aspni5_40358		An15g00730.Aspni5_40358	An01g05580.Aspni5_206020		An04g01900.Aspni5_190177		An11g02580.Aspni5_121738				An04g01900.Aspni5_190177				An11g04500.Aspni5_178296	An12g03850.Aspni5_211648	An12g03850.Aspni5_211648	An13g01010.Aspni5_192136	An01g02100.Aspni5_196832				An01g05580.Aspni5_206020	An01g05580.Aspni5_206020	An09g05270.Aspni5_56906			An02g09260.Aspni5_55609	An13g01010.Aspni5_192136	An16g08860.Aspni5_51257
	An08g04380.Aspni5_198624	An15g06390.Aspni5_48843	An16g03090.Aspni5_56454	An15g06390.Aspni5_48843	An08g04380.Aspni5_198624	An11g04470.Aspni5_55983	An14g05140.Aspni5_127881	An02g14660.Aspni5_47196	An14g05140.Aspni5_127881			An01g09040.Aspni5_51832		An10g00430.Aspni5_44989	An14g05140.Aspni5_127881	An01g05580.Aspni5_206020		An15g03950.Aspni5_131283	An13g01010.Aspni5_192136		An02g11580.Aspni5_126121		An18g06110.Aspni5_54241				An02g11580.Aspni5_126121				An09g06180.Aspni5_50038	An11g04470.Aspni5_55983	An11g04470.Aspni5_55983	An15g06390.Aspni5_48843	An13g01010.Aspni5_192136				An13g01010.Aspni5_192136	An01g02100.Aspni5_196832	An08g03460.Aspni5_208231			An09g05270.Aspni5_56906	An15g06390.Aspni5_48843	An11g04500.Aspni5_178296
	An01g05580.Aspni5_206020	An17g01630.Aspni5_192425	An04g01900.Aspni5_190177	An17g01630.Aspni5_192425	An01g05580.Aspni5_206020	An04g08790.Aspni5_51430	An04g09100.Aspni5_51409	An02g01600.Aspni5_46903	An04g09100.Aspni5_51409			An01g02120.Aspni5_52046		An11g11170.Aspni5_209193	An04g09100.Aspni5_51409	An14g05300.Aspni5_41873		An01g05580.Aspni5_206020	An15g06390.Aspni5_48843		An02g09260.Aspni5_55609		An14g05780.Aspni5_49423				An02g09260.Aspni5_55609				An18g05080.Aspni5_42932	An15g03230.Aspni5_48734	An15g03230.Aspni5_48734	An17g01630.Aspni5_192425	An15g06390.Aspni5_48843				An15g06390.Aspni5_48843	An13g01010.Aspni5_192136				An08g03460.Aspni5_208231	An17g01630.Aspni5_192425	An09g06180.Aspni5_50038
	An10g00430.Aspni5_44989	An07g05790.Aspni5_181574	An02g09260.Aspni5_55609	An07g05790.Aspni5_181574	An10g00430.Aspni5_44989	An01g04590.Aspni5_206090	An15g00730.Aspni5_40358	An02g05650.Aspni5_46991	An15g00730.Aspni5_40358			An02g03520.Aspni5_36826		An13g01010.Aspni5_192136	An15g00730.Aspni5_40358	An13g01010.Aspni5_192136		An02g08900.Aspni5_207117	An17g01630.Aspni5_192425		An09g05270.Aspni5_56906		An11g05510				An09g05270.Aspni5_56906				An18g03120	An04g08790.Aspni5_51430	An04g08790.Aspni5_51430	An02g06810.Aspni5_174055	An17g01630.Aspni5_192425				An17g01630.Aspni5_192425	An15g06390.Aspni5_48843					An02g06810.Aspni5_174055	An18g05080.Aspni5_42932
	An11g11170.Aspni5_209193	An07g02690.Aspni5_209822	An09g05270.Aspni5_56906	An07g02690.Aspni5_209822	An11g11170.Aspni5_209193	An08g02870.Aspni5_38467	An08g04380.Aspni5_198624	An01g10820.Aspni5_46410	An08g04380.Aspni5_198624			An03g06850.Aspni5_44639		An15g06390.Aspni5_48843	An08g04380.Aspni5_198624	An15g06390.Aspni5_48843		An13g01010.Aspni5_192136	An07g02690.Aspni5_209822		An08g03460.Aspni5_208231		An08g09500.Aspni5_207785				An08g03460.Aspni5_208231				An04g01900.Aspni5_190177	An14g04940.Aspni5_53863	An14g04940.Aspni5_53863	An11g06660.Aspni5_52998	An02g06810.Aspni5_174055				An07g02690.Aspni5_209822	An17g01630.Aspni5_192425					An11g06660.Aspni5_52998	An18g03120
	An13g01010.Aspni5_192136	An12g03850.Aspni5_211648	An07g08590.Aspni5_181060	An12g03850.Aspni5_211648	An13g01010.Aspni5_192136	An14g04940.Aspni5_53863	An01g05580.Aspni5_206020	An02g01590.Aspni5_173652	An01g05580.Aspni5_206020			An02g11580.Aspni5_126121		An02g10780.Aspni5_52396	An01g05580.Aspni5_206020	An17g01630.Aspni5_192425		An15g06390.Aspni5_48843	An17g01130.Aspni5_214000				An01g06110.Aspni5_172049								An02g09260.Aspni5_55609	An04g06120.Aspni5_214286	An04g06120.Aspni5_214286	An12g03850.Aspni5_211648	An11g06660.Aspni5_52998				An17g01130.Aspni5_214000	An02g06810.Aspni5_174055					An12g03850.Aspni5_211648	An04g01900.Aspni5_190177
	An15g06390.Aspni5_48843	An11g04470.Aspni5_55983	An04g02640.Aspni5_130434	An11g04470.Aspni5_55983	An15g06390.Aspni5_48843	An07g07010.Aspni5_137836	An08g03480.Aspni5_208225	An18g06710.Aspni5_56853	An08g03480.Aspni5_208225			An04g02640.Aspni5_130434		An14g01560.Aspni5_201439	An08g03480.Aspni5_208225	An07g05790.Aspni5_181574		An07g07000.Aspni5_53231	An12g03850.Aspni5_211648				An04g02030.Aspni5_203639								An09g05270.Aspni5_56906	An02g02530.Aspni5_55529	An02g02530.Aspni5_55529	An11g04470.Aspni5_55983	An12g03850.Aspni5_211648				An12g03850.Aspni5_211648	An11g06660.Aspni5_52998					An11g04470.Aspni5_55983	An02g09260.Aspni5_55609
	An17g01630.Aspni5_192425	An04g08790.Aspni5_51430	An04g02000.Aspni5_44202	An04g08790.Aspni5_51430	An17g01630.Aspni5_192425	An04g06120.Aspni5_214286	An11g11170.Aspni5_209193	An01g03760.Aspni5_46719	An11g11170.Aspni5_209193			An04g02000.Aspni5_44202		An07g02690.Aspni5_209822	An11g11170.Aspni5_209193	An07g02690.Aspni5_209822		An17g01630.Aspni5_192425	An11g04470.Aspni5_55983				An07g02310.Aspni5_200314								An07g08590.Aspni5_181060	An09g06310.Aspni5_43122	An09g06310.Aspni5_43122	An15g03230.Aspni5_48734	An11g04470.Aspni5_55983				An11g04470.Aspni5_55983	An12g03850.Aspni5_211648					An15g03230.Aspni5_48734	An09g05270.Aspni5_56906
	An07g09530.Aspni5_209315	An01g04590.Aspni5_206090		An01g04590.Aspni5_206090	An07g09530.Aspni5_209315	An09g06310.Aspni5_43122	An13g01010.Aspni5_192136	An01g09040.Aspni5_51832	An13g01010.Aspni5_192136					An01g11340.Aspni5_46394	An13g01010.Aspni5_192136	An12g03850.Aspni5_211648		An07g02690.Aspni5_209822	An15g03230.Aspni5_48734				An01g10050.Aspni5_51800								An04g02640.Aspni5_130434	An16g08220.Aspni5_193747	An16g08220.Aspni5_193747	An03g04550.Aspni5_54713	An15g03230.Aspni5_48734				An15g03230.Aspni5_48734	An11g04470.Aspni5_55983					An03g04550.Aspni5_54713	An07g08590.Aspni5_181060
	An14g01560.Aspni5_201439	An08g02870.Aspni5_38467		An08g02870.Aspni5_38467	An14g01560.Aspni5_201439	An04g03790.Aspni5_50457	An15g06390.Aspni5_48843	An14g03620.Aspni5_41761	An15g06390.Aspni5_48843					An17g01130.Aspni5_214000	An15g06390.Aspni5_48843	An11g04470.Aspni5_55983		An17g01130.Aspni5_214000	An04g08790.Aspni5_51430				An06g02210.Aspni5_175596								An08g03460.Aspni5_208231	An08g00720.Aspni5_176830	An08g00720.Aspni5_176830	An04g08790.Aspni5_51430	An03g04550.Aspni5_54713				An04g08790.Aspni5_51430	An15g03230.Aspni5_48734					An04g08790.Aspni5_51430	An04g02640.Aspni5_130434
	An07g05790.Aspni5_181574	An11g09370.Aspni5_39394		An11g09370.Aspni5_39394	An07g05790.Aspni5_181574	An16g08220.Aspni5_193747	An17g01630.Aspni5_192425	An16g08860.Aspni5_51257	An17g01630.Aspni5_192425					An12g03850.Aspni5_211648	An17g01630.Aspni5_192425	An04g02730.Aspni5_54572		An12g03850.Aspni5_211648	An01g04590.Aspni5_206090				An11g01000.Aspni5_178256									An01g00150	An01g00150	An02g11460	An04g08790.Aspni5_51430				An01g04590.Aspni5_206090	An04g02730.Aspni5_54572					An02g11460	An08g03460.Aspni5_208231
	An07g02690.Aspni5_209822	An14g04940.Aspni5_53863		An14g04940.Aspni5_53863	An07g02690.Aspni5_209822	An16g01500.Aspni5_210766	An07g09530.Aspni5_209315	An18g05080.Aspni5_42932	An07g09530.Aspni5_209315					An18g05630.Aspni5_212155	An07g09530.Aspni5_209315	An12g03040.Aspni5_43824		An11g04470.Aspni5_55983	An08g02870.Aspni5_38467				An15g04490.Aspni5_182424									An08g06650.Aspni5_176406	An08g06650.Aspni5_176406	An14g04940.Aspni5_53863	An02g11460				An08g02870.Aspni5_38467	An03g04550.Aspni5_54713					An14g04940.Aspni5_53863
	An01g11340.Aspni5_46394	An04g06120.Aspni5_214286		An04g06120.Aspni5_214286	An01g11340.Aspni5_46394	An04g01860.Aspni5_44216	An07g05790.Aspni5_181574	An16g03090.Aspni5_56454	An07g05790.Aspni5_181574					An11g04470.Aspni5_55983	An07g05790.Aspni5_181574	An04g08790.Aspni5_51430		An15g03230.Aspni5_48734	An14g04940.Aspni5_53863				An01g08210.Aspni5_171067									An11g06650.Aspni5_178721	An11g06650.Aspni5_178721	An04g06120.Aspni5_214286	An14g04940.Aspni5_53863				An14g04940.Aspni5_53863	An12g03040.Aspni5_43824					An04g06120.Aspni5_214286
	An12g03850.Aspni5_211648	An11g05510		An11g05510	An12g03850.Aspni5_211648	An01g06040.Aspni5_130307	An07g02690.Aspni5_209822	An18g03120	An07g02690.Aspni5_209822					An04g08790.Aspni5_51430	An07g02690.Aspni5_209822	An01g04590.Aspni5_206090		An04g02730.Aspni5_54572	An07g07010.Aspni5_137836				An04g00640.Aspni5_129379									An02g01600.Aspni5_46903	An02g01600.Aspni5_46903	An02g02530.Aspni5_55529	An04g06120.Aspni5_214286				An07g07010.Aspni5_137836	An04g08790.Aspni5_51430					An02g02530.Aspni5_55529
	An18g05630.Aspni5_212155	An02g02530.Aspni5_55529		An02g02530.Aspni5_55529	An18g05630.Aspni5_212155	An08g00720.Aspni5_176830	An12g03850.Aspni5_211648	An04g01900.Aspni5_190177	An12g03850.Aspni5_211648					An01g04590.Aspni5_206090	An12g03850.Aspni5_211648	An08g02870.Aspni5_38467		An12g03040.Aspni5_43824	An04g06120.Aspni5_214286				An16g05090.Aspni5_210454									An02g05650.Aspni5_46991	An02g05650.Aspni5_46991	An09g06310.Aspni5_43122	An11g01570.Aspni5_52878				An04g06120.Aspni5_214286	An02g11460					An09g06310.Aspni5_43122
	An11g04470.Aspni5_55983	An18g04850.Aspni5_128501		An11g01770.Aspni5_55936	An11g04470.Aspni5_55983	An01g00150	An18g05630.Aspni5_212155	An02g09260.Aspni5_55609	An18g05630.Aspni5_212155					An08g02870.Aspni5_38467	An18g05630.Aspni5_212155	An11g09370.Aspni5_39394		An04g08790.Aspni5_51430	An02g02530.Aspni5_55529				An03g03270									An02g01590.Aspni5_173652	An02g01590.Aspni5_173652	An16g08220.Aspni5_193747	An02g02530.Aspni5_55529				An02g02530.Aspni5_55529	An11g09370.Aspni5_39394					An16g08220.Aspni5_193747
	An04g08790.Aspni5_51430	An11g01770.Aspni5_55936		An08g02390.Aspni5_176572	An04g08790.Aspni5_51430	An02g14660.Aspni5_47196	An11g09210.Aspni5_179010	An09g05270.Aspni5_56906	An11g09210.Aspni5_179010					An14g04940.Aspni5_53863	An11g09210.Aspni5_179010	An14g04940.Aspni5_53863		An01g04590.Aspni5_206090	An01g13200.Aspni5_35512				An03g06850.Aspni5_44639									An04g06510.Aspni5_214265	An04g06510.Aspni5_214265	An15g06730.Aspni5_48862	An04g02030.Aspni5_203639				An01g13200.Aspni5_35512	An14g04940.Aspni5_53863					An15g06730.Aspni5_48862
	An01g04590.Aspni5_206090	An08g02390.Aspni5_176572		An09g06310.Aspni5_43122	An01g04590.Aspni5_206090	An02g01600.Aspni5_46903	An11g04470.Aspni5_55983	An07g08590.Aspni5_181060	An11g04470.Aspni5_55983					An07g07010.Aspni5_137836	An11g04470.Aspni5_55983	An04g06120.Aspni5_214286		An08g02870.Aspni5_38467	An09g06310.Aspni5_43122				An18g06650.Aspni5_212275									An18g06710.Aspni5_56853	An18g06710.Aspni5_56853	An08g00720.Aspni5_176830	An09g06310.Aspni5_43122				An09g06310.Aspni5_43122	An04g06120.Aspni5_214286					An08g00720.Aspni5_176830
	An08g02870.Aspni5_38467	An09g06310.Aspni5_43122		An04g03790.Aspni5_50457	An08g02870.Aspni5_38467	An02g05650.Aspni5_46991	An04g08790.Aspni5_51430	An11g07680.Aspni5_179444	An04g08790.Aspni5_51430					An04g06120.Aspni5_214286	An04g08790.Aspni5_51430	An11g05510		An14g04940.Aspni5_53863	An04g03790.Aspni5_50457				An12g10240.Aspni5_46001									An01g03760.Aspni5_46719	An01g03760.Aspni5_46719	An01g00150	An16g08220.Aspni5_193747				An04g03790.Aspni5_50457	An11g01570.Aspni5_52878					An01g00150
	An11g09370.Aspni5_39394	An04g03790.Aspni5_50457		An16g08220.Aspni5_193747	An11g09370.Aspni5_39394	An01g10820.Aspni5_46410	An01g04590.Aspni5_206090	An04g02640.Aspni5_130434	An01g04590.Aspni5_206090					An09g06310.Aspni5_43122	An01g04590.Aspni5_206090	An02g02530.Aspni5_55529		An07g07010.Aspni5_137836	An16g08220.Aspni5_193747				An16g02000.Aspni5_210724									An01g09040.Aspni5_51832	An01g09040.Aspni5_51832	An08g06650.Aspni5_176406	An15g06730.Aspni5_48862				An16g08220.Aspni5_193747	An02g02530.Aspni5_55529					An08g06650.Aspni5_176406
	An14g04940.Aspni5_53863	An16g08220.Aspni5_193747		An04g01860.Aspni5_44216	An14g04940.Aspni5_53863	An02g01590.Aspni5_173652	An08g02870.Aspni5_38467	An04g02000.Aspni5_44202	An08g02870.Aspni5_38467					An04g03790.Aspni5_50457	An08g02870.Aspni5_38467	An18g04850.Aspni5_128501		An04g06120.Aspni5_214286	An01g06040.Aspni5_130307				An07g09990.Aspni5_181371									An14g03620.Aspni5_41761	An14g03620.Aspni5_41761	An11g06650.Aspni5_178721	An08g00720.Aspni5_176830				An01g06040.Aspni5_130307	An18g04850.Aspni5_128501					An11g06650.Aspni5_178721
	An04g06120.Aspni5_214286	An04g01860.Aspni5_44216		An01g06040.Aspni5_130307	An04g06120.Aspni5_214286	An18g06710.Aspni5_56853	An02g11460		An02g11460					An16g08220.Aspni5_193747	An02g11460	An11g01770.Aspni5_55936		An03g05940.Aspni5_139271	An08g00720.Aspni5_176830				An17g01945.Aspni5_54926									An16g08860.Aspni5_51257	An16g08860.Aspni5_51257	An02g01600.Aspni5_46903	An01g00150				An08g00720.Aspni5_176830	An11g01770.Aspni5_55936					An02g01600.Aspni5_46903
	An11g05510	An01g06040.Aspni5_130307		An08g00720.Aspni5_176830	An11g05510	An01g03760.Aspni5_46719	An11g09370.Aspni5_39394		An11g09370.Aspni5_39394					An16g01500.Aspni5_210766	An11g09370.Aspni5_39394	An08g02390.Aspni5_176572		An02g02530.Aspni5_55529	An11g01300.Aspni5_38790				An02g12210.Aspni5_51606									An11g04500.Aspni5_178296	An11g04500.Aspni5_178296	An02g05650.Aspni5_46991	An08g06650.Aspni5_176406				An11g01300.Aspni5_38790	An04g02030.Aspni5_203639					An02g05650.Aspni5_46991
	An02g02530.Aspni5_55529	An08g00720.Aspni5_176830		An11g01300.Aspni5_38790	An02g02530.Aspni5_55529	An01g13150.Aspni5_130294	An14g04940.Aspni5_53863		An14g04940.Aspni5_53863					An04g01860.Aspni5_44216	An14g04940.Aspni5_53863	An09g06310.Aspni5_43122		An12g07950.Aspni5_186738	An01g00150				An01g13350.Aspni5_205443									An09g06180.Aspni5_50038	An09g06180.Aspni5_50038	An02g01590.Aspni5_173652	An11g06650.Aspni5_178721				An01g00150	An08g02390.Aspni5_176572					An02g01590.Aspni5_173652
	An12g07950.Aspni5_186738	An11g01300.Aspni5_38790		An01g00150	An12g07950.Aspni5_186738	An01g09040.Aspni5_51832	An04g06120.Aspni5_214286		An04g06120.Aspni5_214286					An01g06040.Aspni5_130307	An04g06120.Aspni5_214286	An04g03790.Aspni5_50457		An02g08660.Aspni5_197593	An08g06650.Aspni5_176406				An08g09430.Aspni5_176395									An01g02120.Aspni5_52046	An01g02120.Aspni5_52046	An04g06510.Aspni5_214265	An02g01600.Aspni5_46903				An08g06650.Aspni5_176406	An09g06310.Aspni5_43122					An04g06510.Aspni5_214265
	An11g01770.Aspni5_55936	An01g00150		An11g06650.Aspni5_178721	An11g01770.Aspni5_55936	An14g03620.Aspni5_41761	An16g02470.Aspni5_183599		An11g05510					An01g10050.Aspni5_51800	An11g05510	An16g08220.Aspni5_193747		An01g13200.Aspni5_35512	An11g06650.Aspni5_178721				An11g01630.Aspni5_199098									An02g03520.Aspni5_36826	An02g03520.Aspni5_36826	An18g06710.Aspni5_56853	An02g05650.Aspni5_46991				An11g06650.Aspni5_178721	An16g08220.Aspni5_193747					An18g06710.Aspni5_56853
	An08g02390.Aspni5_176572	An11g06650.Aspni5_178721		An02g01600.Aspni5_46903	An08g02390.Aspni5_176572	An16g08860.Aspni5_51257	An11g05510		An02g02530.Aspni5_55529					An08g00720.Aspni5_176830	An02g02530.Aspni5_55529	An04g01860.Aspni5_44216		An09g06310.Aspni5_43122	An02g01600.Aspni5_46903				An01g10540.Aspni5_35716									An18g05080.Aspni5_42932	An18g05080.Aspni5_42932	An01g03760.Aspni5_46719	An02g01590.Aspni5_173652				An02g01600.Aspni5_46903	An18g05190.Aspni5_56817					An01g03760.Aspni5_46719
	An09g06310.Aspni5_43122	An02g01600.Aspni5_46903		An02g05650.Aspni5_46991	An09g06310.Aspni5_43122	An09g06180.Aspni5_50038	An02g02530.Aspni5_55529		An18g04850.Aspni5_128501					An01g00150	An18g04850.Aspni5_128501	An01g06040.Aspni5_130307		An04g03790.Aspni5_50457	An02g05650.Aspni5_46991				An09g06590.Aspni5_202811									An16g03090.Aspni5_56454	An16g03090.Aspni5_56454	An01g03360.Aspni5_134215	An04g06510.Aspni5_214265				An02g05650.Aspni5_46991	An15g03420.Aspni5_56332					An01g03360.Aspni5_134215
	An04g03790.Aspni5_50457	An02g05650.Aspni5_46991		An01g10820.Aspni5_46410	An04g03790.Aspni5_50457	An01g02120.Aspni5_52046	An18g04850.Aspni5_128501		An15g02360.Aspni5_35307					An02g14660.Aspni5_47196	An15g02360.Aspni5_35307	An08g00720.Aspni5_176830		An16g08220.Aspni5_193747	An02g01590.Aspni5_173652													An18g03120	An18g03120	An01g09040.Aspni5_51832	An18g06710.Aspni5_56853				An02g01590.Aspni5_173652	An15g06730.Aspni5_48862					An01g09040.Aspni5_51832
	An16g08220.Aspni5_193747	An01g10820.Aspni5_46410		An15g00700.Aspni5_40356	An16g08220.Aspni5_193747	An02g03520.Aspni5_36826	An15g02360.Aspni5_35307		An11g01770.Aspni5_55936					An08g06650.Aspni5_176406	An11g01770.Aspni5_55936	An11g01300.Aspni5_38790		An01g06040.Aspni5_130307	An04g06510.Aspni5_214265													An03g06850.Aspni5_44639	An03g06850.Aspni5_44639	An14g03620.Aspni5_41761	An01g03760.Aspni5_46719				An04g06510.Aspni5_214265	An08g00720.Aspni5_176830					An14g03620.Aspni5_41761
	An04g01860.Aspni5_44216	An15g00700.Aspni5_40356		An08g00870.Aspni5_38620	An04g01860.Aspni5_44216	An18g05080.Aspni5_42932	An11g01770.Aspni5_55936		An08g02390.Aspni5_176572					An03g01120.Aspni5_45764	An08g02390.Aspni5_176572	An01g00150		An08g00720.Aspni5_176830	An18g06710.Aspni5_56853													An04g01900.Aspni5_190177	An04g01900.Aspni5_190177	An16g08860.Aspni5_51257	An01g03360.Aspni5_134215				An18g06710.Aspni5_56853	An01g00150					An16g08860.Aspni5_51257
	An01g06040.Aspni5_130307	An08g00870.Aspni5_38620		An02g01590.Aspni5_173652	An01g06040.Aspni5_130307	An16g03090.Aspni5_56454	An08g02390.Aspni5_176572		An09g06310.Aspni5_43122					An07g09120.Aspni5_56136	An09g06310.Aspni5_43122	An11g06650.Aspni5_178721		An11g01300.Aspni5_38790	An01g03760.Aspni5_46719													An02g11580.Aspni5_126121	An02g11580.Aspni5_126121	An08g05260.Aspni5_38286	An01g09040.Aspni5_51832				An01g03760.Aspni5_46719	An08g06650.Aspni5_176406					An08g05260.Aspni5_38286
	An01g10050.Aspni5_51800	An02g01590.Aspni5_173652		An18g06710.Aspni5_56853	An01g10050.Aspni5_51800	An18g03120	An09g06310.Aspni5_43122		An04g03790.Aspni5_50457					An02g01600.Aspni5_46903	An04g03790.Aspni5_50457	An02g01600.Aspni5_46903		An01g00150	An01g09040.Aspni5_51832													An02g09260.Aspni5_55609	An02g09260.Aspni5_55609	An11g04500.Aspni5_178296	An14g03620.Aspni5_41761				An01g09040.Aspni5_51832	An02g12390.Aspni5_37453					An11g04500.Aspni5_178296
	An08g00720.Aspni5_176830	An18g06710.Aspni5_56853		An01g03760.Aspni5_46719	An08g00720.Aspni5_176830	An03g06850.Aspni5_44639	An04g03790.Aspni5_50457		An12g07580.Aspni5_211485					An02g05650.Aspni5_46991	An12g07580.Aspni5_211485	An02g05650.Aspni5_46991		An08g06650.Aspni5_176406	An14g03620.Aspni5_41761													An09g05270.Aspni5_56906	An09g05270.Aspni5_56906	An09g06180.Aspni5_50038	An16g08860.Aspni5_51257				An14g03620.Aspni5_41761	An14g03780.Aspni5_185630					An09g06180.Aspni5_50038
	An11g01300.Aspni5_38790	An01g03760.Aspni5_46719		An01g09040.Aspni5_51832	An11g01300.Aspni5_38790	An04g01900.Aspni5_190177	An12g07580.Aspni5_211485		An16g08220.Aspni5_193747					An01g10820.Aspni5_46410	An16g08220.Aspni5_193747	An01g10820.Aspni5_46410		An11g06650.Aspni5_178721	An16g08860.Aspni5_51257													An07g08590.Aspni5_181060	An07g08590.Aspni5_181060	An01g02120.Aspni5_52046	An08g05260.Aspni5_38286				An16g08860.Aspni5_51257	An11g06650.Aspni5_178721					An01g02120.Aspni5_52046
	An01g00150	An01g09040.Aspni5_51832		An14g03620.Aspni5_41761	An01g00150	An02g11580.Aspni5_126121	An16g08220.Aspni5_193747		An04g01860.Aspni5_44216					An02g01590.Aspni5_173652	An04g01860.Aspni5_44216	An13g00250.Aspni5_213660		An02g01600.Aspni5_46903	An11g04500.Aspni5_178296													An11g07680.Aspni5_179444	An11g07680.Aspni5_179444	An02g09220.Aspni5_37245	An11g04500.Aspni5_178296				An11g04500.Aspni5_178296	An02g01600.Aspni5_46903					An02g09220.Aspni5_37245
	An03g01120.Aspni5_45764	An14g03620.Aspni5_41761		An16g08860.Aspni5_51257	An03g01120.Aspni5_45764	An02g09260.Aspni5_55609	An04g01860.Aspni5_44216		An01g06040.Aspni5_130307					An04g06510.Aspni5_214265	An01g06040.Aspni5_130307	An15g00700.Aspni5_40356		An02g05650.Aspni5_46991	An09g06180.Aspni5_50038													An04g02640.Aspni5_130434	An04g02640.Aspni5_130434	An02g03520.Aspni5_36826	An09g06180.Aspni5_50038				An09g06180.Aspni5_50038	An02g05650.Aspni5_46991					An02g03520.Aspni5_36826
	An07g09120.Aspni5_56136	An16g08860.Aspni5_51257		An08g05260.Aspni5_38286	An07g09120.Aspni5_56136	An09g05270.Aspni5_56906	An01g06040.Aspni5_130307		An08g00720.Aspni5_176830					An18g06710.Aspni5_56853	An08g00720.Aspni5_176830	An08g00870.Aspni5_38620		An02g01590.Aspni5_173652	An01g02120.Aspni5_52046													An02g03410.Aspni5_46951	An02g03410.Aspni5_46951	An18g05080.Aspni5_42932	An01g02120.Aspni5_52046				An01g02120.Aspni5_52046	An15g00700.Aspni5_40356					An18g05080.Aspni5_42932
	An11g06650.Aspni5_178721	An08g05260.Aspni5_38286		An01g02120.Aspni5_52046	An11g06650.Aspni5_178721	An07g08590.Aspni5_181060	An08g00720.Aspni5_176830		An11g01300.Aspni5_38790					An04g03900.Aspni5_203483	An11g01300.Aspni5_38790	An02g01590.Aspni5_173652		An01g05570.Aspni5_143893	An02g03520.Aspni5_36826													An08g03460.Aspni5_208231	An08g03460.Aspni5_208231	An16g03090.Aspni5_56454	An02g09220.Aspni5_37245				An02g03520.Aspni5_36826	An02g01590.Aspni5_173652					An16g03090.Aspni5_56454
	An02g01600.Aspni5_46903	An01g02120.Aspni5_52046		An02g03520.Aspni5_36826	An02g01600.Aspni5_46903	An11g07680.Aspni5_179444	An11g01300.Aspni5_38790		An01g00150					An01g03760.Aspni5_46719	An01g00150	An18g06710.Aspni5_56853		An04g06510.Aspni5_214265	An17g01140.Aspni5_54900													An02g04980.Aspni5_46984	An02g04980.Aspni5_46984	An18g03120	An02g03520.Aspni5_36826				An17g01140.Aspni5_54900	An04g06510.Aspni5_214265					An18g03120
	An02g05650.Aspni5_46991	An02g03520.Aspni5_36826		An18g05080.Aspni5_42932	An02g05650.Aspni5_46991	An04g02640.Aspni5_130434	An01g00150		An14g03780.Aspni5_185630					An01g13150.Aspni5_130294	An14g03780.Aspni5_185630	An01g03760.Aspni5_46719		An18g06710.Aspni5_56853	An18g05080.Aspni5_42932															An03g06850.Aspni5_44639	An18g05080.Aspni5_42932				An18g05080.Aspni5_42932	An18g06710.Aspni5_56853					An03g06850.Aspni5_44639
	An01g10820.Aspni5_46410	An18g05080.Aspni5_42932		An16g03090.Aspni5_56454	An01g10820.Aspni5_46410	An04g02000.Aspni5_44202	An14g03780.Aspni5_185630		An11g06650.Aspni5_178721					An01g09040.Aspni5_51832	An11g06650.Aspni5_178721	An01g09040.Aspni5_51832		An01g03760.Aspni5_46719	An16g03090.Aspni5_56454															An04g01900.Aspni5_190177	An16g03090.Aspni5_56454				An16g03090.Aspni5_56454	An01g03760.Aspni5_46719					An04g01900.Aspni5_190177
	An18g06760.Aspni5_212289	An16g03090.Aspni5_56454		An03g06850.Aspni5_44639	An18g06760.Aspni5_212289	An08g03460.Aspni5_208231	An11g06650.Aspni5_178721		An02g01600.Aspni5_46903					An17g00770.Aspni5_57261	An02g01600.Aspni5_46903	An14g03620.Aspni5_41761		An12g02450.Aspni5_212915	An08g07030.Aspni5_38160															An02g11580.Aspni5_126121	An18g03120				An18g03120	An01g03360.Aspni5_134215					An02g11580.Aspni5_126121
	An15g00700.Aspni5_40356	An08g07030.Aspni5_38160		An04g01900.Aspni5_190177	An15g00700.Aspni5_40356		An02g01600.Aspni5_46903		An02g05650.Aspni5_46991					An14g03620.Aspni5_41761	An02g05650.Aspni5_46991	An16g08860.Aspni5_51257		An01g09040.Aspni5_51832	An18g03120															An02g09260.Aspni5_55609	An03g06850.Aspni5_44639				An03g06850.Aspni5_44639	An01g09040.Aspni5_51832					An02g09260.Aspni5_55609
	An08g00870.Aspni5_38620	An03g06850.Aspni5_44639		An02g09260.Aspni5_55609	An08g00870.Aspni5_38620		An02g05650.Aspni5_46991		An01g10820.Aspni5_46410					An16g08860.Aspni5_51257	An01g10820.Aspni5_46410	An13g03190.Aspni5_126620		An14g03620.Aspni5_41761	An03g06850.Aspni5_44639															An09g05270.Aspni5_56906	An02g08090.Aspni5_173146				An04g01900.Aspni5_190177	An14g03620.Aspni5_41761					An09g05270.Aspni5_56906
	An02g01590.Aspni5_173652	An12g00780.Aspni5_190142		An01g12640.Aspni5_35545	An02g01590.Aspni5_173652		An01g10820.Aspni5_46410		An18g06760.Aspni5_212289					An09g06180.Aspni5_50038	An18g06760.Aspni5_212289	An08g05260.Aspni5_38286		An16g08860.Aspni5_51257	An04g01900.Aspni5_190177															An07g08590.Aspni5_181060	An04g01900.Aspni5_190177				An02g11580.Aspni5_126121	An16g08860.Aspni5_51257					An07g08590.Aspni5_181060
	An04g06510.Aspni5_214265	An04g01900.Aspni5_190177		An09g05270.Aspni5_56906	An04g06510.Aspni5_214265		An18g06760.Aspni5_212289		An15g00700.Aspni5_40356					An01g02120.Aspni5_52046	An15g00700.Aspni5_40356	An01g02120.Aspni5_52046		An12g07550.Aspni5_201959	An02g11580.Aspni5_126121															An11g07680.Aspni5_179444	An02g11580.Aspni5_126121				An02g09260.Aspni5_55609	An13g03190.Aspni5_126620					An11g07680.Aspni5_179444
	An18g06710.Aspni5_56853	An02g09260.Aspni5_55609		An07g08590.Aspni5_181060	An18g06710.Aspni5_56853		An15g00700.Aspni5_40356		An08g00870.Aspni5_38620					An02g03520.Aspni5_36826	An08g00870.Aspni5_38620	An02g03520.Aspni5_36826		An13g03190.Aspni5_126620	An02g09260.Aspni5_55609															An04g02640.Aspni5_130434	An02g09260.Aspni5_55609				An01g12640.Aspni5_35545	An08g05260.Aspni5_38286					An04g02640.Aspni5_130434
	An04g03900.Aspni5_203483	An01g12640.Aspni5_35545		An11g07680.Aspni5_179444	An04g03900.Aspni5_203483		An08g00870.Aspni5_38620		An02g01590.Aspni5_173652					An18g05080.Aspni5_42932	An02g01590.Aspni5_173652	An18g05080.Aspni5_42932		An11g04500.Aspni5_178296	An01g12640.Aspni5_35545															An02g03410.Aspni5_46951	An09g05270.Aspni5_56906				An09g05270.Aspni5_56906	An11g04500.Aspni5_178296					An02g03410.Aspni5_46951
	An01g03760.Aspni5_46719	An09g05270.Aspni5_56906		An04g02640.Aspni5_130434	An01g03760.Aspni5_46719		An02g01590.Aspni5_173652		An02g01750.Aspni5_206496					An16g03090.Aspni5_56454	An02g01750.Aspni5_206496	An16g03090.Aspni5_56454		An09g06180.Aspni5_50038	An09g05270.Aspni5_56906															An08g03460.Aspni5_208231	An07g08590.Aspni5_181060				An14g06020.Aspni5_41928	An09g06180.Aspni5_50038					An08g03460.Aspni5_208231
	An01g09040.Aspni5_51832	An07g08590.Aspni5_181060		An04g02000.Aspni5_44202	An01g09040.Aspni5_51832		An01g05570.Aspni5_143893		An18g06710.Aspni5_56853					An18g03120	An18g06710.Aspni5_56853	An08g07030.Aspni5_38160		An01g02120.Aspni5_52046	An14g06020.Aspni5_41928															An02g04980.Aspni5_46984	An11g07680.Aspni5_179444				An07g08590.Aspni5_181060	An15g05790.Aspni5_48810					An02g04980.Aspni5_46984
	An17g00770.Aspni5_57261	An11g07680.Aspni5_179444		An02g03410.Aspni5_46951	An17g00770.Aspni5_57261		An02g01750.Aspni5_206496		An04g03900.Aspni5_203483					An03g06850.Aspni5_44639	An04g03900.Aspni5_203483	An18g03120		An02g03520.Aspni5_36826	An07g08590.Aspni5_181060																An04g02640.Aspni5_130434				An11g07680.Aspni5_179444	An18g04520.Aspni5_186933
	An15g04490.Aspni5_182424	An15g00220.Aspni5_48584		An08g03460.Aspni5_208231	An15g04490.Aspni5_182424		An18g06710.Aspni5_56853		An01g03760.Aspni5_46719					An02g08090.Aspni5_173146	An01g03760.Aspni5_46719	An03g06850.Aspni5_44639		An17g01140.Aspni5_54900	An11g07680.Aspni5_179444																An02g03410.Aspni5_46951				An04g02640.Aspni5_130434	An01g02120.Aspni5_52046
	An14g03620.Aspni5_41761	An04g02640.Aspni5_130434			An14g03620.Aspni5_41761		An04g03900.Aspni5_203483		An03g04330.Aspni5_50689					An04g01900.Aspni5_190177	An03g04330.Aspni5_50689	An12g00780.Aspni5_190142		An18g05080.Aspni5_42932	An04g02640.Aspni5_130434																An08g03460.Aspni5_208231				An04g02000.Aspni5_44202	An02g09220.Aspni5_37245
	An16g08860.Aspni5_51257	An04g02000.Aspni5_44202			An16g08860.Aspni5_51257		An01g03760.Aspni5_46719		An01g09040.Aspni5_51832					An02g11580.Aspni5_126121	An01g09040.Aspni5_51832	An02g08090.Aspni5_173146		An16g03090.Aspni5_56454	An04g02000.Aspni5_44202																An02g04980.Aspni5_46984				An02g03410.Aspni5_46951	An02g03520.Aspni5_36826
	An08g05260.Aspni5_38286	An02g03410.Aspni5_46951			An08g05260.Aspni5_38286		An03g04330.Aspni5_50689		An14g03620.Aspni5_41761					An02g09260.Aspni5_55609	An14g03620.Aspni5_41761	An04g01900.Aspni5_190177		An08g07030.Aspni5_38160	An02g03410.Aspni5_46951																				An08g03460.Aspni5_208231	An18g05080.Aspni5_42932
	An15g05790.Aspni5_48810	An08g03460.Aspni5_208231			An15g05790.Aspni5_48810		An01g09040.Aspni5_51832		An16g08860.Aspni5_51257					An01g12640.Aspni5_35545	An16g08860.Aspni5_51257	An02g09260.Aspni5_55609		An18g03120	An08g03460.Aspni5_208231																				An02g04980.Aspni5_46984	An16g03090.Aspni5_56454
	An01g02120.Aspni5_52046				An01g02120.Aspni5_52046		An14g03620.Aspni5_41761		An08g05260.Aspni5_38286					An09g05270.Aspni5_56906	An08g05260.Aspni5_38286	An01g12640.Aspni5_35545		An03g06850.Aspni5_44639	An02g04980.Aspni5_46984																					An18g03120
	An09g04300.Aspni5_54353				An09g04300.Aspni5_54353		An16g08860.Aspni5_51257		An15g05790.Aspni5_48810					An07g08590.Aspni5_181060	An15g05790.Aspni5_48810	An09g05270.Aspni5_56906		An04g01900.Aspni5_190177																						An03g06850.Aspni5_44639
	An02g03520.Aspni5_36826				An02g03520.Aspni5_36826		An08g05260.Aspni5_38286		An01g02120.Aspni5_52046					An11g07680.Aspni5_179444	An01g02120.Aspni5_52046	An07g08590.Aspni5_181060		An02g11580.Aspni5_126121																						An12g00780.Aspni5_190142
	An16g05090.Aspni5_210454				An16g05090.Aspni5_210454		An15g05790.Aspni5_48810		An05g01040					An15g00550.Aspni5_40339	An05g01040	An11g07680.Aspni5_179444		An02g09260.Aspni5_55609																						An02g08090.Aspni5_173146
	An18g05080.Aspni5_42932				An18g05080.Aspni5_42932		An01g02120.Aspni5_52046		An02g03520.Aspni5_36826					An11g02030.Aspni5_178034	An02g03520.Aspni5_36826	An15g00220.Aspni5_48584		An01g12640.Aspni5_35545																						An04g01900.Aspni5_190177
	An07g09390.Aspni5_53154				An07g09390.Aspni5_53154		An05g01040		An16g05090.Aspni5_210454					An04g02640.Aspni5_130434	An16g05090.Aspni5_210454	An08g00330.Aspni5_138144		An09g05270.Aspni5_56906																						An02g02240.Aspni5_36739
	An16g03090.Aspni5_56454				An16g03090.Aspni5_56454		An02g03520.Aspni5_36826		An18g05080.Aspni5_42932					An04g02000.Aspni5_44202	An18g05080.Aspni5_42932	An04g02640.Aspni5_130434		An14g06020.Aspni5_41928																						An04g02270
	An03g06850.Aspni5_44639				An03g06850.Aspni5_44639		An16g05090.Aspni5_210454		An16g03090.Aspni5_56454					An08g03460.Aspni5_208231	An16g03090.Aspni5_56454	An13g00240.Aspni5_192375		An07g08590.Aspni5_181060																						An02g11580.Aspni5_126121
	An04g01900.Aspni5_190177				An04g01900.Aspni5_190177		An18g05080.Aspni5_42932		An08g07030.Aspni5_38160						An08g07030.Aspni5_38160	An04g02000.Aspni5_44202		An11g07680.Aspni5_179444																						An02g09260.Aspni5_55609
	An02g09260.Aspni5_55609				An02g09260.Aspni5_55609		An16g03090.Aspni5_56454		An03g06850.Aspni5_44639						An03g06850.Aspni5_44639	An02g03410.Aspni5_46951		An02g03260.Aspni5_36809																						An09g05270.Aspni5_56906
	An01g12640.Aspni5_35545				An01g12640.Aspni5_35545		An08g07030.Aspni5_38160		An12g00780.Aspni5_190142						An12g00780.Aspni5_190142	An08g03460.Aspni5_208231		An08g00330.Aspni5_138144																						An07g08590.Aspni5_181060
	An09g05270.Aspni5_56906				An09g05270.Aspni5_56906		An03g06850.Aspni5_44639		An07g02180.Aspni5_53338						An07g02180.Aspni5_53338			An02g05390.Aspni5_197291																						An11g07680.Aspni5_179444
	An07g08590.Aspni5_181060				An07g08590.Aspni5_181060		An12g00780.Aspni5_190142		An04g01900.Aspni5_190177						An04g01900.Aspni5_190177			An04g02640.Aspni5_130434																						An15g00220.Aspni5_48584
	An11g07680.Aspni5_179444				An11g07680.Aspni5_179444		An07g02180.Aspni5_53338		An02g09260.Aspni5_55609						An02g09260.Aspni5_55609			An04g02000.Aspni5_44202																						An08g00330.Aspni5_138144
	An15g00550.Aspni5_40339				An15g00550.Aspni5_40339		An04g01900.Aspni5_190177		An01g12640.Aspni5_35545						An01g12640.Aspni5_35545			An09g06590.Aspni5_202811																						An15g05310.Aspni5_40691
	An08g00330.Aspni5_138144				An08g00330.Aspni5_138144		An02g09260.Aspni5_55609		An09g05270.Aspni5_56906						An09g05270.Aspni5_56906			An02g03410.Aspni5_46951																						An11g02030.Aspni5_178034
	An17g01945.Aspni5_54926				An17g01945.Aspni5_54926		An01g12640.Aspni5_35545		An12g10720.Aspni5_57457						An12g10720.Aspni5_57457			An08g03460.Aspni5_208231																						An04g02640.Aspni5_130434
	An11g02030.Aspni5_178034				An11g02030.Aspni5_178034		An09g05270.Aspni5_56906		An07g08590.Aspni5_181060						An07g08590.Aspni5_181060			An02g04980.Aspni5_46984																						An12g03310.Aspni5_43850
	An04g02640.Aspni5_130434				An04g02640.Aspni5_130434		An12g10720.Aspni5_57457		An11g07680.Aspni5_179444						An11g07680.Aspni5_179444																									An01g10540.Aspni5_35716
	An04g02000.Aspni5_44202				An04g02000.Aspni5_44202		An07g08590.Aspni5_181060		An15g00220.Aspni5_48584						An15g00220.Aspni5_48584																									An02g03410.Aspni5_46951
	An02g03410.Aspni5_46951				An02g03410.Aspni5_46951		An11g07680.Aspni5_179444		An04g02640.Aspni5_130434						An04g02640.Aspni5_130434																									An08g03460.Aspni5_208231
	An08g03460.Aspni5_208231				An08g03460.Aspni5_208231		An15g00220.Aspni5_48584		An04g02000.Aspni5_44202						An04g02000.Aspni5_44202																									An02g04980.Aspni5_46984
							An14g02250.Aspni5_211015		An02g03410.Aspni5_46951						An02g03410.Aspni5_46951
							An04g02640.Aspni5_130434		An08g03460.Aspni5_208231						An08g03460.Aspni5_208231
							An04g02000.Aspni5_44202
							An02g03410.Aspni5_46951
							An08g03460.Aspni5_208231
							An04g00130.Aspni5_190964
[truncated: 5 more columns]

## Sheet: Glu-48h.vs.KMM-3h_list
GOID	CLADE	TERM	SYNONYM	SECONDARY	TOTAL_GENES_WITH_GOID	DE_GENES_WITH_GOID				16	32	6
GO:0043232	CC	intracellular non-membrane-bounded organelle	intracellular non-membrane-enclosed organelle	NA	551	96
GO:0031981	CC	nuclear lumen	NA	NA	296	74
GO:0044452	CC	nucleolar part	nucleolus component	NA	39	25
GO:0005730	CC	nucleolus	NA	NA	147	70
GO:0043228	CC	non-membrane-bounded organelle	non-membrane-enclosed organelle	NA	551	96
GO:0030684	CC	preribosome	NA	NA	109	60
GO:0031974	CC	membrane-enclosed lumen	NA	NA	453	102
GO:0030686	CC	90S preribosome	NA	NA	71	38
GO:0070013	CC	intracellular organelle lumen	NA	NA	427	98
GO:0005732	CC	small nucleolar ribonucleoprotein complex	small nucleolar ribonucleoprotein;snoRNP	NA	16	9
GO:0031428	CC	box C/D snoRNP complex	box C/D small nucleolar ribonucleoprotein complex;box C/D snoRNP ribose 2'-O methylase complex;box C/D snoRNP ribose-2'-O-methyltransferase complex	NA	5	5
GO:0030687	CC	preribosome, large subunit precursor	66S preribosome	NA	37	25
GO:0032040	CC	small-subunit processome	small subunit processome;SSU processome	NA	35	17
GO:0030529	CC	ribonucleoprotein complex	protein-RNA complex;ribonucleoprotein;RNA-protein complex;RNP	NA	296	82
GO:0043233	CC	organelle lumen	NA	NA	427	98
GO:0044428	CC	nuclear part	nuclear subcomponent;nucleus component	NA	510	85
GO:0006879	BP	cellular iron ion homeostasis	iron homeostasis	NA	33	12
GO:0044085	BP	cellular component biogenesis	cellular component biogenesis at cellular level;GO:0071843	GO:0071843	452	92
GO:0022613	BP	ribonucleoprotein complex biogenesis	ribonucleoprotein complex biogenesis and assembly;RNA-protein complex biogenesis	NA	219	75
GO:0033750	BP	ribosome localization	ribosome localisation	NA	27	11
GO:0000466	BP	maturation of 5.8S rRNA from tricistronic rRNA transcript (SSU-rRNA, 5.8S rRNA, LSU-rRNA)	NA	NA	58	22
GO:0034471	BP	ncRNA 5'-end processing	ncRNA 5' end processing	NA	28	14
GO:0009628	BP	response to abiotic stimulus	response to abiotic stress	NA	236	45
GO:0000480	BP	endonucleolytic cleavage in 5'-ETS of tricistronic rRNA transcript (SSU-rRNA, 5.8S rRNA, LSU-rRNA)	endonucleolytic cleavage at A-prime;endonucleolytic cleavage at A0	NA	27	13
GO:0033753	BP	establishment of ribosome localization	establishment of ribosome localisation	NA	27	11
GO:0055072	BP	iron ion homeostasis	iron homeostasis	NA	33	12
GO:0000460	BP	maturation of 5.8S rRNA	NA	NA	58	22
GO:0000479	BP	endonucleolytic cleavage of tricistronic rRNA transcript (SSU-rRNA, 5.8S rRNA, LSU-rRNA)	NA	NA	37	17
GO:0042273	BP	ribosomal large subunit biogenesis	ribosomal large subunit biogenesis and assembly	NA	45	17
GO:0006457	BP	protein folding	alpha-tubulin folding;beta-tubulin folding;chaperone activity;chaperonin ATPase activity;chaperonin-mediated tubulin folding;co-chaperone activity;co-chaperonin activity;glycoprotein-specific chaperone activity;non-chaperonin molecular chaperone ATPase activity;protein complex assembly, multichaperone pathway;GO:0007022;GO:0007024;GO:0007025	GO:0007022;GO:0007024;GO:0007025	47	16
GO:0000462	BP	maturation of SSU-rRNA from tricistronic rRNA transcript (SSU-rRNA, 5.8S rRNA, LSU-rRNA)	maturation of 18S rRNA;GO:1990041	GO:1990041	63	27
GO:0006364	BP	rRNA processing	35S primary transcript processing;GO:0006365	GO:0006365	143	57
GO:0016072	BP	rRNA metabolic process	rRNA metabolism	NA	145	57
GO:0034470	BP	ncRNA processing	NA	NA	214	68
GO:0006396	BP	RNA processing	GO:0006394	GO:0006394	272	72
GO:0000472	BP	endonucleolytic cleavage to generate mature 5'-end of SSU-rRNA from (SSU-rRNA, 5.8S rRNA, LSU-rRNA)	endonucleolytic cleavage at A1	NA	28	14
GO:0000966	BP	RNA 5'-end processing	RNA 5' end processing	NA	28	14
GO:0000447	BP	endonucleolytic cleavage in ITS1 to separate SSU-rRNA from 5.8S rRNA and LSU-rRNA from tricistronic rRNA transcript (SSU-rRNA, 5.8S rRNA, LSU-rRNA)	endonucleolytic cleavage at A2	NA	35	16
GO:0042254	BP	ribosome biogenesis	ribosomal chaperone activity;ribosome biogenesis and assembly;GO:0007046	GO:0007046	203	74
GO:0016070	BP	RNA metabolic process	RNA metabolism	NA	564	96
GO:0000469	BP	cleavage involved in rRNA processing	cleavage during rRNA processing	NA	50	19
GO:0000054	BP	ribosomal subunit export from nucleus	ribosomal subunit export from cell nucleus;ribosomal subunit export out of nucleus;ribosomal subunit transport from nucleus to cytoplasm;ribosomal subunit-nucleus export;ribosome export from nucleus	NA	27	11
GO:0000967	BP	rRNA 5'-end processing	rRNA 5' end processing	NA	28	14
GO:0090305	BP	nucleic acid phosphodiester bond hydrolysis	nucleic acid cleavage	NA	72	20
GO:0034660	BP	ncRNA metabolic process	ncRNA metabolism	NA	248	68
GO:0030490	BP	maturation of SSU-rRNA	processing of 20S pre-rRNA;SSU-rRNA maturation	NA	68	28
GO:0042026	BP	protein refolding	heat shock protein activity	NA	12	9
GO:0000478	BP	endonucleolytic cleavage involved in rRNA processing	endonucleolytic cleavage during rRNA processing	NA	37	17
GO:0030515	MF	snoRNA binding	NA	NA	11	9
GO:0003723	MF	RNA binding	NA	NA	118	31
GO:0004004	MF	ATP-dependent RNA helicase activity	NA	NA	12	8
GO:0003724	MF	RNA helicase activity	NA	NA	16	8
GO:0060590	MF	ATPase regulator activity	NA	NA	11	7
GO:0008186	MF	RNA-dependent ATPase activity	RNA-dependent adenosinetriphosphatase activity;GO:0004010	GO:0004010	15	8

## Sheet: Glu-48h.vs.KMM-6h
GOID		GO:0005759	GO:0044429	GO:0005739	GO:0006457	GO:0009408	GO:0042026	GO:0007005	GO:0009266
CLADE		CC	CC	CC	BP	BP	BP	BP	BP
TERM		mitochondrial matrix	mitochondrial part	mitochondrion	protein folding	response to heat	protein refolding	mitochondrion organization	response to temperature stimulus
SYNONYM	NA	mitochondrial lumen;mitochondrial stroma;GO:0031980	mitochondrial subcomponent;mitochondrion component	mitochondria	alpha-tubulin folding;beta-tubulin folding;chaperone activity;chaperonin ATPase activity;chaperonin-mediated tubulin folding;co-chaperone activity;co-chaperonin activity;glycoprotein-specific chaperone activity;non-chaperonin molecular chaperone ATPase activity;protein complex assembly, multichaperone pathway;GO:0007022;GO:0007024;GO:0007025	response to heat shock;GO:0006951	heat shock protein activity	mitochondria organization;mitochondrion organisation;mitochondrion organization and biogenesis	response to thermal stimulus
SECONDARY	NA	GO:0031980	NA	NA	GO:0007022;GO:0007024;GO:0007025	GO:0006951	NA	NA	NA
TOTAL_GENES_WITH_GOID	NA	117	289	655	47	61	12	116	64
DE_GENES_WITH_GOID	NA	35	70	119	18	19	11	30	21
DE_GENE_WITH_GOID		An18g05590.Aspni5_42962	An14g01590.Aspni5_56548	An14g01590.Aspni5_56548	An01g04280.Aspni5_206125	An08g03280.Aspni5_52755	An01g04280.Aspni5_206125	An01g04280.Aspni5_206125	An08g03280.Aspni5_52755
		An08g00950.Aspni5_137527	An18g05590.Aspni5_42962	An18g05590.Aspni5_42962	An02g03770	An18g00600.Aspni5_56751	An02g03770	An08g00950.Aspni5_137527	An18g00600.Aspni5_56751
		An14g03630.Aspni5_41762	An08g00950.Aspni5_137527	An01g02690.Aspni5_196780	An08g03480.Aspni5_208225	An11g10990.Aspni5_119446	An08g03480.Aspni5_208225	An02g03770	An11g10990.Aspni5_119446
		An11g09840.Aspni5_53061	An14g03630.Aspni5_41762	An03g04860.Aspni5_203979	An11g00550.Aspni5_138207	An02g03770	An11g00550.Aspni5_138207	An11g02760.Aspni5_179192	An02g03770
		An11g06600.Aspni5_39196	An11g09840.Aspni5_53061	An08g00950.Aspni5_137527	An02g01750.Aspni5_206496	An07g04070.Aspni5_180846	An02g01750.Aspni5_206496	An07g01960.Aspni5_209875	An07g04070.Aspni5_180846
		An03g05660.Aspni5_213578	An11g06600.Aspni5_39196	An01g03350.Aspni5_206219	An17g00770.Aspni5_57261	An08g03480.Aspni5_208225	An08g05300.Aspni5_198565	An02g08900.Aspni5_207117	An08g03480.Aspni5_208225
		An02g03770	An11g09930.Aspni5_178864	An16g01820.Aspni5_41315	An14g05320.Aspni5_201714	An03g00250.Aspni5_45817	An16g05090.Aspni5_210454	An10g00430.Aspni5_44989	An14g02450.Aspni5_125829
		An02g11910.Aspni5_197817	An03g05660.Aspni5_213578	An14g03630.Aspni5_41762	An08g05300.Aspni5_198565	An18g06110.Aspni5_54241	An07g05920.Aspni5_53254	An08g03480.Aspni5_208225	An03g00250.Aspni5_45817
		An08g04380.Aspni5_198624	An02g03770	An11g09840.Aspni5_53061	An15g05410.Aspni5_182571	An11g01000.Aspni5_178256	An12g04940.Aspni5_54001	An10g00500.Aspni5_44995	An18g06110.Aspni5_54241
		An02g10670.Aspni5_47113	An11g02760.Aspni5_179192	An11g06600.Aspni5_39196	An16g05090.Aspni5_210454	An02g07770.Aspni5_52318	An07g09990.Aspni5_181371	An16g02470.Aspni5_183599	An11g01000.Aspni5_178256
		An08g03480.Aspni5_208225	An02g01730.Aspni5_174907	An11g09930.Aspni5_178864	An07g05920.Aspni5_53254	An02g03760.Aspni5_206674	An01g13350.Aspni5_205443	An02g12620.Aspni5_138508	An02g07770.Aspni5_52318
		An07g09530.Aspni5_209315	An02g11910.Aspni5_197817	An11g10990.Aspni5_119446	An18g06650.Aspni5_212275	An07g08890.Aspni5_53173		An11g02140.Aspni5_208651	An02g03760.Aspni5_206674
		An11g00550.Aspni5_138207	An08g04380.Aspni5_198624	An03g05660.Aspni5_213578	An12g04940.Aspni5_54001	An03g06850.Aspni5_44639		An11g09985.Aspni5_178892	An07g08890.Aspni5_53173
		An15g02360.Aspni5_35307	An02g10670.Aspni5_47113	An02g03770	An07g09990.Aspni5_181371	An18g06650.Aspni5_212275		An17g01955.Aspni5_57293	An03g06850.Aspni5_44639
		An12g07580.Aspni5_211485	An02g08900.Aspni5_207117	An11g02760.Aspni5_179192	An01g13350.Aspni5_205443	An12g10240.Aspni5_46001		An13g00670.Aspni5_44706	An18g06650.Aspni5_212275
		An02g06040.Aspni5_173056	An08g03480.Aspni5_208225	An02g01730.Aspni5_174907	An04g05270.Aspni5_57366	An12g04940.Aspni5_54001		An01g05570.Aspni5_143893	An12g10240.Aspni5_46001
		An12g03890.Aspni5_49708	An07g07000.Aspni5_53231	An02g11910.Aspni5_197817	An09g06590.Aspni5_202811	An07g09990.Aspni5_181371		An02g01750.Aspni5_206496	An12g04940.Aspni5_54001
		An14g03780.Aspni5_185630	An07g09530.Aspni5_209315	An01g13160.Aspni5_205459	An12g00790.Aspni5_212833	An01g13350.Aspni5_205443		An02g11800.Aspni5_207313	An07g09990.Aspni5_181371
		An18g06760.Aspni5_212289	An03g03460.Aspni5_191251	An08g04380.Aspni5_198624		An09g06590.Aspni5_202811		An09g03940.Aspni5_212581	An01g13350.Aspni5_205443
		An07g02160.Aspni5_53339	An01g02220.Aspni5_36333	An02g10670.Aspni5_47113				An12g07550.Aspni5_201959	An11g01630.Aspni5_199098
		An02g01750.Aspni5_206496	An10g00500.Aspni5_44995	An02g08900.Aspni5_207117				An08g01650.Aspni5_52796	An09g06590.Aspni5_202811
		An03g04330.Aspni5_50689	An16g02470.Aspni5_183599	An01g02100.Aspni5_196832				An14g01860.Aspni5_184977
		An09g03940.Aspni5_212581	An02g12620.Aspni5_138508	An14g01570.Aspni5_41591				An15g05790.Aspni5_48810
		An02g03760.Aspni5_206674	An11g02140.Aspni5_208651	An10g00430.Aspni5_44989				An16g05090.Aspni5_210454
		An01g00100.Aspni5_55510	An11g00550.Aspni5_138207	An08g03480.Aspni5_208225				An12g04940.Aspni5_54001
		An15g05790.Aspni5_48810	An08g10340.Aspni5_207743	An14g03920.Aspni5_185619				An02g02180.Aspni5_206541
		An08g05580.Aspni5_208051	An11g09985.Aspni5_178892	An14g01420.Aspni5_53758				An07g09990.Aspni5_181371
		An05g01040	An04g02480.Aspni5_213140	An04g02580.Aspni5_190860				An07g10010.Aspni5_209255
		An16g05090.Aspni5_210454	An15g02360.Aspni5_35307	An07g07000.Aspni5_53231				An11g01630.Aspni5_199098
		An04g00430.Aspni5_190990	An04g06490.Aspni5_135680	An08g04880.Aspni5_52698				An04g00130.Aspni5_190964
		An07g02180.Aspni5_53338	An03g06860.Aspni5_50781	An07g09530.Aspni5_209315
		An12g04940.Aspni5_54001	An12g07580.Aspni5_211485	An12g03850.Aspni5_211648
		An12g10720.Aspni5_57457	An02g06040.Aspni5_173056	An03g03460.Aspni5_191251
		An02g04330.Aspni5_174098	An12g03890.Aspni5_49708	An01g02220.Aspni5_36333
		An08g04150.Aspni5_52717	An13g00670.Aspni5_44706	An10g00500.Aspni5_44995
			An14g03780.Aspni5_185630	An16g02470.Aspni5_183599
			An05g01210.Aspni5_212936	An02g02530.Aspni5_55529
			An18g06760.Aspni5_212289	An12g08590.Aspni5_56659
			An07g02160.Aspni5_53339	An02g12620.Aspni5_138508
			An01g05570.Aspni5_143893	An04g07260.Aspni5_193227
			An02g01750.Aspni5_206496	An12g00160.Aspni5_212768
			An02g11800.Aspni5_207313	An11g02140.Aspni5_208651
			An07g05610.Aspni5_39912	An11g00550.Aspni5_138207
			An18g00230.Aspni5_126382	An08g10340.Aspni5_207743
			An03g04330.Aspni5_50689	An11g09985.Aspni5_178892
			An09g03940.Aspni5_212581	An04g02480.Aspni5_213140
			An12g07550.Aspni5_201959	An02g12640.Aspni5_173997
			An08g01650.Aspni5_52796	An15g02360.Aspni5_35307
			An01g13600.Aspni5_51717	An18g02850
			An04g05000.Aspni5_51221	An04g00210.Aspni5_44347
			An02g03760.Aspni5_206674	An04g06490.Aspni5_135680
			An01g14140.Aspni5_55234	An03g06860.Aspni5_50781
			An01g00100.Aspni5_55510	An17g01955.Aspni5_57293
			An15g05790.Aspni5_48810	An12g07580.Aspni5_211485
			An08g05580.Aspni5_208051	An02g06040.Aspni5_173056
			An07g08890.Aspni5_53173	An12g03890.Aspni5_49708
			An05g01040	An08g07420.Aspni5_55738
			An02g01540.Aspni5_36689	An13g00670.Aspni5_44706
			An16g05090.Aspni5_210454	An02g12390.Aspni5_37453
			An04g00430.Aspni5_190990	An14g03780.Aspni5_185630
			An07g02180.Aspni5_53338	An05g01210.Aspni5_212936
			An09g00620.Aspni5_212729	An01g10820.Aspni5_46410
			An12g04940.Aspni5_54001	An18g06760.Aspni5_212289
			An02g02180.Aspni5_206541	An03g04520.Aspni5_213502
			An12g10720.Aspni5_57457	An07g02160.Aspni5_53339
			An18g04220.Aspni5_212044	An01g05570.Aspni5_143893
			An02g04330.Aspni5_174098	An02g01750.Aspni5_206496
			An14g02250.Aspni5_211015	An02g11800.Aspni5_207313
			An08g04150.Aspni5_52717	An06g01730.Aspni5_47290
			An04g00130.Aspni5_190964	An07g05610.Aspni5_39912
				An18g00230.Aspni5_126382
				An11g02040.Aspni5_199133
				An03g04330.Aspni5_50689
				An02g14380.Aspni5_55651
				An09g03940.Aspni5_212581
				An09g06680.Aspni5_202801
				An12g07550.Aspni5_201959
				An08g01650.Aspni5_52796
				An01g13600.Aspni5_51717
				An04g05000.Aspni5_51221
				An02g03760.Aspni5_206674
				An14g01860.Aspni5_184977
				An01g14140.Aspni5_55234
				An01g00100.Aspni5_55510
				An15g05790.Aspni5_48810
				An08g05580.Aspni5_208051
				An09g04280.Aspni5_54354
				An07g03130.Aspni5_200255
				An07g08890.Aspni5_53173
				An15g06820.Aspni5_40811
				An05g01040
				An02g01540.Aspni5_36689
				An16g05090.Aspni5_210454
				An01g06960.Aspni5_205904
				An04g00430.Aspni5_190990
				An07g02180.Aspni5_53338
				An11g09790.Aspni5_209058
				An11g06930.Aspni5_179747
				An09g00620.Aspni5_212729
				An12g04940.Aspni5_54001
				An04g01160.Aspni5_57101
				An12g04930.Aspni5_185692
				An02g02180.Aspni5_206541
				An12g10720.Aspni5_57457
				An18g04220.Aspni5_212044
				An02g03270.Aspni5_55539
				An02g04330.Aspni5_174098
				An14g02250.Aspni5_211015
				An08g04150.Aspni5_52717
				An08g04240.Aspni5_208150
				An09g06730.Aspni5_212334
				An07g10010.Aspni5_209255
				An01g12380.Aspni5_55273
				An04g00220.Aspni5_143858
				An11g01630.Aspni5_199098
				An09g06590.Aspni5_202811
				An05g00160.Aspni5_49760
				An07g09220.Aspni5_180396
				An04g00130.Aspni5_190964

[truncated: 35 more sheets: Glu-48h.vs.KMM-6h_list, Glu-48h.vs.KMM-9h, Glu-48h.vs.KMM-9h_list, Glu-48h.vs.KMM-12h, Glu-48h.vs.KMM-12h_list, Glu-48h.vs.KMM-24h, Glu-48h.vs.KMM-24h_list, Glu-48h.vs.KMM-2d, Glu-48h.vs.KMM-2d_list, Glu-48h.vs.ILM-3h, Glu-48h.vs.ILM-3h_list, Glu-48h.vs.ILM-6h, Glu-48h.vs.ILM-6h_list, Glu-48h.vs.ILM-9h, Glu-48h.vs.ILM-9h_list, Glu-48h.vs.ILM-24h, Glu-48h.vs.ILM-24h_list, Glu-48h.vs.ILM-2d, Glu-48h.vs.ILM-2d_list, Glu-48h.vs.ILM-3d …]
