# Supplementary material for: Succession of physiological stages hallmarks the transcriptomic response of the fungus Aspergillus niger to lignocellulose
Source: Biotechnol Biofuels. 2020 Apr 13;13:69. doi: 10.1186/s13068-020-01702-2 (PMC7155255; doi:10.1186/s13068-020-01702-2)
Supplement: Supplementary file 3 — Additional file 3: Table S2. File with lists of enriched GO terms in genes with increased transcript abundance. Enriched GO terms (and the genes in the list responsible for the enrichment) from the enrichment analysis of the genes that were induced in the comparison of the Glu 48 h control with untreated and pretreated Miscanthus. [file 13068_2020_1702_MOESM3_ESM.xlsx]

## Sheet: summary_graphs
		CC	BP	MF	total GO terms
	Glu-48h.vs.Glu-3h_list	5	24	11	40
	Glu-48h.vs.Glu-24h_list	---	---	---	none
	Glu-48h.vs.Glu-5d_list	2	44	12	58
	Glu-48h.vs.KMM-3h_list	6	46	8	60
	Glu-48h.vs.KMM-6h_list	4	58	14	76
	Glu-48h.vs.KMM-9h_list	6	56	15	77
	Glu-48h.vs.KMM-12h_list	0	46	18	64
	Glu-48h.vs.KMM-24h_list	1	52	22	75
	Glu-48h.vs.KMM-2d_list	1	48	21	70
	Glu-48h.vs.ILM-3h_list	6	53	10	69
	Glu-48h.vs.ILM-6h_list	4	56	18	78
	Glu-48h.vs.ILM-9h_list	0	33	16	49
	Glu-48h.vs.ILM-12h_list	0	31	16	47
	Glu-48h.vs.ILM-24h_list	0	29	16	45
	Glu-48h.vs.ILM-2d_list	1	62	27	90
	Glu-48h.vs.ILM-3d_list	1	55	35	91
	Glu-48h.vs.ILM-4d_list	1	60	31	92
	Glu-48h.vs.ILM-5d_list	1	49	26	76
	Glu-48h.vs.HTM-3h_list	6	59	11	76
	Glu-48h.vs.HTM-6h_list	7	87	33	127
	Glu-48h.vs.HTM-9h_list	0	44	16	60
	Glu-48h.vs.HTM-12h_list	0	46	21	67
	Glu-48h.vs.HTM-24h_list	0	53	21	74

## Sheet: Glu-48h.vs.Glu-3h
GOID	GO:0045275	GO:0005750	GO:0005739	GO:0070469	GO:0005746	GO:0046365	GO:0019319	GO:0006096	GO:0042773	GO:0055114	GO:0046165	GO:0046364	GO:0022904	GO:0046164	GO:0032543	GO:0006122	GO:0006090	GO:0006007	GO:0006094	GO:0006091	GO:0042180	GO:0019752	GO:0032787	GO:0022900	GO:0019320	GO:0006082	GO:0042775	GO:0043436	GO:0019318	GO:0016635	GO:0008121	GO:0003824	GO:0000104	GO:0015077	GO:0004619	GO:0022890	GO:0015078	GO:0008177	GO:0016681	GO:0016491
CLADE	CC	CC	CC	CC	CC	BP	BP	BP	BP	BP	BP	BP	BP	BP	BP	BP	BP	BP	BP	BP	BP	BP	BP	BP	BP	BP	BP	BP	BP	MF	MF	MF	MF	MF	MF	MF	MF	MF	MF	MF
TERM	respiratory	chain	complex	III	mitochondrial	respiratory	chain	complex	III	mitochondrion	respiratory	chain	mitochondrial	respiratory	chain	monosaccharide	catabolic	process	hexose	biosynthetic	process	glycolytic	process	ATP	synthesis	coupled	electron	transport	oxidation-reduction	process	alcohol	biosynthetic	process	monosaccharide	biosynthetic	process	respiratory	electron	transport	chain	alcohol	catabolic	process	mitochondrial	translation	mitochondrial	electron	transport,	ubiquinol
SYNONYM	complex	III;cytochrome	bc(1)	complex;cytochrome	bc1	complex;electron	transport	complex	III;ubiquinol-cytochrome	c	oxidoreductase	complex;ubiquinol-cytochrome-c	reductase	complex;GO:0032842;GO:0045285	mitochondrial	complex	III;mitochondrial	cytochrome	bc(1)	complex;mitochondrial	cytochrome	bc1	complex;mitochondrial	electron	transport	complex	III;mitochondrial	ubiquinol-cytochrome	c	oxidoreductase	complex;mitochondrial	ubiquinol-cytochrome-c	reductase	complex;GO:0015008	mitochondria	membrane	electron	transport	chain	mitochondrial	electron	transport	chain	monosaccharide	breakdown;monosaccharide	catabolism;monosaccharide	degradation	hexose	anabolism;hexose
SECONDARY	GO:0032842;GO:0045285	GO:0015008	NA	NA	NA	NA	NA	GO:0019641;GO:0019642	NA	NA	NA	NA	NA	NA	NA	NA	GO:0006087	NA	NA	NA	NA	NA	NA	NA	NA	NA	NA	NA	NA	NA	NA	NA	GO:0019739	NA	NA	GO:0015082	NA	GO:0019737	NA	NA
TOTAL_GENES_WITH_GOID	5	5	655	13	13	38	30	21	10	10	46	35	10	45	22	5	38	30	28	178	443	434	180	10	34	435	10	434	82	3	6	1679	3	45	3	89	40	3	6	359
DE_GENES_WITH_GOID	4	4	58	6	6	10	9	9	5	5	10	9	5	10	7	4	9	10	9	31	45	45	24	5	10	45	5	45	14	3	5	128	3	10	3	15	10	3	5	40
DE_GENE_WITH_GOID	An14g04080.Aspni5_211145	An14g04080.Aspni5_211145	An04g02550.Aspni5_44156	An14g04080.Aspni5_211145	An14g04080.Aspni5_211145	An16g06010.Aspni5_40937	An16g06010.Aspni5_40937	An16g06010.Aspni5_40937	An14g04080.Aspni5_211145	An14g04080.Aspni5_211145	An16g06010.Aspni5_40937	An16g06010.Aspni5_40937	An14g04080.Aspni5_211145	An16g06010.Aspni5_40937	An04g02550.Aspni5_44156	An14g04080.Aspni5_211145	An16g06010.Aspni5_40937	An16g06010.Aspni5_40937	An16g06010.Aspni5_40937	An07g03170.Aspni5_40064	An16g06010.Aspni5_40937	An16g06010.Aspni5_40937	An16g06010.Aspni5_40937	An14g04080.Aspni5_211145	An16g06010.Aspni5_40937	An16g06010.Aspni5_40937	An14g04080.Aspni5_211145	An16g06010.Aspni5_40937	An16g06010.Aspni5_40937	An07g03170.Aspni5_40064	An14g04080.Aspni5_211145	An02g10480.Aspni5_52389	An07g03170.Aspni5_40064	An04g09230.Aspni5_57441	An16g06010.Aspni5_40937	An04g09230.Aspni5_57441	An04g09230.Aspni5_57441	An07g03170.Aspni5_40064	An14g04080.Aspni5_211145	An02g10480.Aspni5_52389
	An09g06650.Aspni5_56872	An09g06650.Aspni5_56872	An11g02430.Aspni5_208677	An02g12770.Aspni5_55637	An02g12770.Aspni5_55637	An12g08610.Aspni5_201877	An11g06900.Aspni5_208917	An12g08610.Aspni5_201877	An02g12770.Aspni5_55637	An02g12770.Aspni5_55637	An11g06900.Aspni5_208917	An11g06900.Aspni5_208917	An02g12770.Aspni5_55637	An12g08610.Aspni5_201877	An01g08180	An09g06650.Aspni5_56872	An11g06900.Aspni5_208917	An12g08610.Aspni5_201877	An11g06900.Aspni5_208917	An16g06010.Aspni5_40937	An01g03650.Aspni5_170573	An01g03650.Aspni5_170573	An14g07200.Aspni5_184540	An02g12770.Aspni5_55637	An12g08610.Aspni5_201877	An01g03650.Aspni5_170573	An02g12770.Aspni5_55637	An01g03650.Aspni5_170573	An11g06900.Aspni5_208917	An02g12770.Aspni5_55637	An09g06650.Aspni5_56872	An14g02470.Aspni5_211032	An02g12770.Aspni5_55637	An14g04080.Aspni5_211145	An12g08020.Aspni5_49543	An01g11640	An14g04080.Aspni5_211145	An02g12770.Aspni5_55637	An09g06650.Aspni5_56872	An15g05770.Aspni5_210274
	An01g06180.Aspni5_205959	An01g06180.Aspni5_205959	An01g08180	An09g06650.Aspni5_56872	An09g06650.Aspni5_56872	An04g02090.Aspni5_213185	An04g02090.Aspni5_213185	An04g02090.Aspni5_213185	An09g06650.Aspni5_56872	An09g06650.Aspni5_56872	An04g02090.Aspni5_213185	An04g02090.Aspni5_213185	An09g06650.Aspni5_56872	An04g02090.Aspni5_213185	An15g00420.Aspni5_183116	An01g06180.Aspni5_205959	An04g02090.Aspni5_213185	An04g02090.Aspni5_213185	An04g02090.Aspni5_213185	An14g04080.Aspni5_211145	An01g08180	An01g08180	An11g06900.Aspni5_208917	An09g06650.Aspni5_56872	An04g02090.Aspni5_213185	An01g08180	An09g06650.Aspni5_56872	An01g08180	An12g08610.Aspni5_201877	An14g04400.Aspni5_201642	An01g06180.Aspni5_205959	An15g05770.Aspni5_210274	An14g04400.Aspni5_201642	An09g06650.Aspni5_56872	An16g02990.Aspni5_210655	An14g04080.Aspni5_211145	An09g06650.Aspni5_56872	An14g04400.Aspni5_201642	An01g06180.Aspni5_205959	An07g03170.Aspni5_40064
	An04g05220.Aspni5_57369	An04g05220.Aspni5_57369	An14g04080.Aspni5_211145	An01g06180.Aspni5_205959	An01g06180.Aspni5_205959	An12g08020.Aspni5_49543	An12g08020.Aspni5_49543	An12g08020.Aspni5_49543	An01g06180.Aspni5_205959	An01g06180.Aspni5_205959	An12g08020.Aspni5_49543	An12g08020.Aspni5_49543	An01g06180.Aspni5_205959	An12g08020.Aspni5_49543	An15g06680.Aspni5_121468	An04g05220.Aspni5_57369	An12g08020.Aspni5_49543	An12g08020.Aspni5_49543	An12g08020.Aspni5_49543	An12g04780.Aspni5_56704	An14g07200.Aspni5_184540	An14g07200.Aspni5_184540	An14g06340.Aspni5_184532	An01g06180.Aspni5_205959	An12g08020.Aspni5_49543	An14g07200.Aspni5_184540	An01g06180.Aspni5_205959	An14g07200.Aspni5_184540	An04g02090.Aspni5_213185		An01g12210.Aspni5_205553	An07g03170.Aspni5_40064		An15g01830		An09g06650.Aspni5_56872	An15g01830		An01g12210.Aspni5_205553	An11g02430.Aspni5_208677
			An02g11440.Aspni5_128750	An14g04400.Aspni5_201642	An14g04400.Aspni5_201642	An16g02990.Aspni5_210655	An16g02990.Aspni5_210655	An16g02990.Aspni5_210655	An04g05220.Aspni5_57369	An04g05220.Aspni5_57369	An16g02990.Aspni5_210655	An16g02990.Aspni5_210655	An04g05220.Aspni5_57369	An16g02990.Aspni5_210655	An08g04470.Aspni5_52705		An16g02990.Aspni5_210655	An16g02990.Aspni5_210655	An16g02990.Aspni5_210655	An02g05470.Aspni5_206795	An11g06900.Aspni5_208917	An11g06900.Aspni5_208917	An08g04990.Aspni5_198577	An04g05220.Aspni5_57369	An16g02990.Aspni5_210655	An11g06900.Aspni5_208917	An04g05220.Aspni5_57369	An11g06900.Aspni5_208917	An12g08020.Aspni5_49543		An04g05220.Aspni5_57369	An07g04130.Aspni5_48454		An01g06180.Aspni5_205959		An15g01830	An01g06180.Aspni5_205959		An04g05220.Aspni5_57369	An12g03530.Aspni5_185974
			An14g07200.Aspni5_184540	An04g05220.Aspni5_57369	An04g05220.Aspni5_57369	An08g02260.Aspni5_208318	An08g02260.Aspni5_208318	An08g02260.Aspni5_208318			An08g02260.Aspni5_208318	An08g02260.Aspni5_208318		An08g02260.Aspni5_208318	An04g03110.Aspni5_57039		An08g02260.Aspni5_208318	An08g02260.Aspni5_208318	An08g02260.Aspni5_208318	An08g04910.Aspni5_52695	An14g06340.Aspni5_184532	An14g06340.Aspni5_184532	An15g01990.Aspni5_48688		An08g02260.Aspni5_208318	An14g06340.Aspni5_184532		An14g06340.Aspni5_184532	An09g00260.Aspni5_212736			An11g02430.Aspni5_208677		An10g00680.Aspni5_204317		An12g10320.Aspni5_195095	An10g00680.Aspni5_204317			An18g02700.Aspni5_188056
			An09g03870.Aspni5_212582			An18g06250.Aspni5_202692	An18g06250.Aspni5_202692	An18g06250.Aspni5_202692			An18g06250.Aspni5_202692	An18g06250.Aspni5_202692		An18g06250.Aspni5_202692	An04g03060.Aspni5_54566		An18g06250.Aspni5_202692	An18g06250.Aspni5_202692	An18g06250.Aspni5_202692	An09g03870.Aspni5_212582	An08g04990.Aspni5_198577	An08g04990.Aspni5_198577	An04g05620.Aspni5_214348		An18g06250.Aspni5_202692	An08g04990.Aspni5_198577		An08g04990.Aspni5_198577	An07g07210.Aspni5_180556			An12g03530.Aspni5_185974		An04g08190		An01g06180.Aspni5_205959	An04g08190			An14g04080.Aspni5_211145
			An11g06960.Aspni5_53008			An07g08990.Aspni5_56137	An07g08990.Aspni5_56137	An07g08990.Aspni5_56137			An07g08990.Aspni5_56137	An07g08990.Aspni5_56137		An07g08990.Aspni5_56137			An07g08990.Aspni5_56137	An07g08990.Aspni5_56137	An07g08990.Aspni5_56137	An12g08610.Aspni5_201877	An04g01750.Aspni5_203669	An04g01750.Aspni5_203669	An04g02090.Aspni5_213185		An07g08990.Aspni5_56137	An04g01750.Aspni5_203669		An04g01750.Aspni5_203669	An16g02990.Aspni5_210655			An02g13220		An01g12210.Aspni5_205553		An10g00680.Aspni5_204317	An01g12210.Aspni5_205553			An12g04780.Aspni5_56704
			An08g04990.Aspni5_198577			An18g01670.Aspni5_54093	An18g01670.Aspni5_54093	An18g01670.Aspni5_54093			An18g04520.Aspni5_186933	An18g01670.Aspni5_54093		An18g01670.Aspni5_54093			An18g01670.Aspni5_54093	An18g01670.Aspni5_54093	An18g01670.Aspni5_54093	An04g02090.Aspni5_213185	An15g01990.Aspni5_48688	An15g01990.Aspni5_48688	An15g01860.Aspni5_48680		An18g01670.Aspni5_54093	An15g01990.Aspni5_48688		An15g01990.Aspni5_48688	An08g02260.Aspni5_208318			An16g06010.Aspni5_40937		An04g05220.Aspni5_57369		An04g08190	An04g05220.Aspni5_57369			An14g07200.Aspni5_184540
			An16g04420.Aspni5_210525			An08g04240.Aspni5_208150					An18g01670.Aspni5_54093			An08g04240.Aspni5_208150				An08g04240.Aspni5_208150		An08g10530.Aspni5_52568	An04g05620.Aspni5_214348	An04g05620.Aspni5_214348	An12g08020.Aspni5_49543		An08g04240.Aspni5_208150	An04g05620.Aspni5_214348		An04g05620.Aspni5_214348	An18g06250.Aspni5_202692			An01g03650.Aspni5_170573		An14g01710.Aspni5_41602		An15g07190.Aspni5_40838	An14g01710.Aspni5_41602			An02g05470.Aspni5_206795
			An16g03910.Aspni5_210584																	An12g08020.Aspni5_49543	An04g02090.Aspni5_213185	An04g02090.Aspni5_213185	An01g09270.Aspni5_196237			An04g02090.Aspni5_213185		An04g02090.Aspni5_213185	An07g08990.Aspni5_56137			An01g08180				An01g12210.Aspni5_205553				An08g04910.Aspni5_52695
			An01g03410.Aspni5_206214																	An02g12770.Aspni5_55637	An15g01860.Aspni5_48680	An15g01860.Aspni5_48680	An02g02750.Aspni5_206591			An15g01860.Aspni5_48680		An15g01860.Aspni5_48680	An04g03200.Aspni5_44098			An10g00670.Aspni5_135251				An04g05220.Aspni5_57369				An08g05640.Aspni5_198539
			An08g10530.Aspni5_52568																	An09g06650.Aspni5_56872	An15g00420.Aspni5_183116	An15g00420.Aspni5_183116	An12g04020.Aspni5_56715			An15g00420.Aspni5_183116		An15g00420.Aspni5_183116	An18g01670.Aspni5_54093			An18g02700.Aspni5_188056				An01g08010.Aspni5_35907				An02g05830.Aspni5_55560
			An15g00420.Aspni5_183116																	An15g01830	An12g08020.Aspni5_49543	An12g08020.Aspni5_49543	An16g02990.Aspni5_210655			An12g08020.Aspni5_49543		An12g08020.Aspni5_49543	An08g04240.Aspni5_208150			An14g04080.Aspni5_211145				An09g05010.Aspni5_43221				An11g02180.Aspni5_38851
			An15g06680.Aspni5_121468																	An16g02990.Aspni5_210655	An01g09270.Aspni5_196237	An01g09270.Aspni5_196237	An08g02260.Aspni5_208318			An01g09270.Aspni5_196237		An01g09270.Aspni5_196237				An03g06970.Aspni5_54762				An14g01710.Aspni5_41602				An02g02750.Aspni5_206591
			An04g01535.Aspni5_50578																	An13g03550.Aspni5_124989	An11g02180.Aspni5_38851	An11g02180.Aspni5_38851	An18g06250.Aspni5_202692			An11g02180.Aspni5_38851		An11g02180.Aspni5_38851				An12g04780.Aspni5_56704								An02g12770.Aspni5_55637
			An02g02750.Aspni5_206591																	An08g02260.Aspni5_208318	An02g02750.Aspni5_206591	An02g02750.Aspni5_206591	An15g01980.Aspni5_200589			An02g02750.Aspni5_206591		An02g02750.Aspni5_206591				An18g05940.Aspni5_187227								An09g06650.Aspni5_56872
			An02g12770.Aspni5_55637																	An01g06180.Aspni5_205959	An14g03280	An14g03280	An07g08990.Aspni5_56137			An14g03280		An14g03280				An14g07200.Aspni5_184540								An03g06460.Aspni5_191094
			An14g03280																	An10g00680.Aspni5_204317	An12g04020.Aspni5_56715	An12g04020.Aspni5_56715	An12g01990.Aspni5_43740			An12g04020.Aspni5_56715		An12g04020.Aspni5_56715				An02g05470.Aspni5_206795								An01g06180.Aspni5_205959
			An12g04020.Aspni5_56715																	An14g04400.Aspni5_201642	An16g05570.Aspni5_56390	An16g05570.Aspni5_56390	An01g01550.Aspni5_55494			An16g05570.Aspni5_56390		An16g05570.Aspni5_56390				An08g04910.Aspni5_52695								An01g02810.Aspni5_206266
			An01g00080.Aspni5_46884																	An18g06250.Aspni5_202692	An16g02990.Aspni5_210655	An16g02990.Aspni5_210655	An18g01670.Aspni5_54093			An16g02990.Aspni5_210655		An16g02990.Aspni5_210655				An09g03870.Aspni5_212582								An18g05820.Aspni5_54229
			An02g13360.Aspni5_174822																	An04g08190	An08g02260.Aspni5_208318	An08g02260.Aspni5_208318	An18g04140.Aspni5_42861			An08g02260.Aspni5_208318		An08g02260.Aspni5_208318				An11g06900.Aspni5_208917								An04g07210.Aspni5_45277
			An09g06650.Aspni5_56872																	An07g08990.Aspni5_56137	An02g03250.Aspni5_206638	An02g03250.Aspni5_206638	An04g06020.Aspni5_127502			An02g03250.Aspni5_206638		An02g03250.Aspni5_206638				An11g06960.Aspni5_53008								An14g04400.Aspni5_201642
			An15g01830																	An01g12210.Aspni5_205553	An02g13750.Aspni5_52460	An02g13750.Aspni5_52460	An02g07930.Aspni5_173656			An02g13750.Aspni5_52460		An02g13750.Aspni5_52460				An14g06340.Aspni5_184532								An09g01810.Aspni5_212676
			An08g02260.Aspni5_208318																	An04g05640.Aspni5_55011	An04g07210.Aspni5_45277	An04g07210.Aspni5_45277				An04g07210.Aspni5_45277		An04g07210.Aspni5_45277				An08g04990.Aspni5_198577								An11g04280.Aspni5_39026
			An14g00040.Aspni5_210817																	An04g05220.Aspni5_57369	An04g04130.Aspni5_54525	An04g04130.Aspni5_54525				An04g04130.Aspni5_54525		An04g04130.Aspni5_54525				An12g08610.Aspni5_201877								An11g02200.Aspni5_199151
			An14g00240.Aspni5_56513																	An02g05740.Aspni5_52243	An18g06250.Aspni5_202692	An18g06250.Aspni5_202692				An18g06250.Aspni5_202692		An18g06250.Aspni5_202692				An01g12450.Aspni5_55270								An12g01990.Aspni5_43740
			An01g06180.Aspni5_205959																	An18g01670.Aspni5_54093	An15g01980.Aspni5_200589	An15g01980.Aspni5_200589				An15g01980.Aspni5_200589		An15g01980.Aspni5_200589				An04g01750.Aspni5_203669								An01g12210.Aspni5_205553
			An08g04470.Aspni5_52705																	An08g04240.Aspni5_208150	An07g08990.Aspni5_56137	An07g08990.Aspni5_56137				An07g08990.Aspni5_56137		An07g08990.Aspni5_56137				An04g05620.Aspni5_214348								An04g05640.Aspni5_55011
			An02g04220.Aspni5_36871																	An04g03850.Aspni5_118995	An11g02200.Aspni5_199151	An11g02200.Aspni5_199151				An11g02200.Aspni5_199151		An11g02200.Aspni5_199151				An04g02090.Aspni5_213185								An01g01550.Aspni5_55494
			An12g02620.Aspni5_43788																	An18g05670.Aspni5_54218	An12g01990.Aspni5_43740	An12g01990.Aspni5_43740				An12g01990.Aspni5_43740		An12g01990.Aspni5_43740				An08g05640.Aspni5_198539								An03g00390
			An14g04400.Aspni5_201642																		An18g04520.Aspni5_186933	An18g04520.Aspni5_186933				An18g04520.Aspni5_186933		An18g04520.Aspni5_186933				An17g01490.Aspni5_214038								An08g05610.Aspni5_208048
			An18g06250.Aspni5_202692																		An01g01550.Aspni5_55494	An01g01550.Aspni5_55494				An01g01550.Aspni5_55494		An01g01550.Aspni5_55494				An11g00390.Aspni5_47780								An11g06670.Aspni5_208898
			An15g02000.Aspni5_51633																		An04g07200.Aspni5_45278	An04g07200.Aspni5_45278				An04g07200.Aspni5_45278		An04g07200.Aspni5_45278				An15g01860.Aspni5_48680								An06g00990.Aspni5_207611
			An18g03770.Aspni5_211990																		An18g04160.Aspni5_54174	An18g04160.Aspni5_54174				An18g04160.Aspni5_54174		An18g04160.Aspni5_54174				An16g02350.Aspni5_49094								An04g05220.Aspni5_57369
			An03g04810																		An04g03110.Aspni5_57039	An04g03110.Aspni5_57039				An04g03110.Aspni5_57039		An04g03110.Aspni5_57039				An08g10530.Aspni5_52568								An04g04060.Aspni5_213025
			An03g06220.Aspni5_50757																		An18g02550.Aspni5_42733	An18g02550.Aspni5_42733				An18g02550.Aspni5_42733		An18g02550.Aspni5_42733				An02g05830.Aspni5_55560								An08g04240.Aspni5_208150
			An12g01990.Aspni5_43740																		An18g01670.Aspni5_54093	An18g01670.Aspni5_54093				An18g01670.Aspni5_54093		An18g01670.Aspni5_54093				An15g00420.Aspni5_183116								An02g07930.Aspni5_173656
			An01g12210.Aspni5_205553																		An18g04140.Aspni5_42861	An18g04140.Aspni5_42861				An18g04140.Aspni5_42861		An18g04140.Aspni5_42861				An12g08020.Aspni5_49543								An18g05670.Aspni5_54218
			An18g04000																		An10g00820.Aspni5_57241	An10g00820.Aspni5_57241				An10g00820.Aspni5_57241		An10g00820.Aspni5_57241				An09g03060								An07g09920.Aspni5_209263
			An01g13930.Aspni5_51710																		An04g06020.Aspni5_127502	An04g06020.Aspni5_127502				An04g06020.Aspni5_127502		An04g06020.Aspni5_127502				An09g00260.Aspni5_212736
			An12g00650.Aspni5_128477																		An02g07930.Aspni5_173656	An02g07930.Aspni5_173656				An02g07930.Aspni5_173656		An02g07930.Aspni5_173656				An01g09270.Aspni5_196237
			An04g03110.Aspni5_57039																		An04g03060.Aspni5_54566	An04g03060.Aspni5_54566				An04g03060.Aspni5_54566		An04g03060.Aspni5_54566				An04g01535.Aspni5_50578
			An06g00990.Aspni5_207611																		An07g09920.Aspni5_209263	An07g09920.Aspni5_209263				An07g09920.Aspni5_209263		An07g09920.Aspni5_209263				An11g02180.Aspni5_38851
			An04g05220.Aspni5_57369																		An11g02160.Aspni5_38849	An11g02160.Aspni5_38849				An11g02160.Aspni5_38849		An11g02160.Aspni5_38849				An02g02750.Aspni5_206591
			An14g06540.Aspni5_41966																													An02g12770.Aspni5_55637
			An02g05740.Aspni5_52243																													An14g03280
			An07g10100.Aspni5_56109																													An12g04020.Aspni5_56715
			An18g02550.Aspni5_42733																													An12g04910.Aspni5_186451
			An07g06530.Aspni5_39844																													An07g07210.Aspni5_180556
			An18g01670.Aspni5_54093																													An09g06650.Aspni5_56872
			An07g06540.Aspni5_180432																													An15g01830
			An04g04060.Aspni5_213025																													An03g06460.Aspni5_191094
			An01g05800.Aspni5_55399																													An16g05570.Aspni5_56390
			An08g04240.Aspni5_208150																													An16g02990.Aspni5_210655
			An04g06020.Aspni5_127502																													An13g03550.Aspni5_124989
			An04g03060.Aspni5_54566																													An06g01380.Aspni5_119138
			An07g09920.Aspni5_209263																													An08g02260.Aspni5_208318
																																An14g00040.Aspni5_210817
																																An14g00240.Aspni5_56513
																																An01g06180.Aspni5_205959
																																An01g02810.Aspni5_206266
																																An18g05820.Aspni5_54229
																																An10g00400.Aspni5_204301
																																An11g04860.Aspni5_142987
																																An03g03730.Aspni5_191345
																																An02g03250.Aspni5_206638
																																An07g04650.Aspni5_53278
																																An08g04470.Aspni5_52705
																																An10g00680.Aspni5_204317
																																An18g03220.Aspni5_211941
																																An02g13750.Aspni5_52460
																																An11g02000.Aspni5_199126
																																An19g00090.Aspni5_46115
																																An04g07210.Aspni5_45277
																																An14g04400.Aspni5_201642
																																An04g04130.Aspni5_54525
																																An18g06250.Aspni5_202692
																																An04g08190
																																An15g02000.Aspni5_51633
																																An01g06920.Aspni5_205909
																																An18g03770.Aspni5_211990
																																An09g01810.Aspni5_212676
																																An15g01980.Aspni5_200589
																																An11g06080.Aspni5_208871
																																An03g06220.Aspni5_50757
																																An01g05360.Aspni5_170148
																																An07g08990.Aspni5_56137
																																An09g01330.Aspni5_189003
																																An11g04280.Aspni5_39026
																																An11g02200.Aspni5_199151
																																An04g03200.Aspni5_44098
																																An12g01990.Aspni5_43740
																																An01g12210.Aspni5_205553
																																An04g05640.Aspni5_55011
																																An18g04520.Aspni5_186933
																																An14g01060.Aspni5_184433
																																An01g01550.Aspni5_55494
																																An03g00390
																																An04g07200.Aspni5_45278
																																An08g05610.Aspni5_208048
																																An08g09030.Aspni5_38015
																																An18g04160.Aspni5_54174
																																An08g05290.Aspni5_38285
																																An11g06670.Aspni5_208898
																																An04g03110.Aspni5_57039
																																An06g00990.Aspni5_207611
																																An04g05220.Aspni5_57369
																																An14g06540.Aspni5_41966
																																An07g10100.Aspni5_56109
																																An18g02550.Aspni5_42733
																																An15g00920.Aspni5_48631
																																An16g03310.Aspni5_41128
																																An14g02180.Aspni5_211004
																																An10g00250.Aspni5_192530
																																An01g00330.Aspni5_206387
																																An18g01670.Aspni5_54093
																																An18g04140.Aspni5_42861
																																An10g00820.Aspni5_57241
																																An04g04060.Aspni5_213025
																																An08g04240.Aspni5_208150
																																An04g02190.Aspni5_213169
																																An02g07930.Aspni5_173656
																																An04g03850.Aspni5_118995
																																An04g03060.Aspni5_54566
																																An18g05670.Aspni5_54218
																																An07g09920.Aspni5_209263
																																An11g02160.Aspni5_38849
[truncated: 270 more columns]

## Sheet: Glu-48h.vs.Glu-3h_list
GOID	CLADE	TERM	SYNONYM	SECONDARY	TOTAL_GENES_WITH_GOID	DE_GENES_WITH_GOID				5	24	11
GO:0045275	CC	respiratory	complex	GO:0032842;GO:0045285	5	4
GO:0005750	CC	chain	III;cytochrome	GO:0015008	5	4
GO:0005739	CC	complex	bc(1)	NA	655	58
GO:0070469	CC	III	complex;cytochrome	NA	13	6
GO:0005746	CC	mitochondrial	bc1	NA	13	6
GO:0046365	BP	respiratory	complex;electron	NA	38	10
GO:0019319	BP	chain	transport	NA	30	9
GO:0006096	BP	complex	complex	GO:0019641;GO:0019642	21	9
GO:0042773	BP	III	III;ubiquinol-cytochrome	NA	10	5
GO:0055114	BP	mitochondrion	c	NA	10	5
GO:0046165	BP	respiratory	oxidoreductase	NA	46	10
GO:0046364	BP	chain	complex;ubiquinol-cytochrome-c	NA	35	9
GO:0022904	BP	mitochondrial	reductase	NA	10	5
GO:0046164	BP	respiratory	complex;GO:0032842;GO:0045285	NA	45	10
GO:0032543	BP	chain	mitochondrial	NA	22	7
GO:0006122	BP	monosaccharide	complex	NA	5	4
GO:0006090	BP	catabolic	III;mitochondrial	GO:0006087	38	9
GO:0006007	BP	process	cytochrome	NA	30	10
GO:0006094	BP	hexose	bc(1)	NA	28	9
GO:0006091	BP	biosynthetic	complex;mitochondrial	NA	178	31
GO:0042180	BP	process	cytochrome	NA	443	45
GO:0019752	BP	glycolytic	bc1	NA	434	45
GO:0032787	BP	process	complex;mitochondrial	NA	180	24
GO:0022900	BP	ATP	electron	NA	10	5
GO:0019320	BP	synthesis	transport	NA	34	10
GO:0006082	BP	coupled	complex	NA	435	45
GO:0042775	BP	electron	III;mitochondrial	NA	10	5
GO:0043436	BP	transport	ubiquinol-cytochrome	NA	434	45
GO:0019318	BP	oxidation-reduction	c	NA	82	14
GO:0016635	MF	process	oxidoreductase	NA	3	3
GO:0008121	MF	alcohol	complex;mitochondrial	NA	6	5
GO:0003824	MF	biosynthetic	ubiquinol-cytochrome-c	NA	1679	128
GO:0000104	MF	process	reductase	GO:0019739	3	3
GO:0015077	MF	monosaccharide	complex;GO:0015008	NA	45	10
GO:0004619	MF	biosynthetic	mitochondria	NA	3	3
GO:0022890	MF	process	membrane	GO:0015082	89	15
GO:0015078	MF	respiratory	electron	NA	40	10
GO:0008177	MF	electron	transport	GO:0019737	3	3
GO:0016681	MF	transport	chain	NA	6	5
GO:0016491	MF	chain	mitochondrial	NA	359	40
		alcohol	electron
		catabolic	transport
		process	chain
		mitochondrial	monosaccharide
		translation	breakdown;monosaccharide
		mitochondrial	catabolism;monosaccharide
		electron	degradation
		transport,	hexose
		ubiquinol	anabolism;hexose
		to	biosynthesis;hexose
		cytochrome	formation;hexose
		c	synthesis
		pyruvate	anaerobic
		metabolic	glycolysis;Embden-Meyerhof
		process	pathway;Embden-Meyerhof-Parnas
		glucose	pathway;glycolysis;modifed
		catabolic	Embden-Meyerhof
		process	pathway;GO:0019641;GO:0019642
		gluconeogenesis	NA
		generation	oxidation
		of	reduction;oxidoreductase
		precursor	process
		metabolites	alcohol
		and	anabolism;alcohol
		energy	biosynthesis;alcohol
		cellular	formation;alcohol
		ketone	synthesis
		metabolic	monosaccharide
		process	anabolism;monosaccharide
		carboxylic	biosynthesis;monosaccharide
		acid	formation;monosaccharide
		metabolic	synthesis
		process	6-phosphofructokinase
		monocarboxylic	reduction;dihydrobiopterin
		acid	reduction;dihydrolipoamide
		metabolic	reduction;dihydrolipoylprotein
		process	reduction;dihydropteridine
		electron	reduction;electron
		transport	transfer;other
		chain	pathways
		hexose	of
		catabolic	electron
		process	transport;oxidized
		organic	glutathione
		acid	reduction;protein-disulfide
		metabolic	reduction
		process	alcohol
		mitochondrial	breakdown;alcohol
		ATP	catabolism;alcohol
		synthesis	degradation
		coupled	mitochondrial
		electron	protein
		transport	anabolism;mitochondrial
		oxoacid	protein
		metabolic	biosynthesis;mitochondrial
		process	protein
		hexose	formation;mitochondrial
		metabolic	protein
		process	synthesis;mitochondrial
		oxidoreductase	protein
		activity,	translation
		acting	complex
		on	III
		the	(ubiquinone
		CH-CH	to
		group	cytochrome
		of	c)
		donors,	pyruvate
		quinone	dehydrogenase
		or	bypass;pyruvate
		related	metabolism;GO:0006087
		compound	glucose
		as	breakdown;glucose
		acceptor	catabolism;glucose
		ubiquinol-cytochrome-c	degradation
		reductase	glucose
		activity	biosynthesis;glucose
		catalytic	biosynthetic
		activity	process
		succinate	energy
		dehydrogenase	pathways;intermediary
		activity	metabolism;metabolic
		monovalent	energy
		inorganic	generation
		cation	ketone
		transmembrane	metabolism
		transporter	carboxylic
		activity	acid
		phosphoglycerate	metabolism
		mutase	monocarboxylate
		activity	metabolic
		inorganic	process;monocarboxylic
		cation	acid
		transmembrane	metabolism
		transporter	NA
		activity	hexose
		hydrogen	breakdown;hexose
		ion	catabolism;hexose
		transmembrane	degradation
		transporter	organic
		activity	acid
		succinate	metabolism
		dehydrogenase	mitochondrial
		(ubiquinone)	electron
		activity	transport;organelle
		oxidoreductase	ATP
		activity,	synthesis
		acting	coupled
		on	electron
		diphenols	transport
		and	keto
		related	acid
		substances	metabolic
		as	process;keto
		donors,	acid
		cytochrome	metabolism;ketoacid
		as	metabolic
		acceptor	process;ketoacid
		oxidoreductase	metabolism;oxo
		activity	acid
			metabolic
			process;oxo
			acid
			metabolism;oxoacid
			metabolism
			hexose
			metabolism
			NA
			coenzyme
			Q-cytochrome
			c
			reductase
			activity;coenzyme
			QH2-cytochrome
			c
			reductase
			activity;complex
			III
			(mitochondrial
			electron
			transport)
			activity;CoQH2-cytochrome
			c
			oxidoreductase
			activity;cytochrome
			bc1
			complex;dihydrocoenzyme
			Q-cytochrome
			c
			reductase
			activity;mitochondrial
			electron
			transport
			complex
			III;QH2:cytochrome
			c
			oxidoreductase
			activity;reduced
			coenzyme
			Q-cytochrome
			c
			reductase
			activity;reduced
			ubiquinone-cytochrome
			c
			oxidoreductase
			activity;reduced
			ubiquinone-cytochrome
			c
			reductase,
			complex
			III;ubihydroquinol:cytochrome
			c
			oxidoreductase
			activity;ubiquinol-cytochrome
			c
			oxidoreductase
			activity;ubiquinol-cytochrome
			c-2
			oxidoreductase
			activity;ubiquinol-cytochrome
			c1
			oxidoreductase
			activity;ubiquinol-cytochrome
			c2
			reductase
			activity;ubiquinol:ferricytochrome-c
			oxidoreductase
			activity;ubiquinone--cytochrome-c
			oxidoreductase
			activity;ubiquinone-cytochrome
			b-c1
			oxidoreductase
			activity;ubiquinone-cytochrome
			c
			oxidoreductase
			activity;ubiquinone-cytochrome
			c
			reductase
			activity
			enzyme
			activity
			fumarate
			dehydrogenase
			activity;fumarate
			reductase
			activity;fumaric
			hydrogenase
			activity;succinate
			oxidoreductase
			activity;succinate:(acceptor)
			oxidoreductase
			activity;succinate:acceptor
			oxidoreductase
			activity;succinic
			acid
			dehydrogenase
			activity;succinic
			dehydrogenase
			activity;succinodehydrogenase
			activity;succinyl
			dehydrogenase
			activity;GO:0019739
			NA
			bisphosphoglyceromutase;D-phosphoglycerate
			2,3-phosphomutase
			activity;diphosphoglycomutase;GriP
			mutase;monophosphoglycerate
			mutase
			activity;monophosphoglyceromutase
			activity;MPGM;PGA
			mutase
			activity;PGAM
			activity;PGM;phosphoglycerate
			phosphomutase
			activity;phosphoglyceromutase
			activity
			di-,
			tri-valent
			inorganic
			cation
			transmembrane
			transporter;GO:0015082
			proton
			transporter
			activity
			complex
			II;fumarate
			reductase
			complex
			(i.e.
			FRD,
			involved
			in
			anaerobic;menaquinol:
			fumarate
			oxidoreductase
			activity;quinol:fumarate
			oxidoreductase
			activity;succinate
			dehydrogenase
			complex
			(i.
			e.
			SDH,
			involved
			in;succinate:ubiquinone
			oxidoreductase
			activity;succinic
			dehydrogenase
			activity;GO:0019737
			NA
			oxidoreductase
			activity,
			acting
			on
			other
			substrates;redox
			activity

## Sheet: Glu-48h.vs.Glu-5d
GOID	GO:0042579	GO:0005777	GO:0043648	GO:0034440	GO:0006725	GO:0044255	GO:0044264	GO:0006559	GO:0033609	GO:0044262	GO:0015718	GO:0042180	GO:0030258	GO:0005976	GO:0006865	GO:0045488	GO:0044248	GO:0032787	GO:0045490	GO:0051180	GO:0009072	GO:0016042	GO:0019395	GO:0009074	GO:0015837	GO:0044281	GO:0044247	GO:0006635	GO:0044282	GO:0006631	GO:0000272	GO:0005975	GO:0046942	GO:0015849	GO:0016052	GO:0046395	GO:0019439	GO:0009310	GO:0016054	GO:0019752	GO:0044242	GO:0009063	GO:0006082	GO:0009056	GO:0009062	GO:0043436	GO:0003824	GO:0005275	GO:0016798
CLADE	CC	CC	BP	BP	BP	BP	BP	BP	BP	BP	BP	BP	BP	BP	BP	BP	BP	BP	BP	BP	BP	BP	BP	BP	BP	BP	BP	BP	BP	BP	BP	BP	BP	BP	BP	BP	BP	BP	BP	BP	BP	BP	BP	BP	BP	BP	MF	MF	MF
TERM	microbody	peroxisome	dicarboxylic acid metabolic process	lipid oxidation	cellular aromatic compound metabolic process	cellular lipid metabolic process	cellular polysaccharide metabolic process	L-phenylalanine catabolic process	oxalate metabolic process	cellular carbohydrate metabolic process	monocarboxylic acid transport	cellular ketone metabolic process	lipid modification	polysaccharide metabolic process	amino acid transport	pectin metabolic process	cellular catabolic process	monocarboxylic acid metabolic process	pectin catabolic process	vitamin transport	aromatic amino acid family metabolic process	lipid catabolic process	fatty acid oxidation	aromatic amino acid family catabolic process	amine transport	small molecule metabolic process	cellular polysaccharide catabolic process	fatty acid beta-oxidation	small molecule catabolic process	fatty acid metabolic process	polysaccharide catabolic process	carbohydrate metabolic process	carboxylic acid transport	organic acid transport	carbohydrate catabolic process	carboxylic acid catabolic process	aromatic compound catabolic process	amine catabolic process	organic acid catabolic process	carboxylic acid metabolic process	cellular lipid catabolic process	cellular amino acid catabolic process	organic acid metabolic process	catabolic process	fatty acid catabolic process	oxoacid metabolic process	catalytic activity	amine transmembrane transporter activity	hydrolase activity, acting on glycosyl bonds
SYNONYM	NA	peroxisomal;peroxisome vesicle;GO:0019818	dicarboxylate metabolic process;dicarboxylate metabolism;dicarboxylic acid metabolism	NA	aromatic compound metabolism;aromatic hydrocarbon metabolic process;aromatic hydrocarbon metabolism	cellular lipid metabolism	cellular glycan metabolic process;cellular glycan metabolism;cellular polysaccharide metabolism	L-phenylalanine breakdown;L-phenylalanine catabolism;L-phenylalanine degradation;phenylalanine catabolic process;phenylalanine catabolism	ethanedioate metabolic process;ethanedioic acid metabolic process;oxalate metabolism;oxalic acid metabolic process	cellular carbohydrate metabolism;main pathways of carbohydrate metabolic process;main pathways of carbohydrate metabolism;GO:0006092	NA	ketone metabolism	NA	glycan metabolic process;glycan metabolism;polysaccharide metabolism	GO:0006866	pectin metabolism	cellular breakdown;cellular catabolism;cellular degradation	monocarboxylate metabolic process;monocarboxylic acid metabolism	pectin breakdown;pectin catabolism;pectin degradation	vitamin or cofactor transport	aromatic amino acid family metabolism	lipid breakdown;lipid catabolism;lipid degradation;lipolysis;GO:0006724	NA	aromatic amino acid family breakdown;aromatic amino acid family catabolism;aromatic amino acid family degradation	amine/polyamine transport	small molecule metabolism	cellular polysaccharide breakdown;cellular polysaccharide catabolism;cellular polysaccharide degradation	NA	small molecule catabolism	fatty acid metabolism	polysaccharide breakdown;polysaccharide catabolism;polysaccharide degradation	carbohydrate metabolism	NA	NA	carbohydrate breakdown;carbohydrate catabolism;carbohydrate degradation;catabolic carbohydrate metabolic process;catabolic carbohydrate metabolism;GO:0006095	carboxylic acid breakdown;carboxylic acid catabolism;carboxylic acid degradation	aromatic compound breakdown;aromatic compound catabolism;aromatic compound degradation;aromatic hydrocarbon catabolic process;aromatic hydrocarbon catabolism	amine breakdown;amine catabolism;amine degradation	organic acid breakdown;organic acid catabolism;organic acid degradation	carboxylic acid metabolism	cellular lipid breakdown;cellular lipid catabolism;cellular lipid degradation	amino acid catabolic process;cellular amino acid breakdown;cellular amino acid catabolism;cellular amino acid degradation	organic acid metabolism	breakdown;catabolism;degradation	fatty acid breakdown;fatty acid catabolism;fatty acid degradation	keto acid metabolic process;keto acid metabolism;ketoacid metabolic process;ketoacid metabolism;oxo acid metabolic process;oxo acid metabolism;oxoacid metabolism	enzyme activity	amine/amide/polyamine channel activity;amine/polyamine transmembrane transporter activity;amino acid-polyamine transmembrane transporter activity;GO:0005279	glycosidase activity;glycosylase;N-glycosylase
SECONDARY	NA	GO:0019818	NA	NA	NA	NA	NA	NA	NA	GO:0006092	NA	NA	NA	NA	GO:0006866	NA	NA	NA	NA	NA	NA	GO:0006724	NA	NA	NA	NA	NA	NA	NA	NA	NA	NA	NA	NA	GO:0006095	NA	NA	NA	NA	NA	NA	NA	NA	NA	NA	NA	NA	GO:0005279	NA
TOTAL_GENES_WITH_GOID	48	48	49	9	100	209	72	5	8	273	18	443	18	126	62	26	352	180	26	26	39	34	9	6	66	808	34	8	145	84	69	332	83	83	121	75	14	44	75	434	34	44	435	474	23	434	1679	54	98
DE_GENES_WITH_GOID	14	14	15	7	20	34	16	4	5	42	8	78	7	27	15	10	57	43	10	10	11	16	7	5	15	111	12	6	36	25	21	54	21	21	25	33	9	16	33	78	16	16	78	80	14	78	191	13	28
DE_GENE_WITH_GOID	An13g00800.Aspni5_50837	An13g00800.Aspni5_50837	An16g04630.Aspni5_210508	An01g12960.Aspni5_205484	An16g04630.Aspni5_210508	An09g02180.Aspni5_212664	An01g10930.Aspni5_119858	An11g02180.Aspni5_38851	An15g00410.Aspni5_124156	An01g10920.Aspni5_46405	An08g04990.Aspni5_198577	An18g02330	An01g12960.Aspni5_205484	An01g10930.Aspni5_119858	An02g05920.Aspni5_131595	An18g05940.Aspni5_187227	An02g14910	An16g04830.Aspni5_48951	An18g05940.Aspni5_187227	An02g10850.Aspni5_37348	An16g04630.Aspni5_210508	An01g12960.Aspni5_205484	An01g12960.Aspni5_205484	An14g04720.Aspni5_184609	An02g05920.Aspni5_131595	An11g10160.Aspni5_178744	An18g05940.Aspni5_187227	An01g12960.Aspni5_205484	An18g02330	An16g04830.Aspni5_48951	An18g05940.Aspni5_187227	An01g10920.Aspni5_46405	An02g05920.Aspni5_131595	An02g05920.Aspni5_131595	An01g10930.Aspni5_119858	An18g02330	An14g04720.Aspni5_184609	An18g02330	An18g02330	An18g02330	An01g12960.Aspni5_205484	An18g02330	An18g02330	An02g14910	An01g12960.Aspni5_205484	An18g02330	An02g14910	An02g05920.Aspni5_131595	An01g10930.Aspni5_119858
	An09g06740.Aspni5_188673	An09g06740.Aspni5_188673	An15g00410.Aspni5_124156	An15g01280.Aspni5_48646	An08g10670.Aspni5_207710	An02g09690.Aspni5_173684	An18g05940.Aspni5_187227	An11g02170.Aspni5_199148	An13g00950.Aspni5_44729	An08g09380.Aspni5_37988	An07g02540.Aspni5_180069	An16g04830.Aspni5_48951	An15g01280.Aspni5_48646	An18g05940.Aspni5_187227	An16g04230.Aspni5_183181	An11g00390.Aspni5_47780	An18g02330	An01g12960.Aspni5_205484	An11g00390.Aspni5_47780	An08g04990.Aspni5_198577	An14g04720.Aspni5_184609	An16g01390.Aspni5_130681	An15g01280.Aspni5_48646	An11g02180.Aspni5_38851	An16g04230.Aspni5_183181	An18g02330	An11g00390.Aspni5_47780	An15g01280.Aspni5_48646	An01g12960.Aspni5_205484	An01g12960.Aspni5_205484	An01g04560.Aspni5_125000	An08g09380.Aspni5_37988	An16g04230.Aspni5_183181	An16g04230.Aspni5_183181	An18g05940.Aspni5_187227	An01g12960.Aspni5_205484	An11g02180.Aspni5_38851	An13g03150.Aspni5_192202	An01g12960.Aspni5_205484	An16g04830.Aspni5_48951	An16g01390.Aspni5_130681	An13g03150.Aspni5_192202	An16g04830.Aspni5_48951	An18g02330	An16g01390.Aspni5_130681	An16g04830.Aspni5_48951	An11g10160.Aspni5_178744	An16g04230.Aspni5_183181	An18g05940.Aspni5_187227
	An15g01280.Aspni5_48646	An15g01280.Aspni5_48646	An13g00950.Aspni5_44729	An14g00430.Aspni5_210871	An18g03170.Aspni5_54141	An16g04830.Aspni5_48951	An18g04100.Aspni5_202490	An11g00430.Aspni5_178499	An15g03980.Aspni5_182700	An14g03510.Aspni5_185262	An13g03680.Aspni5_213827	An16g04630.Aspni5_210508	An14g00430.Aspni5_210871	An01g04560.Aspni5_125000	An07g04980.Aspni5_48428	An14g01130.Aspni5_210947	An02g14900.Aspni5_207539	An14g06340.Aspni5_184532	An14g01130.Aspni5_210947	An07g01700.Aspni5_127378	An11g02180.Aspni5_38851	An15g01280.Aspni5_48646	An14g00430.Aspni5_210871	An11g02170.Aspni5_199148	An07g04980.Aspni5_48428	An01g10920.Aspni5_46405	An14g01130.Aspni5_210947	An14g00430.Aspni5_210871	An08g04990.Aspni5_198577	An16g01390.Aspni5_130681	An11g00390.Aspni5_47780	An14g03510.Aspni5_185262	An07g04980.Aspni5_48428	An07g04980.Aspni5_48428	An01g04560.Aspni5_125000	An08g04990.Aspni5_198577	An11g02170.Aspni5_199148	An01g01720.Aspni5_52058	An08g04990.Aspni5_198577	An16g04630.Aspni5_210508	An15g01280.Aspni5_48646	An01g01720.Aspni5_52058	An16g04630.Aspni5_210508	An02g14900.Aspni5_207539	An15g01280.Aspni5_48646	An16g04630.Aspni5_210508	An01g10920.Aspni5_46405	An07g04980.Aspni5_48428	An01g04560.Aspni5_125000
	An01g09270.Aspni5_196237	An01g09270.Aspni5_196237	An11g02180.Aspni5_38851	An01g04690.Aspni5_36158	An14g04720.Aspni5_184609	An01g12960.Aspni5_205484	An11g00390.Aspni5_47780	An11g02160.Aspni5_38849	An10g00510.Aspni5_214897	An10g00230.Aspni5_44975	An07g09190.Aspni5_39658	An02g08570.Aspni5_55597	An01g04690.Aspni5_36158	An01g12450.Aspni5_55270	An08g04990.Aspni5_198577	An15g02300.Aspni5_200605	An17g01300.Aspni5_45152	An08g04990.Aspni5_198577	An15g02300.Aspni5_200605	An16g08050	An11g02170.Aspni5_199148	An18g03170.Aspni5_54141	An01g04690.Aspni5_36158	An11g00430.Aspni5_178499	An08g04990.Aspni5_198577	An10g00740.Aspni5_45012	An09g00260.Aspni5_212736	An01g04690.Aspni5_36158	An16g01390.Aspni5_130681	An09g06740.Aspni5_188673	An14g01130.Aspni5_210947	An10g00230.Aspni5_44975	An08g04990.Aspni5_198577	An08g04990.Aspni5_198577	An11g00390.Aspni5_47780	An16g01390.Aspni5_130681	An08g03880.Aspni5_47585	An14g04720.Aspni5_184609	An16g01390.Aspni5_130681	An02g08570.Aspni5_55597	An18g03170.Aspni5_54141	An14g04720.Aspni5_184609	An02g08570.Aspni5_55597	An01g10930.Aspni5_119858	An01g09270.Aspni5_196237	An02g08570.Aspni5_55597	An12g05370.Aspni5_185884	An16g07680.Aspni5_193613	An01g12450.Aspni5_55270
	An07g09190.Aspni5_39658	An07g09190.Aspni5_39658	An13g01930.Aspni5_213793	An13g01920.Aspni5_44808	An11g02180.Aspni5_38851	An16g01390.Aspni5_130681	An14g01130.Aspni5_210947		An03g01140.Aspni5_214686	An01g10930.Aspni5_119858	An12g03550.Aspni5_42486	An08g10820.Aspni5_37719	An13g01920.Aspni5_44808	An18g04100.Aspni5_202490	An16g07680.Aspni5_193613	An09g02160.Aspni5_189254	An01g12960.Aspni5_205484	An16g01390.Aspni5_130681	An09g02160.Aspni5_189254	An11g01200.Aspni5_208583	An08g03880.Aspni5_47585	An01g09270.Aspni5_196237	An13g01920.Aspni5_44808	An11g02160.Aspni5_38849	An16g07680.Aspni5_193613	An08g09380.Aspni5_37988	An15g02300.Aspni5_200605	An13g01920.Aspni5_44808	An04g05620.Aspni5_214348	An15g01280.Aspni5_48646	An09g00260.Aspni5_212736	An01g10930.Aspni5_119858	An16g07680.Aspni5_193613	An16g07680.Aspni5_193613	An14g01130.Aspni5_210947	An04g05620.Aspni5_214348	An16g01030.Aspni5_49153	An11g02180.Aspni5_38851	An04g05620.Aspni5_214348	An08g10820.Aspni5_37719	An01g09270.Aspni5_196237	An11g02180.Aspni5_38851	An08g10820.Aspni5_37719	An18g05940.Aspni5_187227	An14g00860.Aspni5_185301	An08g10820.Aspni5_37719	An13g00800.Aspni5_50837	An09g03340.Aspni5_188786	An18g04100.Aspni5_202490
	An01g04690.Aspni5_36158	An01g04690.Aspni5_36158	An11g02170.Aspni5_199148	An14g00990.Aspni5_201398	An11g02170.Aspni5_199148	An09g06740.Aspni5_188673	An09g00260.Aspni5_212736			An18g05480.Aspni5_42956	An07g08810.Aspni5_53176	An08g10670.Aspni5_207710	An14g00990.Aspni5_201398	An11g00390.Aspni5_47780	An09g03340.Aspni5_188786	An02g10550.Aspni5_197735	An14g06340.Aspni5_184532	An04g05620.Aspni5_214348	An02g10550.Aspni5_197735	An03g03360.Aspni5_44373	An04g03400.Aspni5_57028	An04g03220.Aspni5_44096	An14g00990.Aspni5_201398		An09g03340.Aspni5_188786	An16g04830.Aspni5_48951	An09g02160.Aspni5_189254	An14g00990.Aspni5_201398	An13g03150.Aspni5_192202	An01g09270.Aspni5_196237	An15g02300.Aspni5_200605	An18g05480.Aspni5_42956	An07g02540.Aspni5_180069	An07g02540.Aspni5_180069	An09g00260.Aspni5_212736	An13g03150.Aspni5_192202	An08g03850.Aspni5_52731	An13g01930.Aspni5_213793	An13g03150.Aspni5_192202	An08g10670.Aspni5_207710	An04g03220.Aspni5_44096	An13g01930.Aspni5_213793	An08g10670.Aspni5_207710	An17g01300.Aspni5_45152	An14g00920.Aspni5_56530	An08g10670.Aspni5_207710	An12g03530.Aspni5_185974	An14g02720	An04g03170.Aspni5_131747
	An14g00990.Aspni5_201398	An14g00990.Aspni5_201398	An08g03880.Aspni5_47585	An11g02590.Aspni5_55954	An08g03880.Aspni5_47585	An15g01280.Aspni5_48646	An15g02300.Aspni5_200605			An18g05940.Aspni5_187227	An01g03680.Aspni5_196686	An01g12960.Aspni5_205484	An11g02590.Aspni5_55954	An14g01130.Aspni5_210947	An14g02720	An12g07500.Aspni5_42184	An08g04990.Aspni5_198577	An09g06740.Aspni5_188673	An12g07500.Aspni5_42184	An04g08420	An04g07210.Aspni5_45277	An14g00860.Aspni5_185301	An11g02590.Aspni5_55954		An14g02720	An06g01420.Aspni5_37836	An02g10550.Aspni5_197735		An15g01280.Aspni5_48646	An14g00860.Aspni5_185301	An02g07020.Aspni5_197446	An18g05940.Aspni5_187227	An09g03340.Aspni5_188786	An09g03340.Aspni5_188786	An15g02300.Aspni5_200605	An15g01280.Aspni5_48646	An11g00430.Aspni5_178499	An11g02170.Aspni5_199148	An15g01280.Aspni5_48646	An01g12960.Aspni5_205484	An14g00860.Aspni5_185301	An11g02170.Aspni5_199148	An01g12960.Aspni5_205484	An01g12960.Aspni5_205484	An16g08980.Aspni5_55052	An01g12960.Aspni5_205484	An16g06100.Aspni5_184312	An14g02590.Aspni5_56564	An01g12150.Aspni5_51764
	An05g01410.Aspni5_123814	An05g01410.Aspni5_123814	An15g03980.Aspni5_182700		An04g03400.Aspni5_57028	An18g03170.Aspni5_54141	An09g02160.Aspni5_189254			An14g06340.Aspni5_184532	An18g01590.Aspni5_120926	An14g06340.Aspni5_184532		An09g00260.Aspni5_212736	An14g02590.Aspni5_56564	An03g06740.Aspni5_191158	An16g01390.Aspni5_130681	An15g01280.Aspni5_48646	An03g06740.Aspni5_191158	An14g07190	An11g02200.Aspni5_199151	An14g00920.Aspni5_56530			An14g02590.Aspni5_56564	An14g03510.Aspni5_185262	An12g07500.Aspni5_42184		An01g01720.Aspni5_52058	An07g09190.Aspni5_39658	An01g11670.Aspni5_205580	An01g04560.Aspni5_125000	An14g02720	An14g02720	An02g07020.Aspni5_197446	An01g01720.Aspni5_52058	An08g03870.Aspni5_47586	An12g05220.Aspni5_186207	An01g01720.Aspni5_52058	An14g06340.Aspni5_184532	An14g00920.Aspni5_56530	An12g05220.Aspni5_186207	An14g06340.Aspni5_184532	An01g04560.Aspni5_125000	An14g00430.Aspni5_210871	An14g06340.Aspni5_184532	An09g02180.Aspni5_212664	An12g04180.Aspni5_202078	An14g05820.Aspni5_41910
	An16g07610.Aspni5_57403	An16g07610.Aspni5_57403	An04g03400.Aspni5_57028		An04g07210.Aspni5_45277	An01g09270.Aspni5_196237	An02g10550.Aspni5_197735			An18g04100.Aspni5_202490		An08g04990.Aspni5_198577		An15g02300.Aspni5_200605	An12g04180.Aspni5_202078	An08g01710.Aspni5_38549	An04g05620.Aspni5_214348	An15g00410.Aspni5_124156	An08g01710.Aspni5_38549	An18g04910.Aspni5_187784	An04g07200.Aspni5_45278	An16g08980.Aspni5_55052			An12g04180.Aspni5_202078	An10g00230.Aspni5_44975	An12g01850.Aspni5_212893		An14g04720.Aspni5_184609	An14g00920.Aspni5_56530	An15g05810.Aspni5_48811	An14g06340.Aspni5_184532	An13g03680.Aspni5_213827	An13g03680.Aspni5_213827	An01g11670.Aspni5_205580	An14g04720.Aspni5_184609	An11g02160.Aspni5_38849	An09g02700.Aspni5_43391	An14g04720.Aspni5_184609	An08g04990.Aspni5_198577	An16g08980.Aspni5_55052	An09g02700.Aspni5_43391	An08g04990.Aspni5_198577	An14g06340.Aspni5_184532	An01g04690.Aspni5_36158	An08g04990.Aspni5_198577	An10g00740.Aspni5_45012	An04g09420.Aspni5_123301	An09g00260.Aspni5_212736
	An11g02590.Aspni5_55954	An11g02590.Aspni5_55954	An04g07210.Aspni5_45277		An16g01030.Aspni5_49153	An04g03220.Aspni5_44096	An12g07500.Aspni5_42184			An11g00390.Aspni5_47780		An16g01390.Aspni5_130681		An02g07020.Aspni5_197446	An04g09420.Aspni5_123301	An18g04800.Aspni5_42916	An13g03150.Aspni5_192202	An01g09270.Aspni5_196237	An18g04800.Aspni5_42916	An18g01590.Aspni5_120926	An11g00430.Aspni5_178499	An14g00430.Aspni5_210871			An04g09420.Aspni5_123301	An16g04630.Aspni5_210508	An03g06740.Aspni5_191158		An01g09270.Aspni5_196237	An16g08980.Aspni5_55052	An09g02160.Aspni5_189254	An01g12450.Aspni5_55270	An07g09190.Aspni5_39658	An07g09190.Aspni5_39658	An14g03500.Aspni5_184680	An01g09270.Aspni5_196237		An08g07290.Aspni5_55742	An01g09270.Aspni5_196237	An16g01390.Aspni5_130681	An14g00430.Aspni5_210871	An08g07290.Aspni5_55742	An16g01390.Aspni5_130681	An08g04990.Aspni5_198577	An13g01920.Aspni5_44808	An16g01390.Aspni5_130681	An02g09690.Aspni5_173684	An16g07900.Aspni5_194014	An15g02300.Aspni5_200605
	An08g05400.Aspni5_38275	An08g05400.Aspni5_38275	An11g02200.Aspni5_199151		An08g03850.Aspni5_52731	An14g00860.Aspni5_185301	An12g01850.Aspni5_212893			An14g01130.Aspni5_210947		An04g05620.Aspni5_214348		An01g11670.Aspni5_205580	An16g07900.Aspni5_194014		An15g01280.Aspni5_48646	An14g00860.Aspni5_185301			An11g02160.Aspni5_38849	An01g04690.Aspni5_36158			An16g07900.Aspni5_194014	An18g05480.Aspni5_42956	An08g01710.Aspni5_38549		An11g02180.Aspni5_38851	An14g00430.Aspni5_210871	An02g10550.Aspni5_197735	An18g04100.Aspni5_202490	An14g02590.Aspni5_56564	An14g02590.Aspni5_56564	An15g05810.Aspni5_48811	An11g02180.Aspni5_38851		An07g04300.Aspni5_39990	An11g02180.Aspni5_38851	An04g05620.Aspni5_214348	An01g04690.Aspni5_36158	An07g04300.Aspni5_39990	An04g05620.Aspni5_214348	An16g01390.Aspni5_130681	An14g00990.Aspni5_201398	An04g05620.Aspni5_214348	An01g11880.Aspni5_170303	An03g03360.Aspni5_44373	An02g07020.Aspni5_197446
	An08g08920.Aspni5_47364	An08g08920.Aspni5_47364	An04g07200.Aspni5_45278		An11g02200.Aspni5_199151	An07g09190.Aspni5_39658	An16g02760.Aspni5_184037			An16g01640.Aspni5_183287		An12g07740.Aspni5_42164		An15g05810.Aspni5_48811	An03g03360.Aspni5_44373		An18g03170.Aspni5_54141	An08g03880.Aspni5_47585				An13g01920.Aspni5_44808			An03g03360.Aspni5_44373	An02g08570.Aspni5_55597	An18g04800.Aspni5_42916		An13g01930.Aspni5_213793	An01g04690.Aspni5_36158	An07g04650.Aspni5_53278	An12g07740.Aspni5_42164	An12g04180.Aspni5_202078	An12g04180.Aspni5_202078	An09g02160.Aspni5_189254	An13g01930.Aspni5_213793		An07g04270.Aspni5_181451	An13g01930.Aspni5_213793	An12g07740.Aspni5_42164	An13g01920.Aspni5_44808	An07g04270.Aspni5_181451	An12g07740.Aspni5_42164	An04g05620.Aspni5_214348	An05g01410.Aspni5_123814	An12g07740.Aspni5_42164	An08g09380.Aspni5_37988	An17g01540.Aspni5_193095	An01g11670.Aspni5_205580
	An01g03680.Aspni5_196686	An01g03680.Aspni5_196686	An10g00510.Aspni5_214897		An19g00390	An14g00920.Aspni5_56530	An03g06740.Aspni5_191158			An14g00160.Aspni5_53716		An09g06740.Aspni5_188673		An09g02160.Aspni5_189254	An17g01540.Aspni5_193095		An01g01720.Aspni5_52058	An07g09190.Aspni5_39658				An14g00990.Aspni5_201398			An17g01540.Aspni5_193095	An08g10820.Aspni5_37719			An11g02170.Aspni5_199148	An16g02010.Aspni5_41300	An09g05920.Aspni5_43154	An11g00390.Aspni5_47780	An04g09420.Aspni5_123301	An04g09420.Aspni5_123301	An02g10550.Aspni5_197735	An11g02170.Aspni5_199148		An11g00430.Aspni5_178499	An11g02170.Aspni5_199148	An09g06740.Aspni5_188673	An14g00990.Aspni5_201398	An11g00430.Aspni5_178499	An09g06740.Aspni5_188673	An13g03150.Aspni5_192202	An04g05720.Aspni5_55007	An09g06740.Aspni5_188673	An16g04830.Aspni5_48951	An15g01900.Aspni5_53424	An02g13180.Aspni5_119884
	An18g01590.Aspni5_120926	An18g01590.Aspni5_120926	An03g01140.Aspni5_214686		An04g07200.Aspni5_45278	An08g06160.Aspni5_38226	An08g01710.Aspni5_38549			An01g12150.Aspni5_51764		An13g03150.Aspni5_192202		An02g13180.Aspni5_119884	An15g01900.Aspni5_53424		An14g04720.Aspni5_184609	An14g00920.Aspni5_56530				An05g01410.Aspni5_123814			An15g01900.Aspni5_53424	An08g10670.Aspni5_207710			An14g00860.Aspni5_185301	An07g04300.Aspni5_39990	An12g07500.Aspni5_42184	An14g01130.Aspni5_210947	An12g03550.Aspni5_42486	An12g03550.Aspni5_42486	An07g04650.Aspni5_53278	An14g00860.Aspni5_185301		An10g00510.Aspni5_214897	An14g00860.Aspni5_185301	An13g03150.Aspni5_192202	An05g01410.Aspni5_123814	An10g00510.Aspni5_214897	An13g03150.Aspni5_192202	An15g01280.Aspni5_48646	An18g01590.Aspni5_120926	An13g03150.Aspni5_192202	An06g01420.Aspni5_37836		An02g10550.Aspni5_197735
			An11g02160.Aspni5_38849		An01g12690.Aspni5_170198	An16g08980.Aspni5_55052	An08g04350.Aspni5_176542			An13g00950.Aspni5_44729		An15g01280.Aspni5_48646		An02g10550.Aspni5_197735	An18g01590.Aspni5_120926		An04g02730.Aspni5_54572	An16g08980.Aspni5_55052				An04g05720.Aspni5_55007			An18g01590.Aspni5_120926	An12g01300.Aspni5_43685			An14g03500.Aspni5_184680	An08g06100.Aspni5_38230	An01g11660.Aspni5_51773	An16g01640.Aspni5_183287	An16g07900.Aspni5_194014	An16g07900.Aspni5_194014	An09g05920.Aspni5_43154	An12g05220.Aspni5_186207		An09g02710.Aspni5_189170	An12g05220.Aspni5_186207	An15g01280.Aspni5_48646	An04g05720.Aspni5_55007	An09g02710.Aspni5_189170	An15g01280.Aspni5_48646	An11g00390.Aspni5_47780		An15g01280.Aspni5_48646	An10g00670.Aspni5_135251		An07g04650.Aspni5_53278
					An11g00430.Aspni5_178499	An14g00430.Aspni5_210871	An18g04800.Aspni5_42916			An14g05820.Aspni5_41910		An01g01720.Aspni5_52058		An07g04650.Aspni5_53278			An09g00260.Aspni5_212736	An14g00430.Aspni5_210871				An18g01590.Aspni5_120926				An01g12960.Aspni5_205484			An12g05220.Aspni5_186207	An03g03360.Aspni5_44373	An01g05360.Aspni5_170148	An14g00160.Aspni5_53716	An03g03360.Aspni5_44373	An03g03360.Aspni5_44373	An12g07500.Aspni5_42184	An14g00920.Aspni5_56530		An11g02160.Aspni5_38849	An14g00920.Aspni5_56530	An01g01720.Aspni5_52058	An18g01590.Aspni5_120926	An11g02160.Aspni5_38849	An01g01720.Aspni5_52058	An18g03170.Aspni5_54141		An01g01720.Aspni5_52058	An18g02700.Aspni5_188056		An01g03090.Aspni5_170223
					An16g01650.Aspni5_184209	An01g04690.Aspni5_36158				An09g00260.Aspni5_212736		An14g04720.Aspni5_184609		An09g05920.Aspni5_43154			An01g09270.Aspni5_196237	An15g01920.Aspni5_48684								An14g06340.Aspni5_184532			An14g00920.Aspni5_56530	An13g01920.Aspni5_44808	An12g01850.Aspni5_212893	An01g12150.Aspni5_51764	An07g08810.Aspni5_53176	An07g08810.Aspni5_53176	An01g11660.Aspni5_51773	An16g08980.Aspni5_55052			An16g08980.Aspni5_55052	An14g04720.Aspni5_184609			An14g04720.Aspni5_184609	An14g01130.Aspni5_210947		An14g04720.Aspni5_184609	An03g06120.Aspni5_191617		An09g05920.Aspni5_43154
					An08g03870.Aspni5_47586	An16g02010.Aspni5_41300				An01g09270.Aspni5_196237		An15g00410.Aspni5_124156		An12g07500.Aspni5_42184			An11g02180.Aspni5_38851	An01g04690.Aspni5_36158								An08g04990.Aspni5_198577			An16g08980.Aspni5_55052	An14g00990.Aspni5_201398	An03g06740.Aspni5_191158	An13g00950.Aspni5_44729	An17g01540.Aspni5_193095	An17g01540.Aspni5_193095	An07g04300.Aspni5_39990	An14g00430.Aspni5_210871			An14g00430.Aspni5_210871	An15g00410.Aspni5_124156			An15g00410.Aspni5_124156	An01g01720.Aspni5_52058		An15g00410.Aspni5_124156	An02g14900.Aspni5_207539		An12g07500.Aspni5_42184
					An04g02600.Aspni5_190797	An16g01880.Aspni5_210730				An15g02300.Aspni5_200605		An02g06720.Aspni5_197415		An01g11660.Aspni5_51773			An13g01930.Aspni5_213793	An08g07290.Aspni5_55742								An13g00130.Aspni5_44666			An14g00430.Aspni5_210871	An05g01410.Aspni5_123814	An08g01710.Aspni5_38549	An14g05820.Aspni5_41910	An15g01900.Aspni5_53424	An15g01900.Aspni5_53424	An01g05360.Aspni5_170148	An01g04690.Aspni5_36158			An01g04690.Aspni5_36158	An02g06720.Aspni5_197415			An02g06720.Aspni5_197415	An14g04720.Aspni5_184609		An02g06720.Aspni5_197415	An14g03510.Aspni5_185262		An01g11660.Aspni5_51773
					An11g02160.Aspni5_38849	An07g04300.Aspni5_39990				An14g03500.Aspni5_184680		An13g00950.Aspni5_44729		An01g05360.Aspni5_170148			An04g03220.Aspni5_44096	An16g02010.Aspni5_41300								An16g01390.Aspni5_130681			An01g04690.Aspni5_36158	An16g07610.Aspni5_57403	An18g04800.Aspni5_42916	An09g00260.Aspni5_212736	An01g03680.Aspni5_196686	An01g03680.Aspni5_196686	An01g12550.Aspni5_205517	An09g02700.Aspni5_43391			An09g02700.Aspni5_43391	An13g00950.Aspni5_44729			An13g00950.Aspni5_44729	An04g02730.Aspni5_54572		An13g00950.Aspni5_44729	An10g00230.Aspni5_44975		An11g06080.Aspni5_208871
						An08g06100.Aspni5_38230				An09g02160.Aspni5_189254		An01g09270.Aspni5_196237		An12g01850.Aspni5_212893			An01g02270	An09g01030.Aspni5_189097								An08g01270.Aspni5_38585			An09g02700.Aspni5_43391	An11g02590.Aspni5_55954	An14g05800.Aspni5_56619	An01g09270.Aspni5_196237	An18g01590.Aspni5_120926	An18g01590.Aspni5_120926	An12g01850.Aspni5_212893	An08g07290.Aspni5_55742			An08g07290.Aspni5_55742	An01g09270.Aspni5_196237			An01g09270.Aspni5_196237	An09g00260.Aspni5_212736		An01g09270.Aspni5_196237	An01g10930.Aspni5_119858		An01g05360.Aspni5_170148
						An03g03360.Aspni5_44373				An02g10550.Aspni5_197735		An11g02180.Aspni5_38851		An16g02760.Aspni5_184037			An11g02170.Aspni5_199148	An07g04300.Aspni5_39990								An04g05620.Aspni5_214348			An08g07290.Aspni5_55742	An04g05720.Aspni5_55007		An15g02300.Aspni5_200605			An03g06740.Aspni5_191158	An07g04300.Aspni5_39990			An07g04300.Aspni5_39990	An11g02180.Aspni5_38851			An11g02180.Aspni5_38851	An01g09270.Aspni5_196237		An11g02180.Aspni5_38851	An16g04630.Aspni5_210508		An01g12550.Aspni5_205517
						An13g01920.Aspni5_44808				An16g01710.Aspni5_183900		An13g01930.Aspni5_213793		An03g06740.Aspni5_191158			An11g00510.Aspni5_208547	An08g03850.Aspni5_52731								An12g07740.Aspni5_42164			An07g04300.Aspni5_39990	An08g05400.Aspni5_38275		An02g07020.Aspni5_197446			An08g01710.Aspni5_38549	An03g03360.Aspni5_44373			An03g03360.Aspni5_44373	An13g01930.Aspni5_213793			An13g01930.Aspni5_213793	An11g02180.Aspni5_38851		An13g01930.Aspni5_213793	An18g05480.Aspni5_42956		An12g01850.Aspni5_212893
						An14g00990.Aspni5_201398				An11g03110.Aspni5_55964		An15g02590.Aspni5_182870		An08g01710.Aspni5_38549			An14g00860.Aspni5_185301	An08g06100.Aspni5_38230								An09g06740.Aspni5_188673			An03g03360.Aspni5_44373	An16g04520.Aspni5_125644		An01g11670.Aspni5_205580			An18g04800.Aspni5_42916	An13g01920.Aspni5_44808			An13g01920.Aspni5_44808	An15g02590.Aspni5_182870			An15g02590.Aspni5_182870	An13g01930.Aspni5_213793		An15g02590.Aspni5_182870	An13g03890.Aspni5_191932		An16g02760.Aspni5_184037
						An05g01410.Aspni5_123814				An12g07500.Aspni5_42184		An11g02170.Aspni5_199148		An08g04350.Aspni5_176542			An08g03880.Aspni5_47585	An03g03360.Aspni5_44373								An13g03150.Aspni5_192202			An07g08810.Aspni5_53176	An18g01590.Aspni5_120926		An14g03500.Aspni5_184680			An14g05800.Aspni5_56619	An14g00990.Aspni5_201398			An14g00990.Aspni5_201398	An11g02170.Aspni5_199148			An11g02170.Aspni5_199148	An15g02300.Aspni5_200605		An11g02170.Aspni5_199148	An02g08570.Aspni5_55597		An03g06740.Aspni5_191158
						An16g07610.Aspni5_57403				An07g04300.Aspni5_39990		An14g00860.Aspni5_185301		An18g04800.Aspni5_42916			An12g05220.Aspni5_186207	An13g01920.Aspni5_44808								An15g01280.Aspni5_48646			An13g01920.Aspni5_44808			An15g05810.Aspni5_48811				An05g01410.Aspni5_123814			An05g01410.Aspni5_123814	An14g00860.Aspni5_185301			An14g00860.Aspni5_185301	An04g03220.Aspni5_44096		An14g00860.Aspni5_185301	An18g05940.Aspni5_187227		An08g01710.Aspni5_38549
						An11g02590.Aspni5_55954				An01g12550.Aspni5_205517		An08g03880.Aspni5_47585		An14g05800.Aspni5_56619			An14g00920.Aspni5_56530	An14g00990.Aspni5_201398								An18g03170.Aspni5_54141			An14g00990.Aspni5_201398			An09g02160.Aspni5_189254				An04g05720.Aspni5_55007			An04g05720.Aspni5_55007	An08g03880.Aspni5_47585			An08g03880.Aspni5_47585	An02g07020.Aspni5_197446		An08g03880.Aspni5_47585	An08g10820.Aspni5_37719		An09g01190.Aspni5_203143
						An04g05720.Aspni5_55007				An12g01850.Aspni5_212893		An15g03980.Aspni5_182700					An16g08980.Aspni5_55052	An05g01410.Aspni5_123814								An01g01720.Aspni5_52058			An05g01410.Aspni5_123814			An02g13180.Aspni5_119884				An07g04270.Aspni5_181451			An07g04270.Aspni5_181451	An15g03980.Aspni5_182700			An15g03980.Aspni5_182700	An01g02270		An15g03980.Aspni5_182700	An08g10670.Aspni5_207710		An14g05800.Aspni5_56619
						An08g05400.Aspni5_38275				An02g09090.Aspni5_55604		An04g03400.Aspni5_57028					An14g00430.Aspni5_210871	An16g07610.Aspni5_57403								An14g04720.Aspni5_184609			An03g06870.Aspni5_50782			An02g10550.Aspni5_197735				An11g00430.Aspni5_178499			An11g00430.Aspni5_178499	An04g03400.Aspni5_57028			An04g03400.Aspni5_57028	An11g02170.Aspni5_199148		An04g03400.Aspni5_57028	An12g01300.Aspni5_43685
						An02g11290.Aspni5_120372				An16g02760.Aspni5_184037		An07g09190.Aspni5_39658					An15g01920.Aspni5_48684	An11g02590.Aspni5_55954								An15g00410.Aspni5_124156			An04g05720.Aspni5_55007			An16g01710.Aspni5_183900				An10g00510.Aspni5_214897			An10g00510.Aspni5_214897	An07g09190.Aspni5_39658			An07g09190.Aspni5_39658	An01g11670.Aspni5_205580		An07g09190.Aspni5_39658	An01g12960.Aspni5_205484
						An02g01180.Aspni5_135360				An03g06740.Aspni5_191158		An12g05220.Aspni5_186207					An01g04690.Aspni5_36158	An04g05720.Aspni5_55007								An02g06720.Aspni5_197415			An07g04270.Aspni5_181451			An11g03110.Aspni5_55964				An09g02710.Aspni5_189170			An09g02710.Aspni5_189170	An12g05220.Aspni5_186207			An12g05220.Aspni5_186207	An11g00510.Aspni5_208547		An12g05220.Aspni5_186207	An01g04560.Aspni5_125000
						An16g00830.Aspni5_126020				An01g01830.Aspni5_206339		An14g00920.Aspni5_56530					An09g02700.Aspni5_43391	An08g05400.Aspni5_38275								An16g01640.Aspni5_183287			An11g00430.Aspni5_178499			An07g04650.Aspni5_53278				An18g01590.Aspni5_120926			An18g01590.Aspni5_120926	An14g00920.Aspni5_56530			An14g00920.Aspni5_56530	An14g00860.Aspni5_185301		An14g00920.Aspni5_56530	An14g06340.Aspni5_184532
						An16g04520.Aspni5_125644				An02g04370.Aspni5_120777		An16g08980.Aspni5_55052					An08g07290.Aspni5_55742	An11g02870.Aspni5_208716								An13g00950.Aspni5_44729			An10g00510.Aspni5_214897			An09g05920.Aspni5_43154				An11g02160.Aspni5_38849			An11g02160.Aspni5_38849	An16g08980.Aspni5_55052			An16g08980.Aspni5_55052	An08g03880.Aspni5_47585		An16g08980.Aspni5_55052	An08g04990.Aspni5_198577
						An18g01590.Aspni5_120926				An08g01710.Aspni5_38549		An14g00430.Aspni5_210871					An16g01030.Aspni5_49153	An01g01830.Aspni5_206339								An09g00260.Aspni5_212736			An09g02710.Aspni5_189170			An12g07500.Aspni5_42184								An14g00430.Aspni5_210871			An14g00430.Aspni5_210871	An14g03500.Aspni5_184680		An14g00430.Aspni5_210871	An13g00130.Aspni5_44666
										An05g02030.Aspni5_212961		An15g01920.Aspni5_48684					An07g04300.Aspni5_39990	An02g04370.Aspni5_120777								An01g09270.Aspni5_196237			An18g01590.Aspni5_120926			An01g11660.Aspni5_51773								An15g01920.Aspni5_48684			An15g01920.Aspni5_48684	An15g05810.Aspni5_48811		An15g01920.Aspni5_48684	An01g12450.Aspni5_55270
										An09g01190.Aspni5_203143		An01g04690.Aspni5_36158					An08g03850.Aspni5_52731	An05g02030.Aspni5_212961								An12g03660.Aspni5_186640			An11g02160.Aspni5_38849			An07g04300.Aspni5_39990								An01g04690.Aspni5_36158			An01g04690.Aspni5_36158	An09g02160.Aspni5_189254		An01g04690.Aspni5_36158	An08g01270.Aspni5_38585
										An10g00510.Aspni5_214897		An09g02700.Aspni5_43391					An11g11320.Aspni5_178675	An10g00510.Aspni5_214897								An11g02180.Aspni5_38851						An01g05360.Aspni5_170148								An09g02700.Aspni5_43391			An09g02700.Aspni5_43391	An12g05220.Aspni5_186207		An09g02700.Aspni5_43391	An18g04100.Aspni5_202490
										An14g01550.Aspni5_56545		An02g13750.Aspni5_52460					An03g03360.Aspni5_44373	An14g01550.Aspni5_56545								An13g01930.Aspni5_213793						An01g12550.Aspni5_205517								An02g13750.Aspni5_52460			An02g13750.Aspni5_52460	An14g00920.Aspni5_56530		An02g13750.Aspni5_52460	An04g05620.Aspni5_214348
										An18g04140.Aspni5_42861		An15g06250.Aspni5_182731					An13g01920.Aspni5_44808	An18g04140.Aspni5_42861								An15g02300.Aspni5_200605						An12g01850.Aspni5_212893								An15g06250.Aspni5_182731			An15g06250.Aspni5_182731	An02g10550.Aspni5_197735		An15g06250.Aspni5_182731	An04g03170.Aspni5_131747
										An08g04350.Aspni5_176542		An04g07210.Aspni5_45277					An12g01850.Aspni5_212893	An08g08920.Aspni5_47364								An04g03220.Aspni5_44096						An02g09090.Aspni5_55604								An04g07210.Aspni5_45277			An04g07210.Aspni5_45277	An16g08980.Aspni5_55052		An04g07210.Aspni5_45277	An12g07740.Aspni5_42164
										An18g04800.Aspni5_42916		An08g07290.Aspni5_55742					An14g00990.Aspni5_201398	An08g03870.Aspni5_47586								An15g02590.Aspni5_182870						An16g02760.Aspni5_184037								An08g07290.Aspni5_55742			An08g07290.Aspni5_55742	An14g00430.Aspni5_210871		An08g07290.Aspni5_55742	An09g06740.Aspni5_188673
										An08g08920.Aspni5_47364		An16g02010.Aspni5_41300					An05g01410.Aspni5_123814	An16g04520.Aspni5_125644								An11g02170.Aspni5_199148						An03g06740.Aspni5_191158								An16g02010.Aspni5_41300			An16g02010.Aspni5_41300	An15g01920.Aspni5_48684		An16g02010.Aspni5_41300	An13g03150.Aspni5_192202
												An09g01030.Aspni5_189097					An16g05760.Aspni5_48916	An18g01590.Aspni5_120926								An14g00860.Aspni5_185301						An01g01830.Aspni5_206339								An09g01030.Aspni5_189097			An09g01030.Aspni5_189097	An01g04690.Aspni5_36158		An09g01030.Aspni5_189097	An15g01280.Aspni5_48646
												An07g04300.Aspni5_39990					An03g06870.Aspni5_50782									An08g03880.Aspni5_47585						An02g04370.Aspni5_120777								An07g04300.Aspni5_39990			An07g04300.Aspni5_39990	An07g04650.Aspni5_53278		An07g04300.Aspni5_39990	An11g00390.Aspni5_47780
												An08g03850.Aspni5_52731					An04g05720.Aspni5_55007									An15g03980.Aspni5_182700						An08g01710.Aspni5_38549								An08g03850.Aspni5_52731			An08g03850.Aspni5_52731	An09g02700.Aspni5_43391		An08g03850.Aspni5_52731	An02g04280.Aspni5_206723
												An08g06100.Aspni5_38230					An11g02870.Aspni5_208716									An03g03310.Aspni5_53660						An05g02030.Aspni5_212961								An08g06100.Aspni5_38230			An08g06100.Aspni5_38230	An09g05920.Aspni5_43154		An08g06100.Aspni5_38230	An18g03170.Aspni5_54141
												An03g03360.Aspni5_44373					An01g01830.Aspni5_206339									An04g03400.Aspni5_57028						An09g01190.Aspni5_203143								An03g03360.Aspni5_44373			An03g03360.Aspni5_44373	An12g07500.Aspni5_42184		An03g03360.Aspni5_44373	An14g01130.Aspni5_210947
												An13g01920.Aspni5_44808					An07g04270.Aspni5_181451									An14g03500.Aspni5_184680						An10g00510.Aspni5_214897								An13g01920.Aspni5_44808			An13g01920.Aspni5_44808	An01g11660.Aspni5_51773		An13g01920.Aspni5_44808	An01g01720.Aspni5_52058
												An04g10130.Aspni5_205291					An11g00430.Aspni5_178499									An07g09190.Aspni5_39658						An14g01550.Aspni5_56545								An04g10130.Aspni5_205291			An04g10130.Aspni5_205291	An08g07290.Aspni5_55742		An04g10130.Aspni5_205291	An15g00410.Aspni5_124156
												An11g02200.Aspni5_199151					An04g02280.Aspni5_213157									An12g05220.Aspni5_186207						An18g04140.Aspni5_42861								An11g02200.Aspni5_199151			An11g02200.Aspni5_199151	An16g01030.Aspni5_49153		An11g02200.Aspni5_199151	An02g06720.Aspni5_197415
												An14g00990.Aspni5_201398					An10g00510.Aspni5_214897									An14g00920.Aspni5_56530						An08g04350.Aspni5_176542								An14g00990.Aspni5_201398			An14g00990.Aspni5_201398	An07g04300.Aspni5_39990		An14g00990.Aspni5_201398	An04g02730.Aspni5_54572
												An05g01410.Aspni5_123814					An01g02630.Aspni5_52032									An02g10550.Aspni5_197735						An18g04800.Aspni5_42916								An05g01410.Aspni5_123814			An05g01410.Aspni5_123814	An08g03850.Aspni5_52731		An05g01410.Aspni5_123814	An02g13980.Aspni5_174884
												An16g07610.Aspni5_57403					An08g08920.Aspni5_47364									An16g08980.Aspni5_55052						An08g08920.Aspni5_47364								An16g07610.Aspni5_57403			An16g07610.Aspni5_57403	An11g11320.Aspni5_178675		An16g07610.Aspni5_57403	An14g00160.Aspni5_53716
												An11g02590.Aspni5_55954					An09g02710.Aspni5_189170									An16g01710.Aspni5_183900						An14g05800.Aspni5_56619								An11g02590.Aspni5_55954			An11g02590.Aspni5_55954	An03g03360.Aspni5_44373		An11g02590.Aspni5_55954	An01g12150.Aspni5_51764
												An09g04950.Aspni5_43227					An08g03870.Aspni5_47586									An14g00430.Aspni5_210871														An09g04950.Aspni5_43227			An09g04950.Aspni5_43227	An07g08810.Aspni5_53176		An09g04950.Aspni5_43227	An13g00950.Aspni5_44729
												An04g07200.Aspni5_45278					An18g01590.Aspni5_120926									An15g01920.Aspni5_48684														An04g07200.Aspni5_45278			An04g07200.Aspni5_45278	An13g01920.Aspni5_44808		An04g07200.Aspni5_45278	An14g05820.Aspni5_41910
												An01g12690.Aspni5_170198					An11g02160.Aspni5_38849									An11g03110.Aspni5_55964														An01g12690.Aspni5_170198			An01g12690.Aspni5_170198	An01g05360.Aspni5_170148		An01g12690.Aspni5_170198	An09g00260.Aspni5_212736
												An04g05720.Aspni5_55007														An01g04690.Aspni5_36158														An04g05720.Aspni5_55007			An04g05720.Aspni5_55007	An01g12550.Aspni5_205517		An04g05720.Aspni5_55007	An01g13660.Aspni5_171880
												An08g05400.Aspni5_38275														An09g02700.Aspni5_43391														An08g05400.Aspni5_38275			An08g05400.Aspni5_38275	An12g01850.Aspni5_212893		An08g05400.Aspni5_38275	An02g12505.Aspni5_174365
												An18g04160.Aspni5_54174														An02g13750.Aspni5_52460														An18g04160.Aspni5_54174			An18g04160.Aspni5_54174	An14g00990.Aspni5_201398		An18g04160.Aspni5_54174	An01g09270.Aspni5_196237
												An11g02870.Aspni5_208716														An15g06250.Aspni5_182731														An11g02870.Aspni5_208716			An11g02870.Aspni5_208716	An05g01410.Aspni5_123814		An11g02870.Aspni5_208716	An12g03660.Aspni5_186640
												An01g01830.Aspni5_206339														An18g03620.Aspni5_42823														An01g01830.Aspni5_206339			An01g01830.Aspni5_206339	An16g05760.Aspni5_48916		An01g01830.Aspni5_206339	An11g02180.Aspni5_38851
												An07g04270.Aspni5_181451														An04g07210.Aspni5_45277														An07g04270.Aspni5_181451			An07g04270.Aspni5_181451	An03g06870.Aspni5_50782		An07g04270.Aspni5_181451	An13g01930.Aspni5_213793
												An11g00430.Aspni5_178499														An08g07290.Aspni5_55742														An11g00430.Aspni5_178499			An11g00430.Aspni5_178499	An04g05720.Aspni5_55007		An11g00430.Aspni5_178499	An15g02300.Aspni5_200605
												An02g04370.Aspni5_120777														An16g02010.Aspni5_41300														An02g04370.Aspni5_120777			An02g04370.Aspni5_120777	An03g06740.Aspni5_191158		An02g04370.Aspni5_120777	An15g05630.Aspni5_139302
												An05g02030.Aspni5_212961														An09g01030.Aspni5_189097														An05g02030.Aspni5_212961			An05g02030.Aspni5_212961	An11g02870.Aspni5_208716		An05g02030.Aspni5_212961	An04g03220.Aspni5_44096
												An14g00850.Aspni5_201380														An06g01890.Aspni5_55693														An14g00850.Aspni5_201380			An14g00850.Aspni5_201380	An01g01830.Aspni5_206339		An14g00850.Aspni5_201380	An02g07020.Aspni5_197446
												An10g00510.Aspni5_214897														An07g04300.Aspni5_39990														An10g00510.Aspni5_214897			An10g00510.Aspni5_214897	An07g04270.Aspni5_181451		An10g00510.Aspni5_214897	An01g02270
												An14g01550.Aspni5_56545														An08g03850.Aspni5_52731														An14g01550.Aspni5_56545			An14g01550.Aspni5_56545	An11g00430.Aspni5_178499		An14g01550.Aspni5_56545	An18g01480.Aspni5_187425
												An18g04140.Aspni5_42861														An08g06100.Aspni5_38230														An18g04140.Aspni5_42861			An18g04140.Aspni5_42861	An08g01710.Aspni5_38549		An18g04140.Aspni5_42861	An15g02590.Aspni5_182870
												An03g01140.Aspni5_214686														An03g03360.Aspni5_44373														An03g01140.Aspni5_214686			An03g01140.Aspni5_214686	An04g02280.Aspni5_213157		An03g01140.Aspni5_214686	An11g02170.Aspni5_199148
												An12g07660.Aspni5_186429														An07g08810.Aspni5_53176														An12g07660.Aspni5_186429			An12g07660.Aspni5_186429	An10g00510.Aspni5_214897		An12g07660.Aspni5_186429	An01g11670.Aspni5_205580
												An08g08920.Aspni5_47364														An13g01920.Aspni5_44808														An08g08920.Aspni5_47364			An08g08920.Aspni5_47364	An01g02630.Aspni5_52032		An08g08920.Aspni5_47364	An08g10390.Aspni5_118890
												An09g02710.Aspni5_189170														An04g10130.Aspni5_205291														An09g02710.Aspni5_189170			An09g02710.Aspni5_189170	An18g04800.Aspni5_42916		An09g02710.Aspni5_189170	An11g00510.Aspni5_208547
												An08g03870.Aspni5_47586														An11g02200.Aspni5_199151														An08g03870.Aspni5_47586			An08g03870.Aspni5_47586	An08g08920.Aspni5_47364		An08g03870.Aspni5_47586	An14g00860.Aspni5_185301
												An16g04520.Aspni5_125644														An01g12550.Aspni5_205517														An16g04520.Aspni5_125644			An16g04520.Aspni5_125644	An14g05800.Aspni5_56619		An16g04520.Aspni5_125644	An08g03880.Aspni5_47585
												An18g01590.Aspni5_120926														An14g00990.Aspni5_201398														An18g01590.Aspni5_120926			An18g01590.Aspni5_120926	An09g02710.Aspni5_189170		An18g01590.Aspni5_120926	An15g03980.Aspni5_182700
												An11g02160.Aspni5_38849														An05g01410.Aspni5_123814														An11g02160.Aspni5_38849			An11g02160.Aspni5_38849	An08g03870.Aspni5_47586		An11g02160.Aspni5_38849	An03g03310.Aspni5_53660
																										An16g07610.Aspni5_57403																		An18g01590.Aspni5_120926			An07g04280.Aspni5_209685
																										An02g09090.Aspni5_55604																		An11g02160.Aspni5_38849			An03g06460.Aspni5_191094
																										An11g02590.Aspni5_55954																					An18g03380.Aspni5_42809
																										An03g06870.Aspni5_50782																					An04g03400.Aspni5_57028
																										An09g04950.Aspni5_43227																					An14g03500.Aspni5_184680
																										An04g07200.Aspni5_45278																					An07g09190.Aspni5_39658
																										An01g12690.Aspni5_170198																					An09g02160.Aspni5_189254
																										An04g05720.Aspni5_55007																					An11g09260.Aspni5_178243
																										An08g05400.Aspni5_38275																					An02g13180.Aspni5_119884
																										An18g04160.Aspni5_54174																					An08g06160.Aspni5_38226
																										An11g02870.Aspni5_208716																					An02g10550.Aspni5_197735
																										An01g01830.Aspni5_206339																					An16g01710.Aspni5_183900
																										An07g04270.Aspni5_181451																					An09g03780.Aspni5_203039
																										An11g00430.Aspni5_178499																					An04g08440.Aspni5_214803
																										An02g04370.Aspni5_120777																					An07g00440.Aspni5_53361
																										An05g02030.Aspni5_212961																					An14g00430.Aspni5_210871
																										An14g00850.Aspni5_201380																					An15g01920.Aspni5_48684
																										An09g01190.Aspni5_203143																					An07g03260.Aspni5_181091
																										An10g00510.Aspni5_214897																					An11g03110.Aspni5_55964
																										An16g03310.Aspni5_41128																					An07g04650.Aspni5_53278
																										An14g01550.Aspni5_56545																					An01g03090.Aspni5_170223
																										An14g03340.Aspni5_41739																					An09g02700.Aspni5_43391
																										An18g04140.Aspni5_42861																					An08g09920.Aspni5_137681
																										An01g09830.Aspni5_51810																					An16g00920.Aspni5_210783
																										An03g01140.Aspni5_214686																					An10g00680.Aspni5_204317
																										An12g07660.Aspni5_186429																					An09g05920.Aspni5_43154
																										An08g08920.Aspni5_47364																					An08g00180.Aspni5_55911
																										An09g02710.Aspni5_189170																					An02g13750.Aspni5_52460
																										An08g03870.Aspni5_47586																					An12g05960.Aspni5_56689
																										An16g04520.Aspni5_125644																					An12g07500.Aspni5_42184
																										An04g02600.Aspni5_190797																					An01g11660.Aspni5_51773
																										An18g01590.Aspni5_120926																					An12g02770.Aspni5_189363
																										An11g02160.Aspni5_38849																					An15g06250.Aspni5_182731
																																															An15g00290.Aspni5_181881
																																															An18g03620.Aspni5_42823
																																															An15g06750.Aspni5_182447
																																															An04g07210.Aspni5_45277
																																															An08g07290.Aspni5_55742
																																															An16g01880.Aspni5_210730
																																															An16g01030.Aspni5_49153
																																															An07g02200.Aspni5_40127
																																															An09g01030.Aspni5_189097
																																															An06g01890.Aspni5_55693
																																															An12g04510.Aspni5_42416
																																															An07g04300.Aspni5_39990
																																															An12g08630.Aspni5_42106
																																															An07g04240.Aspni5_127720
																																															An08g06100.Aspni5_38230
																																															An11g11320.Aspni5_178675
																																															An14g03850.Aspni5_185000
																																															An11g06080.Aspni5_208871
																																															An13g01920.Aspni5_44808
																																															An04g10130.Aspni5_205291
																																															An18g06490
																																															An12g03910.Aspni5_42464
																																															An01g05360.Aspni5_170148
																																															An11g02200.Aspni5_199151
																																															An19g00390
																																															An01g12550.Aspni5_205517
																																															An12g01850.Aspni5_212893
																																															An01g00860.Aspni5_131667
																																															An14g00990.Aspni5_201398
																																															An05g01410.Aspni5_123814
																																															An16g05760.Aspni5_48916
																																															An02g09090.Aspni5_55604
																																															An03g06870.Aspni5_50782
																																															An09g04950.Aspni5_43227
																																															An04g07200.Aspni5_45278
																																															An01g12690.Aspni5_170198
																																															An15g03580.Aspni5_182683
																																															An16g02760.Aspni5_184037
																																															An04g05720.Aspni5_55007
																																															An08g05400.Aspni5_38275
																																															An03g06740.Aspni5_191158
																																															An18g04160.Aspni5_54174
																																															An11g02870.Aspni5_208716
																																															An01g01830.Aspni5_206339
																																															An07g04270.Aspni5_181451
																																															An02g11290.Aspni5_120372
																																															An11g00430.Aspni5_178499
																																															An09g01800.Aspni5_189181
																																															An08g01710.Aspni5_38549
																																															An05g02030.Aspni5_212961
																																															An02g01180.Aspni5_135360
																																															An04g02280.Aspni5_213157
																																															An14g00850.Aspni5_201380
																																															An09g01190.Aspni5_203143
																																															An10g00510.Aspni5_214897
																																															An16g03310.Aspni5_41128
																																															An14g01550.Aspni5_56545
																																															An01g07070.Aspni5_143052
																																															An11g03610.Aspni5_38963
																																															An14g00950.Aspni5_184932
																																															An14g03340.Aspni5_41739
																																															An18g04140.Aspni5_42861
																																															An01g09830.Aspni5_51810
																																															An03g01140.Aspni5_214686
																																															An12g07660.Aspni5_186429
																																															An18g04800.Aspni5_42916
																																															An08g08920.Aspni5_47364
																																															An14g05800.Aspni5_56619
																																															An09g02710.Aspni5_189170
																																															An02g02280.Aspni5_36742
																																															An16g01650.Aspni5_184209
																																															An18g02720.Aspni5_54124
																																															An04g03850.Aspni5_118995
																																															An01g03680.Aspni5_196686
																																															An01g08000.Aspni5_205842
																																															An16g00830.Aspni5_126020
																																															An16g04520.Aspni5_125644
																																															An04g02600.Aspni5_190797
																																															An18g01590.Aspni5_120926
																																															An11g02160.Aspni5_38849













































































[truncated: 9 more columns]

## Sheet: Glu-48h.vs.Glu-5d_list
GOID	CLADE	TERM	SYNONYM	SECONDARY	TOTAL_GENES_WITH_GOID	DE_GENES_WITH_GOID				2	44	12
GO:0042579	CC	microbody	NA	NA	48	14
GO:0005777	CC	peroxisome	peroxisomal;peroxisome vesicle;GO:0019818	GO:0019818	48	14
GO:0043648	BP	dicarboxylic acid metabolic process	dicarboxylate metabolic process;dicarboxylate metabolism;dicarboxylic acid metabolism	NA	49	15
GO:0034440	BP	lipid oxidation	NA	NA	9	7
GO:0006725	BP	cellular aromatic compound metabolic process	aromatic compound metabolism;aromatic hydrocarbon metabolic process;aromatic hydrocarbon metabolism	NA	100	20
GO:0044255	BP	cellular lipid metabolic process	cellular lipid metabolism	NA	209	34
GO:0044264	BP	cellular polysaccharide metabolic process	cellular glycan metabolic process;cellular glycan metabolism;cellular polysaccharide metabolism	NA	72	16
GO:0006559	BP	L-phenylalanine catabolic process	L-phenylalanine breakdown;L-phenylalanine catabolism;L-phenylalanine degradation;phenylalanine catabolic process;phenylalanine catabolism	NA	5	4
GO:0033609	BP	oxalate metabolic process	ethanedioate metabolic process;ethanedioic acid metabolic process;oxalate metabolism;oxalic acid metabolic process	NA	8	5
GO:0044262	BP	cellular carbohydrate metabolic process	cellular carbohydrate metabolism;main pathways of carbohydrate metabolic process;main pathways of carbohydrate metabolism;GO:0006092	GO:0006092	273	42
GO:0015718	BP	monocarboxylic acid transport	NA	NA	18	8
GO:0042180	BP	cellular ketone metabolic process	ketone metabolism	NA	443	78
GO:0030258	BP	lipid modification	NA	NA	18	7
GO:0005976	BP	polysaccharide metabolic process	glycan metabolic process;glycan metabolism;polysaccharide metabolism	NA	126	27
GO:0006865	BP	amino acid transport	GO:0006866	GO:0006866	62	15
GO:0045488	BP	pectin metabolic process	pectin metabolism	NA	26	10
GO:0044248	BP	cellular catabolic process	cellular breakdown;cellular catabolism;cellular degradation	NA	352	57
GO:0032787	BP	monocarboxylic acid metabolic process	monocarboxylate metabolic process;monocarboxylic acid metabolism	NA	180	43
GO:0045490	BP	pectin catabolic process	pectin breakdown;pectin catabolism;pectin degradation	NA	26	10
GO:0051180	BP	vitamin transport	vitamin or cofactor transport	NA	26	10
GO:0009072	BP	aromatic amino acid family metabolic process	aromatic amino acid family metabolism	NA	39	11
GO:0016042	BP	lipid catabolic process	lipid breakdown;lipid catabolism;lipid degradation;lipolysis;GO:0006724	GO:0006724	34	16
GO:0019395	BP	fatty acid oxidation	NA	NA	9	7
GO:0009074	BP	aromatic amino acid family catabolic process	aromatic amino acid family breakdown;aromatic amino acid family catabolism;aromatic amino acid family degradation	NA	6	5
GO:0015837	BP	amine transport	amine/polyamine transport	NA	66	15
GO:0044281	BP	small molecule metabolic process	small molecule metabolism	NA	808	111
GO:0044247	BP	cellular polysaccharide catabolic process	cellular polysaccharide breakdown;cellular polysaccharide catabolism;cellular polysaccharide degradation	NA	34	12
GO:0006635	BP	fatty acid beta-oxidation	NA	NA	8	6
GO:0044282	BP	small molecule catabolic process	small molecule catabolism	NA	145	36
GO:0006631	BP	fatty acid metabolic process	fatty acid metabolism	NA	84	25
GO:0000272	BP	polysaccharide catabolic process	polysaccharide breakdown;polysaccharide catabolism;polysaccharide degradation	NA	69	21
GO:0005975	BP	carbohydrate metabolic process	carbohydrate metabolism	NA	332	54
GO:0046942	BP	carboxylic acid transport	NA	NA	83	21
GO:0015849	BP	organic acid transport	NA	NA	83	21
GO:0016052	BP	carbohydrate catabolic process	carbohydrate breakdown;carbohydrate catabolism;carbohydrate degradation;catabolic carbohydrate metabolic process;catabolic carbohydrate metabolism;GO:0006095	GO:0006095	121	25
GO:0046395	BP	carboxylic acid catabolic process	carboxylic acid breakdown;carboxylic acid catabolism;carboxylic acid degradation	NA	75	33
GO:0019439	BP	aromatic compound catabolic process	aromatic compound breakdown;aromatic compound catabolism;aromatic compound degradation;aromatic hydrocarbon catabolic process;aromatic hydrocarbon catabolism	NA	14	9
GO:0009310	BP	amine catabolic process	amine breakdown;amine catabolism;amine degradation	NA	44	16
GO:0016054	BP	organic acid catabolic process	organic acid breakdown;organic acid catabolism;organic acid degradation	NA	75	33
GO:0019752	BP	carboxylic acid metabolic process	carboxylic acid metabolism	NA	434	78
GO:0044242	BP	cellular lipid catabolic process	cellular lipid breakdown;cellular lipid catabolism;cellular lipid degradation	NA	34	16
GO:0009063	BP	cellular amino acid catabolic process	amino acid catabolic process;cellular amino acid breakdown;cellular amino acid catabolism;cellular amino acid degradation	NA	44	16
GO:0006082	BP	organic acid metabolic process	organic acid metabolism	NA	435	78
GO:0009056	BP	catabolic process	breakdown;catabolism;degradation	NA	474	80
GO:0009062	BP	fatty acid catabolic process	fatty acid breakdown;fatty acid catabolism;fatty acid degradation	NA	23	14
GO:0043436	BP	oxoacid metabolic process	keto acid metabolic process;keto acid metabolism;ketoacid metabolic process;ketoacid metabolism;oxo acid metabolic process;oxo acid metabolism;oxoacid metabolism	NA	434	78
GO:0003824	MF	catalytic activity	enzyme activity	NA	1679	191
GO:0005275	MF	amine transmembrane transporter activity	amine/amide/polyamine channel activity;amine/polyamine transmembrane transporter activity;amino acid-polyamine transmembrane transporter activity;GO:0005279	GO:0005279	54	13
GO:0016798	MF	hydrolase activity, acting on glycosyl bonds	glycosidase activity;glycosylase;N-glycosylase	NA	98	28
GO:0003674	MF	molecular_function	molecular function;molecular function unknown;GO:0005554	GO:0005554	2623	268
GO:0004553	MF	hydrolase activity, hydrolyzing O-glycosyl compounds	O-glucosyl hydrolase activity;GO:0016800	GO:0016800	90	27
GO:0051183	MF	vitamin transporter activity	vitamin or cofactor transporter activity	NA	22	8
GO:0016787	MF	hydrolase activity	NA	NA	608	75
GO:0004806	MF	triglyceride lipase activity	amano AP;amano B;amano CE;amano CES;amano P;amno N-AP;butyrinase activity;cacordase activity;capalase L;GA 56;GEH;glycerol ester hydrolase activity;glycerol-ester hydrolase activity;heparin releasable hepatic lipase;hepatic lipase;hepatic monoacylglycerol acyltransferase;lipazin;liver lipase;meito MY 30;meito sangyo OF lipase;post-heparin plasma protamine-resistant lipase;PPL;salt-resistant post-…	NA	7	5
GO:0046943	MF	carboxylic acid transmembrane transporter activity	NA	NA	61	14
GO:0016491	MF	oxidoreductase activity	oxidoreductase activity, acting on other substrates;redox activity	NA	359	58
GO:0022857	MF	transmembrane transporter activity	GO:0005386;GO:0015646	GO:0005386;GO:0015646	268	42
GO:0005215	MF	transporter activity	small-molecule carrier or transporter;GO:0005478	GO:0005478	317	45

## Sheet: Glu-48h.vs.KMM-3h
GOID	GO:0031903	GO:0044438	GO:0044439	GO:0042579	GO:0005777	GO:0005778	GO:0034198	GO:0034440	GO:0006066	GO:0044275	GO:0044255	GO:0015838	GO:0044264	GO:0015718	GO:0042180	GO:0044262	GO:0030258	GO:0005976	GO:0045488	GO:0044248	GO:0032787	GO:0045490	GO:0006083	GO:0006629	GO:0019400	GO:0019626	GO:0016042	GO:0019395	GO:0044281	GO:0044247	GO:0006635	GO:0044282	GO:0006631	GO:0046942	GO:0005975	GO:0000272	GO:0015849	GO:0016052	GO:0045733	GO:0046395	GO:0019439	GO:0009310	GO:0016054	GO:0019752	GO:0044242	GO:0009063	GO:0015697	GO:0046459	GO:0006082
CLADE	CC	CC	CC	CC	CC	CC	BP	BP	BP	BP	BP	BP	BP	BP	BP	BP	BP	BP	BP	BP	BP	BP	BP	BP	BP	BP	BP	BP	BP	BP	BP	BP	BP	BP	BP	BP	BP	BP	BP	BP	BP	BP	BP	BP	BP	BP	BP	BP	BP
TERM	microbody membrane	microbody part	peroxisomal part	microbody	peroxisome	peroxisomal membrane	cellular response to amino acid starvation	lipid oxidation	alcohol metabolic process	cellular carbohydrate catabolic process	cellular lipid metabolic process	amino-acid betaine transport	cellular polysaccharide metabolic process	monocarboxylic acid transport	cellular ketone metabolic process	cellular carbohydrate metabolic process	lipid modification	polysaccharide metabolic process	pectin metabolic process	cellular catabolic process	monocarboxylic acid metabolic process	pectin catabolic process	acetate metabolic process	lipid metabolic process	alditol metabolic process	short-chain fatty acid catabolic process	lipid catabolic process	fatty acid oxidation	small molecule metabolic process	cellular polysaccharide catabolic process	fatty acid beta-oxidation	small molecule catabolic process	fatty acid metabolic process	carboxylic acid transport	carbohydrate metabolic process	polysaccharide catabolic process	organic acid transport	carbohydrate catabolic process	acetate catabolic process	carboxylic acid catabolic process	aromatic compound catabolic process	amine catabolic process	organic acid catabolic process	carboxylic acid metabolic process	cellular lipid catabolic process	cellular amino acid catabolic process	quaternary ammonium group transport	short-chain fatty acid metabolic process	organic acid metabolic process
SYNONYM	NA	NA	peroxisome component	NA	peroxisomal;peroxisome vesicle;GO:0019818	peroxisome membrane	NA	NA	alcohol metabolism	cellular carbohydrate breakdown;cellular carbohydrate catabolism;cellular carbohydrate degradation	cellular lipid metabolism	betaine transport	cellular glycan metabolic process;cellular glycan metabolism;cellular polysaccharide metabolism	NA	ketone metabolism	cellular carbohydrate metabolism;main pathways of carbohydrate metabolic process;main pathways of carbohydrate metabolism;GO:0006092	NA	glycan metabolic process;glycan metabolism;polysaccharide metabolism	pectin metabolism	cellular breakdown;cellular catabolism;cellular degradation	monocarboxylate metabolic process;monocarboxylic acid metabolism	pectin breakdown;pectin catabolism;pectin degradation	acetate metabolism	lipid metabolism	alditol metabolism	short-chain fatty acid breakdown;short-chain fatty acid catabolism;short-chain fatty acid degradation	lipid breakdown;lipid catabolism;lipid degradation;lipolysis;GO:0006724	NA	small molecule metabolism	cellular polysaccharide breakdown;cellular polysaccharide catabolism;cellular polysaccharide degradation	NA	small molecule catabolism	fatty acid metabolism	NA	carbohydrate metabolism	polysaccharide breakdown;polysaccharide catabolism;polysaccharide degradation	NA	carbohydrate breakdown;carbohydrate catabolism;carbohydrate degradation;catabolic carbohydrate metabolic process;catabolic carbohydrate metabolism;GO:0006095	acetate breakdown;acetate catabolism;acetate degradation;homoacetate catabolic process;GO:0019663	carboxylic acid breakdown;carboxylic acid catabolism;carboxylic acid degradation	aromatic compound breakdown;aromatic compound catabolism;aromatic compound degradation;aromatic hydrocarbon catabolic process;aromatic hydrocarbon catabolism	amine breakdown;amine catabolism;amine degradation	organic acid breakdown;organic acid catabolism;organic acid degradation	carboxylic acid metabolism	cellular lipid breakdown;cellular lipid catabolism;cellular lipid degradation	amino acid catabolic process;cellular amino acid breakdown;cellular amino acid catabolism;cellular amino acid degradation	quaternary amine transport;quaternary ammonium compound transport;GO:0015845	short-chain fatty acid metabolism	organic acid metabolism
SECONDARY	NA	NA	NA	NA	GO:0019818	NA	NA	NA	NA	NA	NA	NA	NA	NA	NA	GO:0006092	NA	NA	NA	NA	NA	NA	NA	NA	NA	NA	GO:0006724	NA	NA	NA	NA	NA	NA	NA	NA	NA	NA	GO:0006095	GO:0019663	NA	NA	NA	NA	NA	NA	NA	GO:0015845	NA	NA
TOTAL_GENES_WITH_GOID	14	22	22	48	48	14	8	9	202	88	209	10	72	18	443	273	18	126	26	352	180	26	20	245	32	4	34	9	808	34	8	145	84	83	332	69	83	121	11	75	14	44	75	434	34	44	10	4	435
DE_GENES_WITH_GOID	7	12	12	24	24	7	6	8	41	25	47	6	19	9	95	65	10	30	11	69	61	11	10	49	11	4	19	8	146	13	7	45	35	22	75	21	22	33	7	36	7	16	36	95	19	16	6	4	95
DE_GENE_WITH_GOID	An13g00800.Aspni5_50837	An13g00800.Aspni5_50837	An13g00800.Aspni5_50837	An13g00800.Aspni5_50837	An13g00800.Aspni5_50837	An13g00800.Aspni5_50837	An11g06150.Aspni5_178560	An01g12960.Aspni5_205484	An01g10920.Aspni5_46405	An01g06620.Aspni5_170172	An14g00900.Aspni5_41530	An08g04990.Aspni5_198577	An01g06620.Aspni5_170172	An08g04990.Aspni5_198577	An16g04830.Aspni5_48951	An01g10920.Aspni5_46405	An01g12960.Aspni5_205484	An01g06620.Aspni5_170172	An01g06620.Aspni5_170172	An07g03170.Aspni5_40064	An16g04830.Aspni5_48951	An01g06620.Aspni5_170172	An08g04990.Aspni5_198577	An14g00900.Aspni5_41530	An01g10920.Aspni5_46405	An16g01390.Aspni5_130681	An01g12960.Aspni5_205484	An01g12960.Aspni5_205484	An11g10160.Aspni5_178744	An01g06620.Aspni5_170172	An01g12960.Aspni5_205484	An11g00470.Aspni5_208544	An16g04830.Aspni5_48951	An02g05920.Aspni5_131595	An01g10920.Aspni5_46405	An01g06620.Aspni5_170172	An02g05920.Aspni5_131595	An01g06620.Aspni5_170172	An08g04990.Aspni5_198577	An07g09360.Aspni5_48257	An14g04720.Aspni5_184609	An07g09360.Aspni5_48257	An07g09360.Aspni5_48257	An16g04830.Aspni5_48951	An01g12960.Aspni5_205484	An07g09360.Aspni5_48257	An08g04990.Aspni5_198577	An16g01390.Aspni5_130681	An16g04830.Aspni5_48951
	An16g07480.Aspni5_193981	An14g07200.Aspni5_184540	An14g07200.Aspni5_184540	An11g10920.Aspni5_53096	An11g10920.Aspni5_53096	An16g07480.Aspni5_193981	An11g06140.Aspni5_208879	An15g01280.Aspni5_48646	An08g09380.Aspni5_37988	An11g00470.Aspni5_208544	An02g09690.Aspni5_173684	An03g03360.Aspni5_44373	An01g10930.Aspni5_119858	An07g02540.Aspni5_180069	An07g09360.Aspni5_48257	An01g06620.Aspni5_170172	An15g01280.Aspni5_48646	An14g00660.Aspni5_49223	An18g05940.Aspni5_187227	An11g10660.Aspni5_39502	An14g07200.Aspni5_184540	An18g05940.Aspni5_187227	An04g05620.Aspni5_214348	An02g09690.Aspni5_173684	An08g09380.Aspni5_37988	An14g00920.Aspni5_56530	An16g01390.Aspni5_130681	An15g01280.Aspni5_48646	An14g06850.Aspni5_185012	An18g05940.Aspni5_187227	An15g01280.Aspni5_48646	An07g09360.Aspni5_48257	An01g12960.Aspni5_205484	An14g07130.Aspni5_49482	An01g06620.Aspni5_170172	An18g05940.Aspni5_187227	An14g07130.Aspni5_49482	An11g00470.Aspni5_208544	An04g05620.Aspni5_214348	An01g12960.Aspni5_205484	An11g02180.Aspni5_38851	An14g04720.Aspni5_184609	An01g12960.Aspni5_205484	An07g09360.Aspni5_48257	An16g01390.Aspni5_130681	An14g04720.Aspni5_184609	An03g03360.Aspni5_44373	An14g00920.Aspni5_56530	An07g09360.Aspni5_48257
	An01g04690.Aspni5_36158	An15g01860.Aspni5_48680	An15g01860.Aspni5_48680	An14g07200.Aspni5_184540	An14g07200.Aspni5_184540	An01g04690.Aspni5_36158	An01g03520.Aspni5_36237	An14g00430.Aspni5_210871	An11g00470.Aspni5_208544	An01g10930.Aspni5_119858	An16g04830.Aspni5_48951	An15g01900.Aspni5_53424	An18g05940.Aspni5_187227	An13g03680.Aspni5_213827	An14g07200.Aspni5_184540	An08g09380.Aspni5_37988	An13g00110.Aspni5_138621	An01g10930.Aspni5_119858	An11g00390.Aspni5_47780	An02g06960.Aspni5_173264	An01g12960.Aspni5_205484	An11g00390.Aspni5_47780	An15g01860.Aspni5_48680	An16g04830.Aspni5_48951	An14g03510.Aspni5_185262	An16g08980.Aspni5_55052	An15g01280.Aspni5_48646	An14g00430.Aspni5_210871	An01g10920.Aspni5_46405	An11g00390.Aspni5_47780	An14g00430.Aspni5_210871	An01g12960.Aspni5_205484	An16g04880.Aspni5_48950	An08g04990.Aspni5_198577	An14g00660.Aspni5_49223	An01g09960.Aspni5_205670	An08g04990.Aspni5_198577	An01g10930.Aspni5_119858	An15g01860.Aspni5_48680	An08g04990.Aspni5_198577	An11g02170.Aspni5_199148	An11g06140.Aspni5_208879	An08g04990.Aspni5_198577	An14g07200.Aspni5_184540	An15g01280.Aspni5_48646	An11g06140.Aspni5_208879	An15g01900.Aspni5_53424	An16g08980.Aspni5_55052	An14g07200.Aspni5_184540
	An16g07610.Aspni5_57403	An01g09270.Aspni5_196237	An01g09270.Aspni5_196237	An16g04880.Aspni5_48950	An16g04880.Aspni5_48950	An16g07610.Aspni5_57403	An08g01560.Aspni5_177806	An01g04690.Aspni5_36158	An14g03510.Aspni5_185262	An18g05940.Aspni5_187227	An07g02240.Aspni5_56247	An04g00530.Aspni5_44329	An18g04100.Aspni5_202490	An07g09190.Aspni5_39658	An01g12960.Aspni5_205484	An11g00470.Aspni5_208544	An14g00430.Aspni5_210871	An18g05940.Aspni5_187227	An14g01130.Aspni5_210947	An02g14900.Aspni5_207539	An14g06340.Aspni5_184532	An14g01130.Aspni5_210947	An15g00410.Aspni5_124156	An07g02240.Aspni5_56247	An07g09360.Aspni5_48257	An02g02820.Aspni5_36773	An15g01860.Aspni5_48680	An01g04690.Aspni5_36158	An02g11230.Aspni5_173077	An14g01130.Aspni5_210947	An01g04690.Aspni5_36158	An08g04990.Aspni5_198577	An16g01390.Aspni5_130681	An07g02540.Aspni5_180069	An08g09380.Aspni5_37988	An11g00390.Aspni5_47780	An07g02540.Aspni5_180069	An18g05940.Aspni5_187227	An01g09270.Aspni5_196237	An16g01390.Aspni5_130681	An08g03880.Aspni5_47585	An11g02180.Aspni5_38851	An16g01390.Aspni5_130681	An01g12960.Aspni5_205484	An15g01860.Aspni5_48680	An11g02180.Aspni5_38851	An04g00530.Aspni5_44329	An02g02820.Aspni5_36773	An01g12960.Aspni5_205484
	An11g02590.Aspni5_55954	An02g02750.Aspni5_206591	An02g02750.Aspni5_206591	An09g06740.Aspni5_188673	An09g06740.Aspni5_188673	An11g02590.Aspni5_55954	An04g04510	An13g01920.Aspni5_44808	An10g00230.Aspni5_44975	An12g08610.Aspni5_201877	An01g12960.Aspni5_205484	An09g05010.Aspni5_43221	An11g00390.Aspni5_47780	An12g03550.Aspni5_42486	An14g06340.Aspni5_184532	An14g03510.Aspni5_185262	An01g04690.Aspni5_36158	An01g09960.Aspni5_205670	An15g02300.Aspni5_200605	An07g09360.Aspni5_48257	An08g04990.Aspni5_198577	An15g02300.Aspni5_200605	An01g09270.Aspni5_196237	An01g12960.Aspni5_205484	An18g05480.Aspni5_42956		An18g03170.Aspni5_54141	An13g01920.Aspni5_44808	An08g09380.Aspni5_37988	An09g00260.Aspni5_212736	An13g01920.Aspni5_44808	An12g08610.Aspni5_201877	An09g06740.Aspni5_188673	An11g06150.Aspni5_178560	An11g00470.Aspni5_208544	An14g01130.Aspni5_210947	An11g06150.Aspni5_178560	An01g09960.Aspni5_205670	An03g03360.Aspni5_44373	An04g05620.Aspni5_214348	An08g03850.Aspni5_52731	An13g01930.Aspni5_213793	An04g05620.Aspni5_214348	An14g06340.Aspni5_184532	An18g03170.Aspni5_54141	An13g01930.Aspni5_213793	An09g05010.Aspni5_43221		An14g06340.Aspni5_184532
	An16g04020.Aspni5_183268	An16g07480.Aspni5_193981	An16g07480.Aspni5_193981	An15g01280.Aspni5_48646	An15g01280.Aspni5_48646	An16g04020.Aspni5_183268	An11g06160.Aspni5_179947	An14g00990.Aspni5_201398	An07g09360.Aspni5_48257	An01g01540.Aspni5_52061	An16g04880.Aspni5_48950	An18g01590.Aspni5_120926	An14g01130.Aspni5_210947	An07g08810.Aspni5_53176	An08g04990.Aspni5_198577	An10g00230.Aspni5_44975	An13g01920.Aspni5_44808	An18g04100.Aspni5_202490	An02g10550.Aspni5_197735	An14g07200.Aspni5_184540	An16g04880.Aspni5_48950	An02g10550.Aspni5_197735	An16g07110.Aspni5_214587	An16g04880.Aspni5_48950	An02g05830.Aspni5_55560		An01g09270.Aspni5_196237	An14g00990.Aspni5_201398	An11g00470.Aspni5_208544	An15g02300.Aspni5_200605	An14g00990.Aspni5_201398	An16g01390.Aspni5_130681	An15g01280.Aspni5_48646	An14g02720	An14g03510.Aspni5_185262	An15g04900.Aspni5_182430	An14g02720	An12g08610.Aspni5_201877	An04g09030.Aspni5_194825	An12g07630.Aspni5_42171	An11g00430.Aspni5_178499	An11g02170.Aspni5_199148	An12g07630.Aspni5_42171	An08g04990.Aspni5_198577	An01g09270.Aspni5_196237	An11g02170.Aspni5_199148	An18g01590.Aspni5_120926		An08g04990.Aspni5_198577
	An01g03680.Aspni5_196686	An01g04690.Aspni5_36158	An01g04690.Aspni5_36158	An15g01860.Aspni5_48680	An15g01860.Aspni5_48680	An01g03680.Aspni5_196686		An11g02590.Aspni5_55954	An18g05480.Aspni5_42956	An04g02090.Aspni5_213185	An16g01390.Aspni5_130681		An02g10310.Aspni5_207217	An01g11600.Aspni5_46385	An16g04880.Aspni5_48950	An01g10930.Aspni5_119858	An03g02670.Aspni5_214644	An11g00390.Aspni5_47780	An12g07500.Aspni5_42184	An17g01300.Aspni5_45152	An16g01390.Aspni5_130681	An12g07500.Aspni5_42184	An08g07290.Aspni5_55742	An16g01390.Aspni5_130681	An13g00950.Aspni5_44729		An04g03220.Aspni5_44096	An11g02590.Aspni5_55954	An16g04830.Aspni5_48951	An02g10550.Aspni5_197735	An02g02820.Aspni5_36773	An04g05620.Aspni5_214348	An15g01860.Aspni5_48680	An13g03680.Aspni5_213827	An10g00230.Aspni5_44975	An09g00260.Aspni5_212736	An13g03680.Aspni5_213827	An01g01540.Aspni5_52061	An18g01590.Aspni5_120926	An15g01280.Aspni5_48646	An08g03870.Aspni5_47586	An12g05220.Aspni5_186207	An15g01280.Aspni5_48646	An16g04880.Aspni5_48950	An04g03220.Aspni5_44096	An12g05220.Aspni5_186207			An16g04880.Aspni5_48950
		An16g07610.Aspni5_57403	An16g07610.Aspni5_57403	An01g09270.Aspni5_196237	An01g09270.Aspni5_196237			An02g02820.Aspni5_36773	An01g09960.Aspni5_205670	An11g00390.Aspni5_47780	An09g06740.Aspni5_188673		An09g00260.Aspni5_212736	An01g03680.Aspni5_196686	An16g01390.Aspni5_130681	An07g09360.Aspni5_48257	An14g00990.Aspni5_201398	An14g01130.Aspni5_210947	An10g00870.Aspni5_45021	An09g03870.Aspni5_212582	An15g01990.Aspni5_48688	An10g00870.Aspni5_45021	An03g03360.Aspni5_44373	An09g06740.Aspni5_188673	An04g04890.Aspni5_45434		An14g00860.Aspni5_185301	An02g02820.Aspni5_36773	An18g01690.Aspni5_123758	An12g07500.Aspni5_42184		An12g07630.Aspni5_42171	An01g09270.Aspni5_196237	An07g09190.Aspni5_39658	An01g10930.Aspni5_119858	An15g02300.Aspni5_200605	An07g09190.Aspni5_39658	An04g02090.Aspni5_213185		An15g01860.Aspni5_48680		An11g00810.Aspni5_38758	An15g01860.Aspni5_48680	An16g01390.Aspni5_130681	An14g00860.Aspni5_185301	An11g00810.Aspni5_38758			An16g01390.Aspni5_130681
		An11g02590.Aspni5_55954	An11g02590.Aspni5_55954	An02g02750.Aspni5_206591	An02g02750.Aspni5_206591				An08g04990.Aspni5_198577	An14g01130.Aspni5_210947	An15g01280.Aspni5_48646		An15g02300.Aspni5_200605	An18g01590.Aspni5_120926	An15g01990.Aspni5_48688	An18g05480.Aspni5_42956	An11g02590.Aspni5_55954	An02g10310.Aspni5_207217	An14g04370.Aspni5_41815	An01g12960.Aspni5_205484	An04g05620.Aspni5_214348	An14g04370.Aspni5_41815	An04g09030.Aspni5_194825	An15g01280.Aspni5_48646	An16g01710.Aspni5_183900		An14g00920.Aspni5_56530		An14g03510.Aspni5_185262	An10g00870.Aspni5_45021		An04g02090.Aspni5_213185	An16g07480.Aspni5_193981	An14g02590.Aspni5_56564	An07g09360.Aspni5_48257	An15g05810.Aspni5_48811	An14g02590.Aspni5_56564	An11g00390.Aspni5_47780		An14g04720.Aspni5_184609		An08g07290.Aspni5_55742	An14g04720.Aspni5_184609	An15g01990.Aspni5_48688	An14g00920.Aspni5_56530	An08g07290.Aspni5_55742			An15g01990.Aspni5_48688
		An15g02860.Aspni5_48719	An15g02860.Aspni5_48719	An16g07480.Aspni5_193981	An16g07480.Aspni5_193981				An12g08610.Aspni5_201877	An02g04270.Aspni5_36874	An15g01860.Aspni5_48680		An02g10550.Aspni5_197735		An04g05620.Aspni5_214348	An18g05940.Aspni5_187227	An02g02820.Aspni5_36773	An15g04900.Aspni5_182430	An03g06740.Aspni5_191158	An14g06340.Aspni5_184532	An12g07630.Aspni5_42171	An03g06740.Aspni5_191158	An18g01590.Aspni5_120926	An15g01860.Aspni5_48680	An11g03110.Aspni5_55964		An16g08980.Aspni5_55052		An10g00230.Aspni5_44975	An12g01850.Aspni5_212893		An15g01280.Aspni5_48646	An18g04150.Aspni5_202494	An01g03520.Aspni5_36237	An18g05480.Aspni5_42956	An02g10550.Aspni5_197735	An01g03520.Aspni5_36237	An14g01130.Aspni5_210947		An11g06140.Aspni5_208879		An07g04300.Aspni5_39990	An11g06140.Aspni5_208879	An04g05620.Aspni5_214348	An16g08980.Aspni5_55052	An07g04300.Aspni5_39990			An04g05620.Aspni5_214348
		An16g04020.Aspni5_183268	An16g04020.Aspni5_183268	An16g05570.Aspni5_56390	An16g05570.Aspni5_56390				An04g02090.Aspni5_213185	An09g00260.Aspni5_212736	An18g03170.Aspni5_54141		An04g06920.Aspni5_214233		An12g07630.Aspni5_42171	An14g07200.Aspni5_184540		An09g00260.Aspni5_212736	An08g01710.Aspni5_38549	An08g04990.Aspni5_198577	An09g06740.Aspni5_188673	An08g01710.Aspni5_38549		An18g03170.Aspni5_54141	An10g00510.Aspni5_214897		An14g00430.Aspni5_210871		An07g09360.Aspni5_48257	An14g04370.Aspni5_41815		An15g01860.Aspni5_48680	An14g00860.Aspni5_185301	An12g04180.Aspni5_202078	An18g05940.Aspni5_187227	An07g04650.Aspni5_53278	An12g04180.Aspni5_202078	An02g04270.Aspni5_36874		An01g09270.Aspni5_196237		An07g04270.Aspni5_181451	An01g09270.Aspni5_196237	An12g07630.Aspni5_42171	An14g00430.Aspni5_210871	An07g04270.Aspni5_181451			An12g07630.Aspni5_42171
		An01g03680.Aspni5_196686	An01g03680.Aspni5_196686	An07g09190.Aspni5_39658	An07g09190.Aspni5_39658				An02g05830.Aspni5_55560	An15g02300.Aspni5_200605	An01g09270.Aspni5_196237		An12g07500.Aspni5_42184		An09g06740.Aspni5_188673	An01g09960.Aspni5_205670		An15g02300.Aspni5_200605		An16g01390.Aspni5_130681	An04g02090.Aspni5_213185			An01g09270.Aspni5_196237			An01g04690.Aspni5_36158		An18g05480.Aspni5_42956	An03g06740.Aspni5_191158		An14g04720.Aspni5_184609	An07g09190.Aspni5_39658	An12g03550.Aspni5_42486	An14g07200.Aspni5_184540	An09g05920.Aspni5_43154	An12g03550.Aspni5_42486	An15g04900.Aspni5_182430		An11g02180.Aspni5_38851		An11g00430.Aspni5_178499	An11g02180.Aspni5_38851	An09g06740.Aspni5_188673	An01g04690.Aspni5_36158	An11g00430.Aspni5_178499			An09g06740.Aspni5_188673
				An01g04690.Aspni5_36158	An01g04690.Aspni5_36158				An16g01640.Aspni5_183287	An01g03740.Aspni5_51997	An16g07480.Aspni5_193981		An10g00870.Aspni5_45021		An04g02090.Aspni5_213185	An14g06340.Aspni5_184532		An15g05810.Aspni5_48811		An04g05620.Aspni5_214348	An15g01280.Aspni5_48646			An16g07480.Aspni5_193981			An13g01920.Aspni5_44808		An14g07200.Aspni5_184540	An08g01710.Aspni5_38549		An11g06140.Aspni5_208879	An13g00590.Aspni5_50823	An03g03360.Aspni5_44373	An01g09960.Aspni5_205670	An12g07500.Aspni5_42184	An03g03360.Aspni5_44373	An09g00260.Aspni5_212736		An13g01930.Aspni5_213793		An10g00510.Aspni5_214897	An13g01930.Aspni5_213793	An04g02090.Aspni5_213185	An13g01920.Aspni5_44808	An10g00510.Aspni5_214897			An04g02090.Aspni5_213185
				An02g12430.Aspni5_47151	An02g12430.Aspni5_47151				An02g10310.Aspni5_207217	An02g10550.Aspni5_197735	An04g03220.Aspni5_44096		An12g01850.Aspni5_212893		An15g01280.Aspni5_48646	An12g08610.Aspni5_201877		An02g10550.Aspni5_197735		An12g07630.Aspni5_42171	An15g01860.Aspni5_48680			An04g03220.Aspni5_44096			An14g00990.Aspni5_201398		An01g09960.Aspni5_205670			An01g09270.Aspni5_196237	An14g00920.Aspni5_56530	An07g08810.Aspni5_53176	An14g06340.Aspni5_184532	An01g05360.Aspni5_170148	An07g08810.Aspni5_53176	An15g02300.Aspni5_200605		An11g02170.Aspni5_199148		An02g11070.Aspni5_37368	An11g02170.Aspni5_199148	An15g01280.Aspni5_48646	An14g00990.Aspni5_201398	An02g11070.Aspni5_37368			An15g01280.Aspni5_48646
				An14g00990.Aspni5_201398	An14g00990.Aspni5_201398				An13g00950.Aspni5_44729	An12g07500.Aspni5_42184	An13g00110.Aspni5_138621		An14g04370.Aspni5_41815		An15g01860.Aspni5_48680	An18g04100.Aspni5_202490		An04g06920.Aspni5_214233		An15g01280.Aspni5_48646	An15g00410.Aspni5_124156			An13g00110.Aspni5_138621			An04g05720.Aspni5_55007		An01g12960.Aspni5_205484			An11g02180.Aspni5_38851	An16g08980.Aspni5_55052	An18g00070.Aspni5_42578	An12g08610.Aspni5_201877	An10g00870.Aspni5_45021	An18g00070.Aspni5_42578	An01g03740.Aspni5_51997		An14g00860.Aspni5_185301		An09g02710.Aspni5_189170	An14g00860.Aspni5_185301	An15g01860.Aspni5_48680	An04g05720.Aspni5_55007	An09g02710.Aspni5_189170			An15g01860.Aspni5_48680
				An16g07610.Aspni5_57403	An16g07610.Aspni5_57403				An09g00260.Aspni5_212736	An07g04300.Aspni5_39990	An18g04150.Aspni5_202494		An03g06740.Aspni5_191158		An14g04720.Aspni5_184609	An01g01540.Aspni5_52061		An07g04650.Aspni5_53278		An15g01860.Aspni5_48680	An01g09270.Aspni5_196237			An18g04150.Aspni5_202494			An15g02860.Aspni5_48719		An14g06340.Aspni5_184532			An13g01930.Aspni5_213793	An14g00430.Aspni5_210871	An01g11600.Aspni5_46385	An18g04100.Aspni5_202490	An12g01850.Aspni5_212893	An01g11600.Aspni5_46385	An15g05810.Aspni5_48811		An12g05220.Aspni5_186207		An02g02820.Aspni5_36773	An12g05220.Aspni5_186207	An14g04720.Aspni5_184609	An15g02860.Aspni5_48719	An02g02820.Aspni5_36773			An14g04720.Aspni5_184609
				An18g03800.Aspni5_187366	An18g03800.Aspni5_187366				An15g02300.Aspni5_200605	An01g12550.Aspni5_205517	An14g00860.Aspni5_185301		An08g01710.Aspni5_38549		An15g00410.Aspni5_124156	An12g07630.Aspni5_42171		An09g05920.Aspni5_43154		An18g03170.Aspni5_54141	An02g02750.Aspni5_206591			An14g00860.Aspni5_185301			An04g09030.Aspni5_194825		An08g04990.Aspni5_198577			An01g03740.Aspni5_51997	An01g04690.Aspni5_36158	An15g01900.Aspni5_53424	An01g01540.Aspni5_52061	An14g04370.Aspni5_41815	An15g01900.Aspni5_53424	An02g10550.Aspni5_197735		An14g00920.Aspni5_56530			An14g00920.Aspni5_56530	An15g00410.Aspni5_124156	An04g09030.Aspni5_194825				An15g00410.Aspni5_124156
				An11g02590.Aspni5_55954	An11g02590.Aspni5_55954				An01g03740.Aspni5_51997	An10g00870.Aspni5_45021	An07g09190.Aspni5_39658		An04g06910.Aspni5_139793		An02g06720.Aspni5_197415	An04g02090.Aspni5_213185		An12g07500.Aspni5_42184		An08g10530.Aspni5_52568	An16g07480.Aspni5_193981			An07g09190.Aspni5_39658			An02g02820.Aspni5_36773		An13g00130.Aspni5_44666			An11g02170.Aspni5_199148	An16g02010.Aspni5_41300	An04g00530.Aspni5_44329	An12g07630.Aspni5_42171	An09g02240.Aspni5_54398	An04g00530.Aspni5_44329	An07g04650.Aspni5_53278		An16g08980.Aspni5_55052			An16g08980.Aspni5_55052	An02g06720.Aspni5_197415	An02g02820.Aspni5_36773				An02g06720.Aspni5_197415
				An08g05400.Aspni5_38275	An08g05400.Aspni5_38275				An04g04890.Aspni5_45434	An12g01850.Aspni5_212893	An13g00590.Aspni5_50823		An08g04350.Aspni5_176542		An11g06140.Aspni5_208879	An11g00390.Aspni5_47780		An19g00090.Aspni5_46115		An14g04720.Aspni5_184609	An18g04150.Aspni5_202494			An13g00590.Aspni5_50823			An18g01590.Aspni5_120926		An16g04880.Aspni5_48950			An14g00860.Aspni5_185301	An07g04300.Aspni5_39990	An09g05010.Aspni5_43221	An04g02090.Aspni5_213185	An03g06740.Aspni5_191158	An09g05010.Aspni5_43221	An09g05920.Aspni5_43154		An14g00430.Aspni5_210871			An14g00430.Aspni5_210871	An11g06140.Aspni5_208879	An18g01590.Aspni5_120926				An11g06140.Aspni5_208879
				An15g02860.Aspni5_48719	An15g02860.Aspni5_48719				An16g04770.Aspni5_183753	An14g04370.Aspni5_41815	An14g00920.Aspni5_56530				An13g00950.Aspni5_44729	An15g01860.Aspni5_48680		An06g02060.Aspni5_175759		An11g06140.Aspni5_208879	An14g00860.Aspni5_185301			An14g00920.Aspni5_56530					An12g08610.Aspni5_201877			An12g05220.Aspni5_186207	An08g06100.Aspni5_38230	An04g09030.Aspni5_194825	An11g00390.Aspni5_47780	An08g01710.Aspni5_38549	An04g09030.Aspni5_194825	An12g07500.Aspni5_42184		An11g00810.Aspni5_38758			An11g00810.Aspni5_38758	An13g00950.Aspni5_44729					An13g00950.Aspni5_44729
				An16g04020.Aspni5_183268	An16g04020.Aspni5_183268				An02g10550.Aspni5_197735	An07g03140.Aspni5_209771	An08g06160.Aspni5_38226				An01g09270.Aspni5_196237	An14g01130.Aspni5_210947		An01g05360.Aspni5_170148		An09g00260.Aspni5_212736	An08g03880.Aspni5_47585			An08g06160.Aspni5_38226					An16g01390.Aspni5_130681			An14g00920.Aspni5_56530	An03g03360.Aspni5_44373	An01g03680.Aspni5_196686	An15g01860.Aspni5_48680	An14g05800.Aspni5_56619	An01g03680.Aspni5_196686	An07g04300.Aspni5_39990		An01g04690.Aspni5_36158			An01g04690.Aspni5_36158	An01g09270.Aspni5_196237					An01g09270.Aspni5_196237
				An09g05670.Aspni5_212451	An09g05670.Aspni5_212451				An16g01710.Aspni5_183900	An09g02240.Aspni5_54398	An16g08980.Aspni5_55052				An11g02180.Aspni5_38851	An02g04270.Aspni5_36874		An10g00870.Aspni5_45021		An01g09270.Aspni5_196237	An07g09190.Aspni5_39658			An16g08980.Aspni5_55052					An15g01990.Aspni5_48688			An16g08980.Aspni5_55052	An13g01920.Aspni5_44808	An18g01590.Aspni5_120926	An14g01130.Aspni5_210947		An18g01590.Aspni5_120926	An01g05360.Aspni5_170148		An08g07290.Aspni5_55742			An08g07290.Aspni5_55742	An11g02180.Aspni5_38851					An11g02180.Aspni5_38851
				An01g03680.Aspni5_196686	An01g03680.Aspni5_196686				An01g02810.Aspni5_206266	An03g06740.Aspni5_191158	An14g00430.Aspni5_210871				An02g02750.Aspni5_206591	An02g05830.Aspni5_55560		An12g01850.Aspni5_212893		An11g02180.Aspni5_38851	An13g00590.Aspni5_50823			An14g00430.Aspni5_210871					An04g05620.Aspni5_214348			An14g00430.Aspni5_210871	An14g00990.Aspni5_201398		An02g04270.Aspni5_36874			An01g12550.Aspni5_205517		An07g04300.Aspni5_39990			An07g04300.Aspni5_39990	An02g02750.Aspni5_206591					An02g02750.Aspni5_206591
				An18g01590.Aspni5_120926	An18g01590.Aspni5_120926				An11g03110.Aspni5_55964	An08g01710.Aspni5_38549	An01g04690.Aspni5_36158				An16g07480.Aspni5_193981	An16g01640.Aspni5_183287		An14g04370.Aspni5_41815		An02g02750.Aspni5_206591	An14g00920.Aspni5_56530			An01g02810.Aspni5_206266					An12g07630.Aspni5_42171			An11g00810.Aspni5_38758	An16g07610.Aspni5_57403		An02g05830.Aspni5_55560			An10g00870.Aspni5_45021		An03g03360.Aspni5_44373			An03g03360.Aspni5_44373	An16g07480.Aspni5_193981					An16g07480.Aspni5_193981
									An08g07290.Aspni5_55742	An02g03590.Aspni5_174413	An16g02010.Aspni5_41300				An13g01930.Aspni5_213793	An02g10310.Aspni5_207217		An09g02240.Aspni5_54398		An02g12770.Aspni5_55637	An16g08980.Aspni5_55052			An01g04690.Aspni5_36158					An09g06740.Aspni5_188673			An01g04690.Aspni5_36158	An18g03800.Aspni5_187366		An16g01640.Aspni5_183287			An12g01850.Aspni5_212893		An13g01920.Aspni5_44808			An13g01920.Aspni5_44808	An13g01930.Aspni5_213793					An13g01930.Aspni5_213793
									An07g04300.Aspni5_39990		An16g01880.Aspni5_210730				An14g03280	An01g12150.Aspni5_51764		An03g06740.Aspni5_191158		An13g01930.Aspni5_213793	An16g07110.Aspni5_214587			An16g02010.Aspni5_41300					An04g02090.Aspni5_213185			An08g07290.Aspni5_55742	An11g02590.Aspni5_55954		An02g10310.Aspni5_207217			An02g11720.Aspni5_52415		An14g00990.Aspni5_201398			An14g00990.Aspni5_201398	An14g03280					An14g03280
									An07g08810.Aspni5_53176		An07g04300.Aspni5_39990				An15g02590.Aspni5_182870	An13g00950.Aspni5_44729		An08g01710.Aspni5_38549		An04g03220.Aspni5_44096	An14g00430.Aspni5_210871			An16g01880.Aspni5_210730					An15g01280.Aspni5_48646			An07g04300.Aspni5_39990	An04g05720.Aspni5_55007		An01g12150.Aspni5_51764			An14g04370.Aspni5_41815		An04g05720.Aspni5_55007			An04g05720.Aspni5_55007	An15g02590.Aspni5_182870					An15g02590.Aspni5_182870
									An01g12550.Aspni5_205517		An08g06100.Aspni5_38230				An11g02170.Aspni5_199148	An09g00260.Aspni5_212736		An04g06910.Aspni5_139793		An01g02270	An15g01920.Aspni5_48684			An07g04300.Aspni5_39990					An15g01860.Aspni5_48680			An01g13810.Aspni5_172796	An08g05400.Aspni5_38275		An13g00950.Aspni5_44729			An07g03140.Aspni5_209771		An15g02860.Aspni5_48719			An15g02860.Aspni5_48719	An11g02170.Aspni5_199148					An11g02170.Aspni5_199148
									An08g06350.Aspni5_55763		An11g06770.Aspni5_48030				An18g04150.Aspni5_202494	An01g09270.Aspni5_196237		An08g04350.Aspni5_176542		An11g02170.Aspni5_199148	An01g04690.Aspni5_36158			An08g06100.Aspni5_38230					An18g03170.Aspni5_54141			An03g03360.Aspni5_44373	An15g02860.Aspni5_48719		An15g04900.Aspni5_182430			An09g02240.Aspni5_54398		An07g04270.Aspni5_181451			An07g04270.Aspni5_181451	An18g04150.Aspni5_202494					An18g04150.Aspni5_202494
									An02g11720.Aspni5_52415		An03g03360.Aspni5_44373				An14g00860.Aspni5_185301	An02g02750.Aspni5_206591		An14g05800.Aspni5_56619		An14g00860.Aspni5_185301	An08g07290.Aspni5_55742			An11g06770.Aspni5_48030					An02g05830.Aspni5_55560			An07g08810.Aspni5_53176	An04g00530.Aspni5_44329		An09g00260.Aspni5_212736			An03g06740.Aspni5_191158		An11g00430.Aspni5_178499			An11g00430.Aspni5_178499	An14g00860.Aspni5_185301					An14g00860.Aspni5_185301
									An07g03140.Aspni5_209771		An13g01920.Aspni5_44808				An08g03880.Aspni5_47585	An15g02300.Aspni5_200605				An08g03880.Aspni5_47585	An16g02010.Aspni5_41300			An03g03360.Aspni5_44373					An14g04720.Aspni5_184609			An13g01920.Aspni5_44808	An02g07930.Aspni5_173656		An01g09270.Aspni5_196237			An08g01710.Aspni5_38549		An10g00510.Aspni5_214897			An10g00510.Aspni5_214897	An08g03880.Aspni5_47585					An08g03880.Aspni5_47585
									An02g09090.Aspni5_55604		An03g02670.Aspni5_214644				An04g03400.Aspni5_57028	An01g03740.Aspni5_51997				An12g05220.Aspni5_186207	An09g01030.Aspni5_189097			An13g01920.Aspni5_44808					An15g00410.Aspni5_124156			An14g00990.Aspni5_201398	An04g09030.Aspni5_194825		An02g02750.Aspni5_206591			An02g03590.Aspni5_174413		An02g11070.Aspni5_37368			An02g11070.Aspni5_37368	An04g03400.Aspni5_57028					An04g03400.Aspni5_57028
									An09g02240.Aspni5_54398		An14g00990.Aspni5_201398				An16g05570.Aspni5_56390	An04g04890.Aspni5_45434				An06g01380.Aspni5_119138	An07g04300.Aspni5_39990			An03g02670.Aspni5_214644					An02g06720.Aspni5_197415			An07g03140.Aspni5_209771	An16g04520.Aspni5_125644		An15g02300.Aspni5_200605			An14g05800.Aspni5_56619		An09g02710.Aspni5_189170			An09g02710.Aspni5_189170	An16g05570.Aspni5_56390					An16g05570.Aspni5_56390
									An11g10890.Aspni5_56084		An16g07610.Aspni5_57403				An07g09190.Aspni5_39658	An16g04770.Aspni5_183753				An14g00920.Aspni5_56530	An08g03850.Aspni5_52731			An14g00990.Aspni5_201398					An11g06140.Aspni5_208879			An09g02240.Aspni5_54398	An02g02820.Aspni5_36773		An01g03740.Aspni5_51997					An04g09030.Aspni5_194825			An04g09030.Aspni5_194825	An07g09190.Aspni5_39658					An07g09190.Aspni5_39658
									An02g04370.Aspni5_120777		An18g03800.Aspni5_187366				An13g00590.Aspni5_50823	An02g10550.Aspni5_197735				An16g08980.Aspni5_55052	An08g06100.Aspni5_38230			An16g07610.Aspni5_57403					An16g01640.Aspni5_183287			An04g05720.Aspni5_55007	An18g01590.Aspni5_120926		An04g04890.Aspni5_45434					An02g02820.Aspni5_36773			An02g02820.Aspni5_36773	An13g00590.Aspni5_50823					An13g00590.Aspni5_50823
									An08g00560.Aspni5_208474		An11g02590.Aspni5_55954				An12g05220.Aspni5_186207	An04g06920.Aspni5_214233				An14g00430.Aspni5_210871	An03g03360.Aspni5_44373			An18g03800.Aspni5_187366					An02g10310.Aspni5_207217			An15g02860.Aspni5_48719			An15g05810.Aspni5_48811					An18g01590.Aspni5_120926			An18g01590.Aspni5_120926	An12g05220.Aspni5_186207					An12g05220.Aspni5_186207
									An09g01190.Aspni5_203143		An04g05720.Aspni5_55007				An14g00920.Aspni5_56530	An16g01710.Aspni5_183900				An15g01920.Aspni5_48684	An13g01920.Aspni5_44808			An11g02590.Aspni5_55954					An13g00950.Aspni5_44729			An07g04270.Aspni5_181451			An16g04770.Aspni5_183753									An14g00920.Aspni5_56530					An14g00920.Aspni5_56530
									An10g00510.Aspni5_214897		An08g05400.Aspni5_38275				An16g08980.Aspni5_55052	An11g03110.Aspni5_55964				An11g00810.Aspni5_38758	An15g01780.Aspni5_53423			An04g05720.Aspni5_55007					An09g00260.Aspni5_212736			An11g00430.Aspni5_178499			An02g10550.Aspni5_197735									An16g08980.Aspni5_55052					An16g08980.Aspni5_55052
									An02g03590.Aspni5_174413		An15g02860.Aspni5_48719				An16g07110.Aspni5_214587	An01g10350.Aspni5_46429				An01g04690.Aspni5_36158	An14g00990.Aspni5_201398			An08g05400.Aspni5_38275					An01g09270.Aspni5_196237			An10g00510.Aspni5_214897			An04g06920.Aspni5_214233									An16g07110.Aspni5_214587					An16g07110.Aspni5_214587
									An01g00330.Aspni5_206387		An08g00560.Aspni5_208474				An14g00430.Aspni5_210871	An12g07500.Aspni5_42184				An02g12430.Aspni5_47151	An16g07610.Aspni5_57403			An15g02860.Aspni5_48719					An12g03660.Aspni5_186640			An02g03590.Aspni5_174413			An16g01710.Aspni5_183900									An14g00430.Aspni5_210871					An14g00430.Aspni5_210871
									An04g02190.Aspni5_213169		An12g01880.Aspni5_43728				An15g01920.Aspni5_48684	An07g04300.Aspni5_39990				An08g07290.Aspni5_55742	An18g03800.Aspni5_187366			An08g00560.Aspni5_208474					An11g02180.Aspni5_38851			An02g11070.Aspni5_37368			An11g03110.Aspni5_55964									An15g01920.Aspni5_48684					An15g01920.Aspni5_48684
											An04g00530.Aspni5_44329				An11g00810.Aspni5_38758	An01g12550.Aspni5_205517				An14g04400.Aspni5_201642	An11g02590.Aspni5_55954			An12g01880.Aspni5_43728					An02g02750.Aspni5_206591			An09g02710.Aspni5_189170			An07g04650.Aspni5_53278									An11g00810.Aspni5_38758					An11g00810.Aspni5_38758
											An02g07930.Aspni5_173656				An01g04690.Aspni5_36158	An10g00870.Aspni5_45021				An07g04300.Aspni5_39990	An01g01550.Aspni5_55494			An04g00530.Aspni5_44329					An16g07480.Aspni5_193981			An04g09030.Aspni5_194825			An01g10350.Aspni5_46429									An01g04690.Aspni5_36158					An01g04690.Aspni5_36158
											An04g09030.Aspni5_194825				An02g03250.Aspni5_206638	An12g01850.Aspni5_212893				An08g03850.Aspni5_52731	An04g05720.Aspni5_55007			An04g02190.Aspni5_213169					An13g01930.Aspni5_213793			An02g02820.Aspni5_36773			An09g05920.Aspni5_43154									An02g03250.Aspni5_206638					An02g03250.Aspni5_206638
											An16g04520.Aspni5_125644				An02g13750.Aspni5_52460	An08g06350.Aspni5_55763				An01g13810.Aspni5_172796	An08g05400.Aspni5_38275			An02g07930.Aspni5_173656					An15g02300.Aspni5_200605			An18g01590.Aspni5_120926			An12g07500.Aspni5_42184									An02g13750.Aspni5_52460					An02g13750.Aspni5_52460
											An02g02820.Aspni5_36773				An02g12430.Aspni5_47151	An02g11720.Aspni5_52415				An03g03360.Aspni5_44373	An15g02860.Aspni5_48719			An04g09030.Aspni5_194825					An04g03220.Aspni5_44096						An19g00090.Aspni5_46115									An02g12430.Aspni5_47151					An02g12430.Aspni5_47151
											An18g01590.Aspni5_120926				An15g06250.Aspni5_182731	An14g04370.Aspni5_41815				An13g01920.Aspni5_44808	An11g02870.Aspni5_208716			An16g04520.Aspni5_125644					An08g04760.Aspni5_38320						An07g04300.Aspni5_39990									An15g06250.Aspni5_182731					An15g06250.Aspni5_182731
															An04g07210.Aspni5_45277	An07g03140.Aspni5_209771				An09g05770.Aspni5_43165	An01g01830.Aspni5_206339			An02g02820.Aspni5_36773					An14g03280						An06g02060.Aspni5_175759									An04g07210.Aspni5_45277					An04g07210.Aspni5_45277
															An08g07290.Aspni5_55742	An02g09090.Aspni5_55604				An12g01850.Aspni5_212893	An02g04370.Aspni5_120777			An18g01590.Aspni5_120926					An01g03740.Aspni5_51997						An01g05360.Aspni5_170148									An08g07290.Aspni5_55742					An08g07290.Aspni5_55742
															An04g04130.Aspni5_54525	An09g02240.Aspni5_54398				An14g00990.Aspni5_201398	An05g02030.Aspni5_212961								An15g02590.Aspni5_182870						An01g12550.Aspni5_205517									An04g04130.Aspni5_54525					An04g04130.Aspni5_54525
															An16g02010.Aspni5_41300	An01g01550.Aspni5_55494				An16g05760.Aspni5_48916	An10g00510.Aspni5_214897								An11g02170.Aspni5_199148						An10g00870.Aspni5_45021									An16g02010.Aspni5_41300					An16g02010.Aspni5_41300
															An09g01030.Aspni5_189097	An11g10890.Aspni5_56084				An01g01550.Aspni5_55494	An04g00530.Aspni5_44329								An18g04150.Aspni5_202494						An12g01850.Aspni5_212893									An09g01030.Aspni5_189097					An09g01030.Aspni5_189097
															An07g04300.Aspni5_39990	An03g06740.Aspni5_191158				An04g05720.Aspni5_55007	An18g04140.Aspni5_42861								An04g04890.Aspni5_45434						An08g06350.Aspni5_55763									An07g04300.Aspni5_39990					An07g04300.Aspni5_39990
															An08g03850.Aspni5_52731	An01g01830.Aspni5_206339				An15g02860.Aspni5_48719	An07g03100.Aspni5_53315								An14g00860.Aspni5_185301						An02g11720.Aspni5_52415									An08g03850.Aspni5_52731					An08g03850.Aspni5_52731
															An08g06100.Aspni5_38230	An02g04370.Aspni5_120777				An11g02870.Aspni5_208716	An04g06020.Aspni5_127502								An08g03880.Aspni5_47585						An14g04370.Aspni5_41815									An08g06100.Aspni5_38230					An08g06100.Aspni5_38230
															An03g03360.Aspni5_44373	An08g01710.Aspni5_38549				An01g01830.Aspni5_206339	An02g07930.Aspni5_173656								An04g03400.Aspni5_57028						An07g03140.Aspni5_209771									An03g03360.Aspni5_44373					An03g03360.Aspni5_44373
															An13g01920.Aspni5_44808	An05g02030.Aspni5_212961				An07g04270.Aspni5_181451	An04g09030.Aspni5_194825								An16g05570.Aspni5_56390						An02g09090.Aspni5_55604									An13g01920.Aspni5_44808					An13g01920.Aspni5_44808
															An15g01780.Aspni5_53423	An09g01190.Aspni5_203143				An01g12750.Aspni5_205501	An08g03870.Aspni5_47586								An07g09190.Aspni5_39658						An09g02240.Aspni5_54398									An15g01780.Aspni5_53423					An15g01780.Aspni5_53423
															An11g02200.Aspni5_199151	An10g00510.Aspni5_214897				An11g00430.Aspni5_178499	An16g04520.Aspni5_125644								An13g00590.Aspni5_50823						An01g01550.Aspni5_55494									An11g02200.Aspni5_199151					An11g02200.Aspni5_199151
															An14g00990.Aspni5_201398	An02g03590.Aspni5_174413				An04g02280.Aspni5_213157	An02g02820.Aspni5_36773								An16g04770.Aspni5_183753						An11g10890.Aspni5_56084									An14g00990.Aspni5_201398					An14g00990.Aspni5_201398
															An14g06760.Aspni5_41983	An14g02180.Aspni5_211004				An10g00510.Aspni5_214897	An18g01590.Aspni5_120926								An18g05130.Aspni5_49922						An03g06740.Aspni5_191158									An14g06760.Aspni5_41983					An14g06760.Aspni5_41983
															An16g07610.Aspni5_57403	An01g00330.Aspni5_206387				An01g02630.Aspni5_52032									An09g05660.Aspni5_54326						An01g01830.Aspni5_206339									An16g07610.Aspni5_57403					An16g07610.Aspni5_57403
															An18g03800.Aspni5_187366	An04g06910.Aspni5_139793				An14g05020.Aspni5_56607									An12g05220.Aspni5_186207						An02g04370.Aspni5_120777									An18g03800.Aspni5_187366					An18g03800.Aspni5_187366
															An11g02590.Aspni5_55954	An18g04140.Aspni5_42861				An02g11070.Aspni5_37368									An14g00920.Aspni5_56530						An08g01710.Aspni5_38549									An11g02590.Aspni5_55954					An11g02590.Aspni5_55954
															An01g01550.Aspni5_55494	An08g04350.Aspni5_176542				An09g02710.Aspni5_189170									An02g10550.Aspni5_197735						An05g02030.Aspni5_212961									An01g01550.Aspni5_55494					An01g01550.Aspni5_55494
															An04g07200.Aspni5_45278					An04g09030.Aspni5_194825									An16g08980.Aspni5_55052						An09g01190.Aspni5_203143									An04g07200.Aspni5_45278					An04g07200.Aspni5_45278
															An01g12690.Aspni5_170198					An08g03870.Aspni5_47586									An16g01710.Aspni5_183900						An10g00510.Aspni5_214897									An01g12690.Aspni5_170198					An01g12690.Aspni5_170198
															An04g05720.Aspni5_55007					An02g02820.Aspni5_36773									An16g07110.Aspni5_214587						An02g03590.Aspni5_174413									An04g05720.Aspni5_55007					An04g05720.Aspni5_55007
															An08g05400.Aspni5_38275					An18g01590.Aspni5_120926									An14g00430.Aspni5_210871						An14g02180.Aspni5_211004									An08g05400.Aspni5_38275					An08g05400.Aspni5_38275
															An15g02860.Aspni5_48719														An01g02810.Aspni5_206266						An15g06700.Aspni5_53523									An15g02860.Aspni5_48719					An15g02860.Aspni5_48719
															An18g04160.Aspni5_54174														An15g01920.Aspni5_48684						An01g00330.Aspni5_206387									An18g04160.Aspni5_54174					An18g04160.Aspni5_54174
															An11g02870.Aspni5_208716														An11g00810.Aspni5_38758						An04g06910.Aspni5_139793									An11g02870.Aspni5_208716					An11g02870.Aspni5_208716
															An01g01830.Aspni5_206339														An11g03110.Aspni5_55964						An18g04140.Aspni5_42861									An01g01830.Aspni5_206339					An01g01830.Aspni5_206339
															An07g04270.Aspni5_181451														An01g04690.Aspni5_36158						An08g04350.Aspni5_176542									An07g04270.Aspni5_181451					An07g04270.Aspni5_181451
															An11g00430.Aspni5_178499														An02g03250.Aspni5_206638						An14g05800.Aspni5_56619									An11g00430.Aspni5_178499					An11g00430.Aspni5_178499
															An02g04370.Aspni5_120777														An02g13750.Aspni5_52460															An02g04370.Aspni5_120777					An02g04370.Aspni5_120777
															An05g02030.Aspni5_212961														An02g12430.Aspni5_47151															An05g02030.Aspni5_212961					An05g02030.Aspni5_212961
															An10g00510.Aspni5_214897														An15g06250.Aspni5_182731															An10g00510.Aspni5_214897					An10g00510.Aspni5_214897
															An04g00530.Aspni5_44329														An04g07210.Aspni5_45277															An04g00530.Aspni5_44329					An04g00530.Aspni5_44329
															An15g06700.Aspni5_53523														An08g07290.Aspni5_55742															An15g06700.Aspni5_53523					An15g06700.Aspni5_53523
															An18g04140.Aspni5_42861														An04g04130.Aspni5_54525															An18g04140.Aspni5_42861					An18g04140.Aspni5_42861
															An02g11070.Aspni5_37368														An16g02010.Aspni5_41300															An02g11070.Aspni5_37368					An02g11070.Aspni5_37368
															An10g00820.Aspni5_57241														An09g01030.Aspni5_189097															An10g00820.Aspni5_57241					An10g00820.Aspni5_57241
															An07g03100.Aspni5_53315														An07g04300.Aspni5_39990															An07g03100.Aspni5_53315					An07g03100.Aspni5_53315
															An12g07660.Aspni5_186429														An08g03850.Aspni5_52731															An12g07660.Aspni5_186429					An12g07660.Aspni5_186429
															An04g06020.Aspni5_127502														An01g13810.Aspni5_172796															An04g06020.Aspni5_127502					An04g06020.Aspni5_127502
															An09g02710.Aspni5_189170														An08g06100.Aspni5_38230															An09g02710.Aspni5_189170					An09g02710.Aspni5_189170
															An02g07930.Aspni5_173656														An03g03360.Aspni5_44373															An02g07930.Aspni5_173656					An02g07930.Aspni5_173656
															An04g09030.Aspni5_194825														An07g08810.Aspni5_53176															An04g09030.Aspni5_194825					An04g09030.Aspni5_194825
															An08g03870.Aspni5_47586														An13g01920.Aspni5_44808															An08g03870.Aspni5_47586					An08g03870.Aspni5_47586
															An16g04520.Aspni5_125644														An15g01780.Aspni5_53423															An16g04520.Aspni5_125644					An16g04520.Aspni5_125644
															An11g06160.Aspni5_179947														An11g02200.Aspni5_199151															An11g06160.Aspni5_179947					An11g06160.Aspni5_179947
															An02g02820.Aspni5_36773														An01g12550.Aspni5_205517															An02g02820.Aspni5_36773					An02g02820.Aspni5_36773
															An18g01590.Aspni5_120926														An08g06350.Aspni5_55763															An18g01590.Aspni5_120926					An18g01590.Aspni5_120926
															An07g09920.Aspni5_209263														An14g00990.Aspni5_201398															An07g09920.Aspni5_209263					An07g09920.Aspni5_209263
																													An14g06760.Aspni5_41983
																													An02g11720.Aspni5_52415
																													An16g07610.Aspni5_57403
																													An18g03800.Aspni5_187366
																													An07g03140.Aspni5_209771
																													An02g09090.Aspni5_55604
																													An11g02590.Aspni5_55954
																													An09g02240.Aspni5_54398
																													An01g01550.Aspni5_55494
																													An11g10890.Aspni5_56084
																													An04g07200.Aspni5_45278
																													An01g12690.Aspni5_170198
																													An04g05720.Aspni5_55007
																													An08g05400.Aspni5_38275
																													An15g02860.Aspni5_48719
																													An18g04160.Aspni5_54174
																													An11g02870.Aspni5_208716
																													An01g01830.Aspni5_206339
																													An07g04270.Aspni5_181451
																													An11g00430.Aspni5_178499
																													An02g04370.Aspni5_120777
																													An08g00560.Aspni5_208474
																													An05g02030.Aspni5_212961
																													An09g01190.Aspni5_203143
																													An07g10100.Aspni5_56109
																													An10g00510.Aspni5_214897
																													An04g00530.Aspni5_44329
																													An16g03310.Aspni5_41128
																													An02g03590.Aspni5_174413
																													An15g06700.Aspni5_53523
																													An01g00330.Aspni5_206387
																													An18g04140.Aspni5_42861
																													An09g05670.Aspni5_212451
																													An02g11070.Aspni5_37368
																													An01g09830.Aspni5_51810
																													An02g13550.Aspni5_37546
																													An10g00820.Aspni5_57241
																													An07g03100.Aspni5_53315
																													An12g07660.Aspni5_186429
																													An04g06020.Aspni5_127502
																													An09g02710.Aspni5_189170
																													An01g02970.Aspni5_52023
																													An04g02190.Aspni5_213169
																													An02g07930.Aspni5_173656
																													An04g09030.Aspni5_194825
																													An08g03870.Aspni5_47586
																													An16g04520.Aspni5_125644
																													An11g06160.Aspni5_179947
																													An02g02820.Aspni5_36773
																													An18g01590.Aspni5_120926
																													An07g09920.Aspni5_209263
[truncated: 11 more columns]

## Sheet: Glu-48h.vs.KMM-3h_list
GOID	CLADE	TERM	SYNONYM	SECONDARY	TOTAL_GENES_WITH_GOID	DE_GENES_WITH_GOID				6	46	8
GO:0031903	CC	microbody membrane	NA	NA	14	7
GO:0044438	CC	microbody part	NA	NA	22	12
GO:0044439	CC	peroxisomal part	peroxisome component	NA	22	12
GO:0042579	CC	microbody	NA	NA	48	24
GO:0005777	CC	peroxisome	peroxisomal;peroxisome vesicle;GO:0019818	GO:0019818	48	24
GO:0005778	CC	peroxisomal membrane	peroxisome membrane	NA	14	7
GO:0034198	BP	cellular response to amino acid starvation	NA	NA	8	6
GO:0034440	BP	lipid oxidation	NA	NA	9	8
GO:0006066	BP	alcohol metabolic process	alcohol metabolism	NA	202	41
GO:0044275	BP	cellular carbohydrate catabolic process	cellular carbohydrate breakdown;cellular carbohydrate catabolism;cellular carbohydrate degradation	NA	88	25
GO:0044255	BP	cellular lipid metabolic process	cellular lipid metabolism	NA	209	47
GO:0015838	BP	amino-acid betaine transport	betaine transport	NA	10	6
GO:0044264	BP	cellular polysaccharide metabolic process	cellular glycan metabolic process;cellular glycan metabolism;cellular polysaccharide metabolism	NA	72	19
GO:0015718	BP	monocarboxylic acid transport	NA	NA	18	9
GO:0042180	BP	cellular ketone metabolic process	ketone metabolism	NA	443	95
GO:0044262	BP	cellular carbohydrate metabolic process	cellular carbohydrate metabolism;main pathways of carbohydrate metabolic process;main pathways of carbohydrate metabolism;GO:0006092	GO:0006092	273	65
GO:0030258	BP	lipid modification	NA	NA	18	10
GO:0005976	BP	polysaccharide metabolic process	glycan metabolic process;glycan metabolism;polysaccharide metabolism	NA	126	30
GO:0045488	BP	pectin metabolic process	pectin metabolism	NA	26	11
GO:0044248	BP	cellular catabolic process	cellular breakdown;cellular catabolism;cellular degradation	NA	352	69
GO:0032787	BP	monocarboxylic acid metabolic process	monocarboxylate metabolic process;monocarboxylic acid metabolism	NA	180	61
GO:0045490	BP	pectin catabolic process	pectin breakdown;pectin catabolism;pectin degradation	NA	26	11
GO:0006083	BP	acetate metabolic process	acetate metabolism	NA	20	10
GO:0006629	BP	lipid metabolic process	lipid metabolism	NA	245	49
GO:0019400	BP	alditol metabolic process	alditol metabolism	NA	32	11
GO:0019626	BP	short-chain fatty acid catabolic process	short-chain fatty acid breakdown;short-chain fatty acid catabolism;short-chain fatty acid degradation	NA	4	4
GO:0016042	BP	lipid catabolic process	lipid breakdown;lipid catabolism;lipid degradation;lipolysis;GO:0006724	GO:0006724	34	19
GO:0019395	BP	fatty acid oxidation	NA	NA	9	8
GO:0044281	BP	small molecule metabolic process	small molecule metabolism	NA	808	146
GO:0044247	BP	cellular polysaccharide catabolic process	cellular polysaccharide breakdown;cellular polysaccharide catabolism;cellular polysaccharide degradation	NA	34	13
GO:0006635	BP	fatty acid beta-oxidation	NA	NA	8	7
GO:0044282	BP	small molecule catabolic process	small molecule catabolism	NA	145	45
GO:0006631	BP	fatty acid metabolic process	fatty acid metabolism	NA	84	35
GO:0046942	BP	carboxylic acid transport	NA	NA	83	22
GO:0005975	BP	carbohydrate metabolic process	carbohydrate metabolism	NA	332	75
GO:0000272	BP	polysaccharide catabolic process	polysaccharide breakdown;polysaccharide catabolism;polysaccharide degradation	NA	69	21
GO:0015849	BP	organic acid transport	NA	NA	83	22
GO:0016052	BP	carbohydrate catabolic process	carbohydrate breakdown;carbohydrate catabolism;carbohydrate degradation;catabolic carbohydrate metabolic process;catabolic carbohydrate metabolism;GO:0006095	GO:0006095	121	33
GO:0045733	BP	acetate catabolic process	acetate breakdown;acetate catabolism;acetate degradation;homoacetate catabolic process;GO:0019663	GO:0019663	11	7
GO:0046395	BP	carboxylic acid catabolic process	carboxylic acid breakdown;carboxylic acid catabolism;carboxylic acid degradation	NA	75	36
GO:0019439	BP	aromatic compound catabolic process	aromatic compound breakdown;aromatic compound catabolism;aromatic compound degradation;aromatic hydrocarbon catabolic process;aromatic hydrocarbon catabolism	NA	14	7
GO:0009310	BP	amine catabolic process	amine breakdown;amine catabolism;amine degradation	NA	44	16
GO:0016054	BP	organic acid catabolic process	organic acid breakdown;organic acid catabolism;organic acid degradation	NA	75	36
GO:0019752	BP	carboxylic acid metabolic process	carboxylic acid metabolism	NA	434	95
GO:0044242	BP	cellular lipid catabolic process	cellular lipid breakdown;cellular lipid catabolism;cellular lipid degradation	NA	34	19
GO:0009063	BP	cellular amino acid catabolic process	amino acid catabolic process;cellular amino acid breakdown;cellular amino acid catabolism;cellular amino acid degradation	NA	44	16
GO:0015697	BP	quaternary ammonium group transport	quaternary amine transport;quaternary ammonium compound transport;GO:0015845	GO:0015845	10	6
GO:0046459	BP	short-chain fatty acid metabolic process	short-chain fatty acid metabolism	NA	4	4
GO:0006082	BP	organic acid metabolic process	organic acid metabolism	NA	435	95
GO:0009062	BP	fatty acid catabolic process	fatty acid breakdown;fatty acid catabolism;fatty acid degradation	NA	23	17
GO:0009056	BP	catabolic process	breakdown;catabolism;degradation	NA	474	100
GO:0043436	BP	oxoacid metabolic process	keto acid metabolic process;keto acid metabolism;ketoacid metabolic process;ketoacid metabolism;oxo acid metabolic process;oxo acid metabolism;oxoacid metabolism	NA	434	95
GO:0003674	MF	molecular_function	molecular function;molecular function unknown;GO:0005554	GO:0005554	2623	327
GO:0015645	MF	fatty acid ligase activity	acid:CoA ligase (AMP-forming) activity;acyl coenzyme A synthetase activity;acyl-coenzyme A ligase activity;fatty acid CoA ligase activity;fatty acyl-coenzyme A synthetase activity;fatty-acid ligase activity	NA	6	5
GO:0004553	MF	hydrolase activity, hydrolyzing O-glycosyl compounds	O-glucosyl hydrolase activity;GO:0016800	GO:0016800	90	28
GO:0004601	MF	peroxidase activity	bacterial catalase-peroxidase activity;donor:hydrogen-peroxide oxidoreductase activity;eosinophil peroxidase activity;extensin peroxidase;guaiacol peroxidase;heme peroxidase;horseradish peroxidase (HRP);japanese radish peroxidase;lactoperoxidase activity;MPO;myeloperoxidase activity;oxyperoxidase activity;peroxidase reaction;protoheme peroxidase;pyrocatechol peroxidase;scopoletin peroxidase;secre…	GO:0016685;GO:0016686;GO:0016687;GO:0016693	23	9
GO:0003824	MF	catalytic activity	enzyme activity	NA	1679	233
GO:0016684	MF	oxidoreductase activity, acting on peroxide as acceptor	NA	NA	23	9
GO:0016798	MF	hydrolase activity, acting on glycosyl bonds	glycosidase activity;glycosylase;N-glycosylase	NA	98	29
GO:0016491	MF	oxidoreductase activity	oxidoreductase activity, acting on other substrates;redox activity	NA	359	69

## Sheet: Glu-48h.vs.KMM-6h
GOID	GO:0044438	GO:0044439	GO:0042579	GO:0005777	GO:0043648	GO:0006066	GO:0044036	GO:0044275	GO:0044042	GO:0015838	GO:0044264	GO:0006559	GO:0015695	GO:0045493	GO:0015718	GO:0044262	GO:0042180	GO:0005976	GO:0005996	GO:0044248	GO:0032787	GO:0045488	GO:0045490	GO:0010383	GO:0019321	GO:0006083	GO:0019400	GO:0009072	GO:0016042	GO:0019566	GO:0009251	GO:0009074	GO:0044281	GO:0044247	GO:0030243	GO:0006081	GO:0044282	GO:0043603	GO:0006631	GO:0046942	GO:0005975	GO:0000272	GO:0015849	GO:0019751	GO:0010410	GO:0045491	GO:0045733	GO:0016052	GO:0046395
CLADE	CC	CC	CC	CC	BP	BP	BP	BP	BP	BP	BP	BP	BP	BP	BP	BP	BP	BP	BP	BP	BP	BP	BP	BP	BP	BP	BP	BP	BP	BP	BP	BP	BP	BP	BP	BP	BP	BP	BP	BP	BP	BP	BP	BP	BP	BP	BP	BP	BP
TERM	microbody part	peroxisomal part	microbody	peroxisome	dicarboxylic acid metabolic process	alcohol metabolic process	cell wall macromolecule metabolic process	cellular carbohydrate catabolic process	glucan metabolic process	amino-acid betaine transport	cellular polysaccharide metabolic process	L-phenylalanine catabolic process	organic cation transport	xylan catabolic process	monocarboxylic acid transport	cellular carbohydrate metabolic process	cellular ketone metabolic process	polysaccharide metabolic process	monosaccharide metabolic process	cellular catabolic process	monocarboxylic acid metabolic process	pectin metabolic process	pectin catabolic process	cell wall polysaccharide metabolic process	pentose metabolic process	acetate metabolic process	alditol metabolic process	aromatic amino acid family metabolic process	lipid catabolic process	arabinose metabolic process	glucan catabolic process	aromatic amino acid family catabolic process	small molecule metabolic process	cellular polysaccharide catabolic process	cellulose metabolic process	cellular aldehyde metabolic process	small molecule catabolic process	cellular amide metabolic process	fatty acid metabolic process	carboxylic acid transport	carbohydrate metabolic process	polysaccharide catabolic process	organic acid transport	polyol metabolic process	hemicellulose metabolic process	xylan metabolic process	acetate catabolic process	carbohydrate catabolic process	carboxylic acid catabolic process
SYNONYM	NA	peroxisome component	NA	peroxisomal;peroxisome vesicle;GO:0019818	dicarboxylate metabolic process;dicarboxylate metabolism;dicarboxylic acid metabolism	alcohol metabolism	cellular cell wall macromolecule metabolic process;cellular cell wall macromolecule metabolism;GO:0010382	cellular carbohydrate breakdown;cellular carbohydrate catabolism;cellular carbohydrate degradation	glucan metabolism	betaine transport	cellular glycan metabolic process;cellular glycan metabolism;cellular polysaccharide metabolism	L-phenylalanine breakdown;L-phenylalanine catabolism;L-phenylalanine degradation;phenylalanine catabolic process;phenylalanine catabolism	NA	xylan breakdown;xylan catabolism;xylan degradation	NA	cellular carbohydrate metabolism;main pathways of carbohydrate metabolic process;main pathways of carbohydrate metabolism;GO:0006092	ketone metabolism	glycan metabolic process;glycan metabolism;polysaccharide metabolism	monosaccharide metabolism	cellular breakdown;cellular catabolism;cellular degradation	monocarboxylate metabolic process;monocarboxylic acid metabolism	pectin metabolism	pectin breakdown;pectin catabolism;pectin degradation	NA	pentose metabolism	acetate metabolism	alditol metabolism	aromatic amino acid family metabolism	lipid breakdown;lipid catabolism;lipid degradation;lipolysis;GO:0006724	arabinose metabolism	glucan breakdown;glucan catabolism;glucan degradation	aromatic amino acid family breakdown;aromatic amino acid family catabolism;aromatic amino acid family degradation	small molecule metabolism	cellular polysaccharide breakdown;cellular polysaccharide catabolism;cellular polysaccharide degradation	cellulose metabolism;GO:0016177	aldehyde metabolism;alkanal metabolic process;alkanal metabolism	small molecule catabolism	amide metabolism	fatty acid metabolism	NA	carbohydrate metabolism	polysaccharide breakdown;polysaccharide catabolism;polysaccharide degradation	NA	polyhydric alcohol metabolic process;polyol metabolism	hemicellulose metabolism	xylan metabolism	acetate breakdown;acetate catabolism;acetate degradation;homoacetate catabolic process;GO:0019663	carbohydrate breakdown;carbohydrate catabolism;carbohydrate degradation;catabolic carbohydrate metabolic process;catabolic carbohydrate metabolism;GO:0006095	carboxylic acid breakdown;carboxylic acid catabolism;carboxylic acid degradation
SECONDARY	NA	NA	NA	GO:0019818	NA	NA	GO:0010382	NA	NA	NA	NA	NA	NA	NA	NA	GO:0006092	NA	NA	NA	NA	NA	NA	NA	NA	NA	NA	NA	NA	GO:0006724	NA	NA	NA	NA	NA	GO:0016177	NA	NA	NA	NA	NA	NA	NA	NA	NA	NA	NA	GO:0019663	GO:0006095	NA
TOTAL_GENES_WITH_GOID	22	22	48	48	49	202	37	88	54	10	72	5	25	7	18	273	443	126	118	352	180	26	26	33	39	20	32	39	34	13	18	6	808	34	9	24	145	34	84	83	332	69	83	39	16	7	11	121	75
DE_GENES_WITH_GOID	9	9	14	14	16	39	14	25	19	6	23	4	10	7	8	68	87	47	27	67	48	14	14	13	13	9	12	13	15	7	10	5	133	16	7	11	39	12	25	20	90	37	20	12	12	7	7	46	32
DE_GENE_WITH_GOID	An13g00800.Aspni5_50837	An13g00800.Aspni5_50837	An13g00800.Aspni5_50837	An13g00800.Aspni5_50837	An09g03830.Aspni5_50140	An01g10920.Aspni5_46405	An01g09960.Aspni5_205670	An01g06620.Aspni5_170172	An01g10930.Aspni5_119858	An08g04990.Aspni5_198577	An01g06620.Aspni5_170172	An11g02180.Aspni5_38851	An01g11640	An01g09960.Aspni5_205670	An08g04990.Aspni5_198577	An01g10920.Aspni5_46405	An18g02330	An01g06620.Aspni5_170172	An12g00030.Aspni5_203198	An02g14910	An16g04830.Aspni5_48951	An01g06620.Aspni5_170172	An01g06620.Aspni5_170172	An01g09960.Aspni5_205670	An12g00030.Aspni5_203198	An08g04990.Aspni5_198577	An01g10920.Aspni5_46405	An09g03830.Aspni5_50140	An16g01390.Aspni5_130681	An15g02300.Aspni5_200605	An01g04560.Aspni5_125000	An14g04720.Aspni5_184609	An11g10160.Aspni5_178744	An01g06620.Aspni5_170172	An08g01760.Aspni5_133986	An08g10820.Aspni5_37719	An18g02330	An02g08570.Aspni5_55597	An16g04830.Aspni5_48951	An02g05920.Aspni5_131595	An01g10920.Aspni5_46405	An01g06620.Aspni5_170172	An02g05920.Aspni5_131595	An01g10920.Aspni5_46405	An01g09960.Aspni5_205670	An01g09960.Aspni5_205670	An08g04990.Aspni5_198577	An01g06620.Aspni5_170172	An18g02330
	An14g07200.Aspni5_184540	An14g07200.Aspni5_184540	An11g10920.Aspni5_53096	An11g10920.Aspni5_53096	An15g00410.Aspni5_124156	An08g09380.Aspni5_37988	An09g00260.Aspni5_212736	An01g10930.Aspni5_119858	An01g04560.Aspni5_125000	An16g07900.Aspni5_194014	An01g10930.Aspni5_119858	An11g02170.Aspni5_199148	An08g04990.Aspni5_198577	An15g05810.Aspni5_48811	An07g02540.Aspni5_180069	An01g06620.Aspni5_170172	An16g04830.Aspni5_48951	An01g10930.Aspni5_119858	An10g00230.Aspni5_44975	An18g02330	An14g07200.Aspni5_184540	An18g05940.Aspni5_187227	An18g05940.Aspni5_187227	An09g00260.Aspni5_212736	An10g00230.Aspni5_44975	An04g05620.Aspni5_214348	An08g09380.Aspni5_37988	An14g04720.Aspni5_184609	An15g01860.Aspni5_48680	An01g03740.Aspni5_51997	An15g04900.Aspni5_182430	An11g02180.Aspni5_38851	An18g02330	An18g05940.Aspni5_187227	An01g11670.Aspni5_205580	An14g06340.Aspni5_184532	An07g09360.Aspni5_48257	An08g10820.Aspni5_37719	An16g01390.Aspni5_130681	An14g07130.Aspni5_49482	An01g06620.Aspni5_170172	An18g05940.Aspni5_187227	An14g07130.Aspni5_49482	An08g09380.Aspni5_37988	An09g00260.Aspni5_212736	An15g05810.Aspni5_48811	An04g05620.Aspni5_214348	An01g10930.Aspni5_119858	An07g09360.Aspni5_48257
	An15g01860.Aspni5_48680	An15g01860.Aspni5_48680	An14g07200.Aspni5_184540	An14g07200.Aspni5_184540	An13g00950.Aspni5_44729	An12g00030.Aspni5_203198	An15g05810.Aspni5_48811	An18g05940.Aspni5_187227	An01g12450.Aspni5_55270	An03g03360.Aspni5_44373	An18g05940.Aspni5_187227	An11g00430.Aspni5_178499	An16g07900.Aspni5_194014	An12g02550.Aspni5_43785	An13g03680.Aspni5_213827	An08g09380.Aspni5_37988	An01g08180	An18g05940.Aspni5_187227	An01g09960.Aspni5_205670	An07g03170.Aspni5_40064	An14g06340.Aspni5_184532	An11g00390.Aspni5_47780	An11g00390.Aspni5_47780	An15g05810.Aspni5_48811	An01g09960.Aspni5_205670	An15g01860.Aspni5_48680	An12g00030.Aspni5_203198	An11g02180.Aspni5_38851	An18g03170.Aspni5_54141	An16g04770.Aspni5_183753	An08g01760.Aspni5_133986	An11g02170.Aspni5_199148	An01g10920.Aspni5_46405	An11g00390.Aspni5_47780	An14g02760.Aspni5_211053	An16g01720.Aspni5_53686	An08g04990.Aspni5_198577	An17g01300.Aspni5_45152	An09g06740.Aspni5_188673	An07g04980.Aspni5_48428	An08g09380.Aspni5_37988	An01g09960.Aspni5_205670	An07g04980.Aspni5_48428	An12g00030.Aspni5_203198	An15g05810.Aspni5_48811	An12g02550.Aspni5_43785	An15g01860.Aspni5_48680	An18g05940.Aspni5_187227	An08g04990.Aspni5_198577
	An01g09270.Aspni5_196237	An01g09270.Aspni5_196237	An09g06740.Aspni5_188673	An09g06740.Aspni5_188673	An11g02180.Aspni5_38851	An14g03510.Aspni5_185262	An14g02760.Aspni5_211053	An01g01540.Aspni5_52061	An18g04100.Aspni5_202490	An15g01900.Aspni5_53424	An18g04100.Aspni5_202490	An11g02160.Aspni5_38849	An03g03360.Aspni5_44373	An12g05010.Aspni5_211544	An12g03550.Aspni5_42486	An12g00030.Aspni5_203198	An12g00030.Aspni5_203198	An01g09960.Aspni5_205670	An16g01720.Aspni5_53686	An02g14900.Aspni5_207539	An08g04990.Aspni5_198577	An14g01130.Aspni5_210947	An14g01130.Aspni5_210947	An14g02760.Aspni5_211053	An15g02300.Aspni5_200605	An15g00410.Aspni5_124156	An14g03510.Aspni5_185262	An11g02170.Aspni5_199148	An01g09270.Aspni5_196237	An02g10550.Aspni5_197735	An01g11670.Aspni5_205580	An11g00430.Aspni5_178499	An10g00740.Aspni5_45012	An14g01130.Aspni5_210947	An01g11660.Aspni5_51773	An15g01860.Aspni5_48680	An16g01390.Aspni5_130681	An08g10670.Aspni5_207710	An15g01860.Aspni5_48680	An08g04990.Aspni5_198577	An12g00030.Aspni5_203198	An01g04560.Aspni5_125000	An08g04990.Aspni5_198577	An14g03510.Aspni5_185262	An14g02760.Aspni5_211053	An12g05010.Aspni5_211544	An01g09270.Aspni5_196237	An01g09960.Aspni5_205670	An16g01390.Aspni5_130681
	An02g02750.Aspni5_206591	An02g02750.Aspni5_206591	An15g01860.Aspni5_48680	An15g01860.Aspni5_48680	An13g01930.Aspni5_213793	An10g00230.Aspni5_44975	An12g01850.Aspni5_212893	An11g00390.Aspni5_47780	An15g04900.Aspni5_182430	An04g00530.Aspni5_44329	An11g00390.Aspni5_47780		An07g08810.Aspni5_53176	An14g05800.Aspni5_56619	An07g08810.Aspni5_53176	An14g03510.Aspni5_185262	An07g09360.Aspni5_48257	An01g04560.Aspni5_125000	An16g01640.Aspni5_183287	An07g09360.Aspni5_48257	An16g01390.Aspni5_130681	An15g02300.Aspni5_200605	An15g02300.Aspni5_200605	An12g01850.Aspni5_212893	An01g03740.Aspni5_51997	An01g09270.Aspni5_196237	An07g09360.Aspni5_48257	An08g03880.Aspni5_47585	An04g03220.Aspni5_44096	An09g01190.Aspni5_203143	An07g04650.Aspni5_53278	An11g02160.Aspni5_38849	An08g09380.Aspni5_37988	An09g00260.Aspni5_212736	An07g09330.Aspni5_53159	An01g09270.Aspni5_196237	An04g05620.Aspni5_214348	An04g03400.Aspni5_57028	An01g09270.Aspni5_196237	An07g02540.Aspni5_180069	An14g03510.Aspni5_185262	An11g00390.Aspni5_47780	An07g02540.Aspni5_180069	An07g09360.Aspni5_48257	An12g01850.Aspni5_212893	An14g05800.Aspni5_56619	An03g03360.Aspni5_44373	An01g04560.Aspni5_125000	An04g05620.Aspni5_214348
	An01g04690.Aspni5_36158	An01g04690.Aspni5_36158	An01g09270.Aspni5_196237	An01g09270.Aspni5_196237	An11g02170.Aspni5_199148	An07g09360.Aspni5_48257	An08g06350.Aspni5_55763	An14g01130.Aspni5_210947	An08g01760.Aspni5_133986	An18g01590.Aspni5_120926	An14g01130.Aspni5_210947		An15g01900.Aspni5_53424	An03g00940.Aspni5_57436	An01g11600.Aspni5_46385	An10g00230.Aspni5_44975	An02g08570.Aspni5_55597	An01g12450.Aspni5_55270	An09g00260.Aspni5_212736	An14g07200.Aspni5_184540	An04g08090.Aspni5_45944	An09g02160.Aspni5_189254	An09g02160.Aspni5_189254	An16g02760.Aspni5_184037	An14g03500.Aspni5_184680	An08g07290.Aspni5_55742	An18g05480.Aspni5_42956	An04g03400.Aspni5_57028	An14g00860.Aspni5_185301	An01g00330.Aspni5_206387	An01g11660.Aspni5_51773		An16g04830.Aspni5_48951	An15g02300.Aspni5_200605	An07g08950.Aspni5_209376	An01g03740.Aspni5_51997	An15g01860.Aspni5_48680	An02g08520.Aspni5_172988	An18g04150.Aspni5_202494	An14g02720	An10g00230.Aspni5_44975	An14g01130.Aspni5_210947	An14g02720	An18g05480.Aspni5_42956	An16g02760.Aspni5_184037	An03g00940.Aspni5_57436	An04g09030.Aspni5_194825	An01g01540.Aspni5_52061	An15g01860.Aspni5_48680
	An11g02590.Aspni5_55954	An11g02590.Aspni5_55954	An02g02750.Aspni5_206591	An02g02750.Aspni5_206591	An08g03880.Aspni5_47585	An18g05480.Aspni5_42956	An16g02760.Aspni5_184037	An02g04270.Aspni5_36874	An01g11670.Aspni5_205580		An09g00260.Aspni5_212736		An04g00530.Aspni5_44329	An01g00780.Aspni5_52071	An01g03680.Aspni5_196686	An01g10930.Aspni5_119858	An08g10820.Aspni5_37719	An18g04100.Aspni5_202490	An15g02300.Aspni5_200605	An17g01300.Aspni5_45152	An04g05620.Aspni5_214348	An02g10550.Aspni5_197735	An02g10550.Aspni5_197735	An12g02550.Aspni5_43785	An16g04770.Aspni5_183753	An03g03360.Aspni5_44373	An16g01720.Aspni5_53686	An11g02980.Aspni5_38912	An14g00920.Aspni5_56530	An03g00960.Aspni5_55136	An17g00520.Aspni5_129891		An01g08180	An09g02160.Aspni5_189254	An01g03340.Aspni5_52011	An04g03400.Aspni5_57028	An01g01720.Aspni5_52058	An11g02980.Aspni5_38912	An14g00860.Aspni5_185301	An13g03680.Aspni5_213827	An01g10930.Aspni5_119858	An15g04900.Aspni5_182430	An13g03680.Aspni5_213827	An16g01720.Aspni5_53686	An12g02550.Aspni5_43785	An01g00780.Aspni5_52071	An18g01590.Aspni5_120926	An11g00390.Aspni5_47780	An01g01720.Aspni5_52058
	An15g02860.Aspni5_48719	An15g02860.Aspni5_48719	An01g04690.Aspni5_36158	An01g04690.Aspni5_36158	An04g03400.Aspni5_57028	An01g09960.Aspni5_205670	An12g02550.Aspni5_43785	An09g00260.Aspni5_212736	An14g02760.Aspni5_211053		An15g02300.Aspni5_200605		An01g14530.Aspni5_46259		An18g01590.Aspni5_120926	An07g09360.Aspni5_48257	An14g07200.Aspni5_184540	An11g00390.Aspni5_47780	An01g03740.Aspni5_51997	An14g06340.Aspni5_184532	An09g06740.Aspni5_188673	An12g07500.Aspni5_42184	An12g07500.Aspni5_42184	An12g05010.Aspni5_211544	An02g10550.Aspni5_197735	An04g09030.Aspni5_194825	An13g00950.Aspni5_44729	An04g07210.Aspni5_45277	An16g08980.Aspni5_55052		An02g00850.Aspni5_206445		An06g01420.Aspni5_37836	An02g10550.Aspni5_197735		An04g02670.Aspni5_50504	An14g04720.Aspni5_184609	An08g07290.Aspni5_55742	An13g00590.Aspni5_50823	An14g02590.Aspni5_56564	An07g09360.Aspni5_48257	An09g00260.Aspni5_212736	An14g02590.Aspni5_56564	An13g00950.Aspni5_44729	An12g05010.Aspni5_211544			An14g01130.Aspni5_210947	An14g04720.Aspni5_184609
	An01g03680.Aspni5_196686	An01g03680.Aspni5_196686	An14g00990.Aspni5_201398	An14g00990.Aspni5_201398	An11g02980.Aspni5_38912	An08g04990.Aspni5_198577	An12g05010.Aspni5_211544	An15g02300.Aspni5_200605	An07g04650.Aspni5_53278		An09g02160.Aspni5_189254		An12g08300.Aspni5_124365			An18g05480.Aspni5_42956	An08g10670.Aspni5_207710	An14g01130.Aspni5_210947	An14g03500.Aspni5_184680	An08g04990.Aspni5_198577	An15g01860.Aspni5_48680	An10g00870.Aspni5_45021	An10g00870.Aspni5_45021	An08g04350.Aspni5_176542	An09g01190.Aspni5_203143	An18g01590.Aspni5_120926	An16g01710.Aspni5_183900	An11g02200.Aspni5_199151	An01g04690.Aspni5_36158		An07g09330.Aspni5_53159		An12g00030.Aspni5_203198	An12g07500.Aspni5_42184		An08g07290.Aspni5_55742	An01g09270.Aspni5_196237	An01g13810.Aspni5_172796	An14g00920.Aspni5_56530	An01g03520.Aspni5_36237	An18g05480.Aspni5_42956	An15g02300.Aspni5_200605	An01g03520.Aspni5_36237	An16g01710.Aspni5_183900	An14g05800.Aspni5_56619			An02g04270.Aspni5_36874	An01g09270.Aspni5_196237
			An11g02590.Aspni5_55954	An11g02590.Aspni5_55954	An04g07210.Aspni5_45277	An16g01720.Aspni5_53686	An08g04350.Aspni5_176542	An01g03740.Aspni5_51997	An01g11660.Aspni5_51773		An14g02760.Aspni5_211053		An18g01590.Aspni5_120926			An18g05940.Aspni5_187227	An14g06340.Aspni5_184532	An15g04900.Aspni5_182430	An16g04770.Aspni5_183753	An16g01390.Aspni5_130681	An15g00410.Aspni5_124156	An14g04370.Aspni5_41815	An14g04370.Aspni5_41815	An14g05800.Aspni5_56619	An01g00330.Aspni5_206387		An04g02670.Aspni5_50504	An14g06760.Aspni5_41983	An13g01920.Aspni5_44808		An07g08950.Aspni5_209376		An14g03510.Aspni5_185262	An10g00870.Aspni5_45021		An11g02870.Aspni5_208716	An11g02180.Aspni5_38851	An01g12690.Aspni5_170198	An16g08980.Aspni5_55052	An12g04180.Aspni5_202078	An18g05940.Aspni5_187227	An08g01760.Aspni5_133986	An12g04180.Aspni5_202078	An04g02670.Aspni5_50504	An03g00940.Aspni5_57436			An15g04900.Aspni5_182430	An11g02180.Aspni5_38851
			An08g05400.Aspni5_38275	An08g05400.Aspni5_38275	An11g02200.Aspni5_199151	An16g01640.Aspni5_183287	An14g05800.Aspni5_56619	An14g03500.Aspni5_184680	An19g00090.Aspni5_46115		An02g10550.Aspni5_197735					An14g07200.Aspni5_184540	An08g04990.Aspni5_198577	An09g00260.Aspni5_212736	An02g10550.Aspni5_197735	An04g08090.Aspni5_45944	An01g09270.Aspni5_196237	An03g06740.Aspni5_191158	An03g06740.Aspni5_191158	An03g00940.Aspni5_57436	An03g00940.Aspni5_57436		An11g03110.Aspni5_55964	An04g07200.Aspni5_45278	An14g00990.Aspni5_201398				An10g00230.Aspni5_44975	An12g01850.Aspni5_212893		An10g00510.Aspni5_214897	An13g01930.Aspni5_213793	An01g02630.Aspni5_52032	An01g04690.Aspni5_36158	An12g03550.Aspni5_42486	An14g07200.Aspni5_184540	An01g11670.Aspni5_205580	An12g03550.Aspni5_42486	An11g03110.Aspni5_55964	An01g03340.Aspni5_52011			An09g00260.Aspni5_212736	An13g01930.Aspni5_213793
			An15g02860.Aspni5_48719	An15g02860.Aspni5_48719	An14g06760.Aspni5_41983	An13g00950.Aspni5_44729	An03g00940.Aspni5_57436	An09g02160.Aspni5_189254	An06g02060.Aspni5_175759		An12g07500.Aspni5_42184					An01g09960.Aspni5_205670	An16g01390.Aspni5_130681	An15g02300.Aspni5_200605	An04g02670.Aspni5_50504	An04g05620.Aspni5_214348	An02g02750.Aspni5_206591	An08g01710.Aspni5_38549	An08g01710.Aspni5_38549	An01g03340.Aspni5_52011	An03g00960.Aspni5_55136		An10g00510.Aspni5_214897	An11g00430.Aspni5_178499	An04g05720.Aspni5_55007				An07g09360.Aspni5_48257	An14g04370.Aspni5_41815			An01g03740.Aspni5_51997	An04g06020.Aspni5_127502	An07g04300.Aspni5_39990	An16g07900.Aspni5_194014	An01g09960.Aspni5_205670	An15g05810.Aspni5_48811	An16g07900.Aspni5_194014	An10g00510.Aspni5_214897	An01g00780.Aspni5_52071			An15g02300.Aspni5_200605	An11g02170.Aspni5_199148
			An01g03680.Aspni5_196686	An01g03680.Aspni5_196686	An04g07200.Aspni5_45278	An09g00260.Aspni5_212736	An01g03340.Aspni5_52011	An02g10550.Aspni5_197735	An17g00520.Aspni5_129891		An10g00870.Aspni5_45021					An14g06340.Aspni5_184532	An09g03830.Aspni5_50140	An08g01760.Aspni5_133986	An07g04300.Aspni5_39990	An15g01860.Aspni5_48680	An18g04150.Aspni5_202494	An01g11520.Aspni5_141677	An01g11520.Aspni5_141677	An01g00780.Aspni5_52071	An01g00780.Aspni5_52071			An11g02160.Aspni5_38849	An15g02860.Aspni5_48719				An18g05480.Aspni5_42956	An03g06740.Aspni5_191158			An11g02170.Aspni5_199148		An08g06100.Aspni5_38230	An03g03360.Aspni5_44373	An01g04560.Aspni5_125000	An09g02160.Aspni5_189254	An03g03360.Aspni5_44373					An01g03740.Aspni5_51997	An14g00860.Aspni5_185301
			An18g01590.Aspni5_120926	An18g01590.Aspni5_120926	An10g00510.Aspni5_214897	An15g02300.Aspni5_200605	An01g00780.Aspni5_52071	An12g07500.Aspni5_42184	An02g00850.Aspni5_206445		An12g01850.Aspni5_212893					An16g01720.Aspni5_53686	An04g08090.Aspni5_45944	An01g11670.Aspni5_205580	An01g12550.Aspni5_205517	An18g03170.Aspni5_54141	An14g00860.Aspni5_185301	An18g04800.Aspni5_42916	An18g04800.Aspni5_42916						An04g09030.Aspni5_194825				An02g08570.Aspni5_55597	An08g01710.Aspni5_38549			An14g00860.Aspni5_185301		An03g03360.Aspni5_44373	An07g08810.Aspni5_53176	An14g06340.Aspni5_184532	An02g10550.Aspni5_197735	An07g08810.Aspni5_53176					An08g01760.Aspni5_133986	An12g05220.Aspni5_186207
					An10g00820.Aspni5_57241	An01g03740.Aspni5_51997		An07g04300.Aspni5_39990	An07g09330.Aspni5_53159		An14g04370.Aspni5_41815					An18g04100.Aspni5_202490	An04g05620.Aspni5_214348	An15g05810.Aspni5_48811	An08g06350.Aspni5_55763	An08g10530.Aspni5_52568	An08g03880.Aspni5_47585								An18g01590.Aspni5_120926				An08g10820.Aspni5_37719	An01g11520.Aspni5_141677			An14g03500.Aspni5_184680		An13g01920.Aspni5_44808	An01g11600.Aspni5_46385	An01g12450.Aspni5_55270	An07g04650.Aspni5_53278	An01g11600.Aspni5_46385					An01g11670.Aspni5_205580	An14g00920.Aspni5_56530
					An11g02160.Aspni5_38849	An14g03500.Aspni5_184680		An01g12550.Aspni5_205517	An16g02760.Aspni5_184037		An16g02760.Aspni5_184037					An01g01540.Aspni5_52061	An12g07740.Aspni5_42164	An09g02160.Aspni5_189254	An02g11720.Aspni5_52415	An01g01720.Aspni5_52058	An13g00590.Aspni5_50823												An14g07200.Aspni5_184540	An18g04800.Aspni5_42916			An12g05220.Aspni5_186207		An14g00990.Aspni5_201398	An15g01900.Aspni5_53424	An16g01720.Aspni5_53686	An09g05920.Aspni5_43154	An15g01900.Aspni5_53424					An14g03500.Aspni5_184680	An16g08980.Aspni5_55052
						An16g04770.Aspni5_183753		An10g00870.Aspni5_45021	An07g08950.Aspni5_209376		An03g06740.Aspni5_191158					An11g00390.Aspni5_47780	An09g06740.Aspni5_188673	An14g02760.Aspni5_211053	An02g09090.Aspni5_55604	An14g04720.Aspni5_184609	An14g00920.Aspni5_56530												An08g10670.Aspni5_207710				An14g00920.Aspni5_56530		An11g02590.Aspni5_55954	An04g00530.Aspni5_44329	An18g04100.Aspni5_202490	An12g07500.Aspni5_42184	An04g00530.Aspni5_44329					An15g05810.Aspni5_48811	An01g04690.Aspni5_36158
						An02g10550.Aspni5_197735		An12g01850.Aspni5_212893	An04g06910.Aspni5_139793		An08g01710.Aspni5_38549					An15g01860.Aspni5_48680	An15g01860.Aspni5_48680	An02g10550.Aspni5_197735	An09g02240.Aspni5_54398	An09g00260.Aspni5_212736	An16g08980.Aspni5_55052												An01g09960.Aspni5_205670				An16g08980.Aspni5_55052		An04g05720.Aspni5_55007	An04g09030.Aspni5_194825	An01g01540.Aspni5_52061	An01g11660.Aspni5_51773	An04g09030.Aspni5_194825					An09g02160.Aspni5_189254	An09g02700.Aspni5_43391
						An16g01710.Aspni5_183900		An14g04370.Aspni5_41815	An01g03340.Aspni5_52011		An04g06910.Aspni5_139793					An14g01130.Aspni5_210947	An01g01720.Aspni5_52058	An07g04650.Aspni5_53278	An11g10890.Aspni5_56084	An01g09270.Aspni5_196237	An15g01920.Aspni5_48684												An12g01300.Aspni5_43685				An01g04690.Aspni5_36158		An08g05400.Aspni5_38275	An01g03680.Aspni5_196686	An12g07740.Aspni5_42164	An17g00520.Aspni5_129891	An01g03680.Aspni5_196686					An02g10550.Aspni5_197735	An08g07290.Aspni5_55742
						An04g02670.Aspni5_50504		An09g02240.Aspni5_54398			An08g04350.Aspni5_176542					An02g04270.Aspni5_36874	An14g04720.Aspni5_184609	An09g05920.Aspni5_43154	An02g04370.Aspni5_120777	An11g02180.Aspni5_38851	An01g04690.Aspni5_36158												An14g06340.Aspni5_184532				An09g02700.Aspni5_43391		An15g02860.Aspni5_48719	An18g01590.Aspni5_120926	An11g00390.Aspni5_47780	An01g05360.Aspni5_170148	An18g01590.Aspni5_120926					An07g04650.Aspni5_53278	An07g04300.Aspni5_39990
						An11g03110.Aspni5_55964		An03g06740.Aspni5_191158			An01g11520.Aspni5_141677					An16g01640.Aspni5_183287	An15g00410.Aspni5_124156	An12g07500.Aspni5_42184	An09g01190.Aspni5_203143	An02g02750.Aspni5_206591	An08g07290.Aspni5_55742												An08g04990.Aspni5_198577				An08g07290.Aspni5_55742		An04g00530.Aspni5_44329		An15g01860.Aspni5_48680	An02g00850.Aspni5_206445						An09g05920.Aspni5_43154	An03g03360.Aspni5_44373
						An08g07290.Aspni5_55742		An08g01710.Aspni5_38549			An18g04800.Aspni5_42916					An01g12150.Aspni5_51764	An02g06720.Aspni5_197415	An01g11660.Aspni5_51773	An02g03590.Aspni5_174413	An02g12770.Aspni5_55637	An09g01030.Aspni5_189097												An13g00130.Aspni5_44666				An07g04300.Aspni5_39990		An02g07930.Aspni5_173656		An14g01130.Aspni5_210947	An10g00870.Aspni5_45021						An12g07500.Aspni5_42184	An13g01920.Aspni5_44808
						An07g04300.Aspni5_39990		An02g03590.Aspni5_174413			An01g03340.Aspni5_52011					An13g00950.Aspni5_44729	An13g00950.Aspni5_44729	An19g00090.Aspni5_46115	An01g00330.Aspni5_206387	An13g01930.Aspni5_213793	An07g04300.Aspni5_39990												An16g01390.Aspni5_130681				An01g13810.Aspni5_172796		An04g09030.Aspni5_194825		An02g04270.Aspni5_36874	An12g01850.Aspni5_212893						An01g11660.Aspni5_51773	An14g00990.Aspni5_201398
						An07g08810.Aspni5_53176		An01g11520.Aspni5_141677								An14g05820.Aspni5_41910	An01g09270.Aspni5_196237	An06g02060.Aspni5_175759	An01g11520.Aspni5_141677	An04g03220.Aspni5_44096	An08g03850.Aspni5_52731												An16g01720.Aspni5_53686				An03g03360.Aspni5_44373		An16g04520.Aspni5_125644		An16g01640.Aspni5_183287	An14g04370.Aspni5_41815						An07g04300.Aspni5_39990	An04g05720.Aspni5_55007
						An01g12550.Aspni5_205517		An18g04800.Aspni5_42916								An09g00260.Aspni5_212736	An11g02180.Aspni5_38851	An17g00520.Aspni5_129891	An03g00940.Aspni5_57436	An01g02270	An08g06100.Aspni5_38230												An09g03830.Aspni5_50140				An07g08810.Aspni5_53176		An18g01590.Aspni5_120926		An01g12150.Aspni5_51764	An09g02240.Aspni5_54398						An17g00520.Aspni5_129891	An15g02860.Aspni5_48719
						An08g06350.Aspni5_55763										An01g09270.Aspni5_196237	An02g02750.Aspni5_206591	An01g05360.Aspni5_170148	An03g00960.Aspni5_55136	An11g02170.Aspni5_199148	An03g03360.Aspni5_44373												An04g08090.Aspni5_45944				An13g01920.Aspni5_44808				An13g00950.Aspni5_44729	An07g09330.Aspni5_53159						An01g05360.Aspni5_170148	An07g04270.Aspni5_181451
						An02g11720.Aspni5_52415										An02g02750.Aspni5_206591	An13g01930.Aspni5_213793	An02g00850.Aspni5_206445	An01g00780.Aspni5_52071	An14g00860.Aspni5_185301	An13g01920.Aspni5_44808												An04g05620.Aspni5_214348				An14g00990.Aspni5_201398				An14g05820.Aspni5_41910	An07g08950.Aspni5_209376						An02g00850.Aspni5_206445	An11g00430.Aspni5_178499
						An02g09090.Aspni5_55604										An15g02300.Aspni5_200605	An15g02590.Aspni5_182870	An10g00870.Aspni5_45021		An08g03880.Aspni5_47585	An14g00990.Aspni5_201398												An12g07740.Aspni5_42164				An03g06870.Aspni5_50782				An15g04900.Aspni5_182430	An08g09030.Aspni5_38015						An01g12550.Aspni5_205517	An10g00510.Aspni5_214897
						An09g02240.Aspni5_54398										An01g03740.Aspni5_51997	An11g02170.Aspni5_199148	An12g01850.Aspni5_212893		An12g05220.Aspni5_186207	An11g02590.Aspni5_55954												An09g06740.Aspni5_188673				An09g02240.Aspni5_54398				An09g00260.Aspni5_212736	An03g06740.Aspni5_191158						An10g00870.Aspni5_45021	An09g02710.Aspni5_189170
						An11g10890.Aspni5_56084										An14g03500.Aspni5_184680	An18g04150.Aspni5_202494	An14g04370.Aspni5_41815		An04g06100.Aspni5_193413	An01g01550.Aspni5_55494												An15g01860.Aspni5_48680				An04g05720.Aspni5_55007				An01g09270.Aspni5_196237	An12g02550.Aspni5_43785						An12g01850.Aspni5_212893	An04g09030.Aspni5_194825
						An02g04370.Aspni5_120777										An09g02160.Aspni5_189254	An14g00860.Aspni5_185301	An09g02240.Aspni5_54398		An06g01380.Aspni5_119138	An04g05720.Aspni5_55007												An18g03170.Aspni5_54141				An15g02860.Aspni5_48719				An02g02750.Aspni5_206591	An08g01710.Aspni5_38549						An02g11720.Aspni5_52415	An18g01590.Aspni5_120926
						An09g01190.Aspni5_203143										An16g04770.Aspni5_183753	An08g03880.Aspni5_47585	An07g09330.Aspni5_53159		An02g08520.Aspni5_172988	An08g05400.Aspni5_38275												An01g01720.Aspni5_52058				An07g04270.Aspni5_181451				An15g02300.Aspni5_200605	An12g05010.Aspni5_211544						An14g04370.Aspni5_41815	An11g02160.Aspni5_38849
						An10g00510.Aspni5_214897										An14g02760.Aspni5_211053	An04g03400.Aspni5_57028	An16g02760.Aspni5_184037		An14g00920.Aspni5_56530	An15g02860.Aspni5_48719												An14g04720.Aspni5_184609				An11g00430.Aspni5_178499				An01g03740.Aspni5_51997	An01g11520.Aspni5_141677						An09g02240.Aspni5_54398
						An02g03590.Aspni5_174413										An02g10550.Aspni5_197735	An13g00590.Aspni5_50823	An07g08950.Aspni5_209376		An11g02980.Aspni5_38912	An11g02870.Aspni5_208716												An15g00410.Aspni5_124156				An10g00510.Aspni5_214897				An08g01760.Aspni5_133986	An18g04800.Aspni5_42916						An07g09330.Aspni5_53159
						An01g00330.Aspni5_206387										An16g01710.Aspni5_183900	An12g05220.Aspni5_186207	An08g09030.Aspni5_38015		An16g08980.Aspni5_55052	An01g01830.Aspni5_206339												An02g06720.Aspni5_197415				An02g03590.Aspni5_174413				An01g11670.Aspni5_205580	An14g05800.Aspni5_56619						An07g08950.Aspni5_209376
						An01g11520.Aspni5_141677										An04g02670.Aspni5_50504	An14g00920.Aspni5_56530	An03g06740.Aspni5_191158		An15g01920.Aspni5_48684	An02g04370.Aspni5_120777												An16g01640.Aspni5_183287				An09g02710.Aspni5_189170				An14g03500.Aspni5_184680	An03g00940.Aspni5_57436						An08g09030.Aspni5_38015
						An03g00940.Aspni5_57436										An11g03110.Aspni5_55964	An11g02980.Aspni5_38912	An12g02550.Aspni5_43785		An01g04690.Aspni5_36158	An05g02030.Aspni5_212961												An13g00950.Aspni5_44729				An04g09030.Aspni5_194825				An15g05810.Aspni5_48811	An01g00780.Aspni5_52071						An03g06740.Aspni5_191158
						An03g00960.Aspni5_55136										An12g07500.Aspni5_42184	An16g08980.Aspni5_55052	An08g01710.Aspni5_38549		An09g02700.Aspni5_43391	An10g00510.Aspni5_214897												An09g00260.Aspni5_212736				An18g01590.Aspni5_120926				An09g02160.Aspni5_189254							An12g02550.Aspni5_43785
						An01g00780.Aspni5_52071										An07g04300.Aspni5_39990	An15g01920.Aspni5_48684	An04g06910.Aspni5_139793		An08g07290.Aspni5_55742	An04g00530.Aspni5_44329												An01g09270.Aspni5_196237				An11g02160.Aspni5_38849				An16g04770.Aspni5_183753							An08g01710.Aspni5_38549
																An01g12550.Aspni5_205517	An01g04690.Aspni5_36158	An12g05010.Aspni5_211544		An14g04400.Aspni5_201642	An18g04140.Aspni5_42861												An12g03660.Aspni5_186640								An14g02760.Aspni5_211053							An02g03590.Aspni5_174413
																An10g00870.Aspni5_45021	An09g02700.Aspni5_43391	An08g04350.Aspni5_176542		An16g01030.Aspni5_49153	An01g11520.Aspni5_141677												An11g02180.Aspni5_38851								An02g10550.Aspni5_197735							An12g05010.Aspni5_211544
																An12g01850.Aspni5_212893	An02g13750.Aspni5_52460	An01g11520.Aspni5_141677		An07g04300.Aspni5_39990	An07g03100.Aspni5_53315												An02g02750.Aspni5_206591								An16g01710.Aspni5_183900							An01g11520.Aspni5_141677
																An08g06350.Aspni5_55763	An11g09270.Aspni5_179001	An18g04800.Aspni5_42916		An08g03850.Aspni5_52731	An04g06020.Aspni5_127502												An13g01930.Aspni5_213793								An04g02670.Aspni5_50504							An18g04800.Aspni5_42916
																An02g11720.Aspni5_52415	An15g06250.Aspni5_182731	An14g05800.Aspni5_56619		An01g13810.Aspni5_172796	An02g07930.Aspni5_173656												An15g02300.Aspni5_200605								An11g03110.Aspni5_55964							An14g05800.Aspni5_56619
																An14g04370.Aspni5_41815	An04g07210.Aspni5_45277	An03g00940.Aspni5_57436		An03g03360.Aspni5_44373	An04g09030.Aspni5_194825												An04g03220.Aspni5_44096								An07g04650.Aspni5_53278							An03g00940.Aspni5_57436
																An02g09090.Aspni5_55604	An08g07290.Aspni5_55742	An01g03340.Aspni5_52011		An13g01920.Aspni5_44808	An08g03870.Aspni5_47586												An08g04760.Aspni5_38320								An09g05920.Aspni5_43154							An01g00780.Aspni5_52071
																An09g02240.Aspni5_54398	An09g01030.Aspni5_189097	An01g00780.Aspni5_52071		An01g07490.Aspni5_171258	An16g04520.Aspni5_125644												An01g03740.Aspni5_51997								An11g09270.Aspni5_179001
																An01g01550.Aspni5_55494	An07g04300.Aspni5_39990			An12g01850.Aspni5_212893	An18g01590.Aspni5_120926												An15g02590.Aspni5_182870								An12g07500.Aspni5_42184
																An11g10890.Aspni5_56084	An08g03850.Aspni5_52731			An14g00990.Aspni5_201398													An11g02170.Aspni5_199148								An01g11660.Aspni5_51773
																An16g02760.Aspni5_184037	An08g06100.Aspni5_38230			An16g05760.Aspni5_48916													An18g04150.Aspni5_202494								An19g00090.Aspni5_46115
																An03g06740.Aspni5_191158	An03g03360.Aspni5_44373			An03g06870.Aspni5_50782													An14g00860.Aspni5_185301								An07g04300.Aspni5_39990
																An01g01830.Aspni5_206339	An13g01920.Aspni5_44808			An01g01550.Aspni5_55494													An08g03880.Aspni5_47585								An06g02060.Aspni5_175759
																An02g04370.Aspni5_120777	An04g10130.Aspni5_205291			An04g05720.Aspni5_55007													An03g03310.Aspni5_53660								An17g00520.Aspni5_129891
																An08g01710.Aspni5_38549	An11g02200.Aspni5_199151			An15g02860.Aspni5_48719													An04g03400.Aspni5_57028								An01g05360.Aspni5_170148
																An05g02030.Aspni5_212961	An14g00990.Aspni5_201398			An11g02870.Aspni5_208716													An14g03500.Aspni5_184680								An02g00850.Aspni5_206445
																An09g01190.Aspni5_203143	An14g06760.Aspni5_41983			An01g01830.Aspni5_206339													An13g00590.Aspni5_50823								An01g12550.Aspni5_205517
																An10g00510.Aspni5_214897	An11g02590.Aspni5_55954			An07g04270.Aspni5_181451													An16g04770.Aspni5_183753								An10g00870.Aspni5_45021
																An02g03590.Aspni5_174413	An01g01550.Aspni5_55494			An01g12750.Aspni5_205501													An12g05220.Aspni5_186207								An12g01850.Aspni5_212893
																An01g00330.Aspni5_206387	An04g07200.Aspni5_45278			An11g00430.Aspni5_178499													An02g08520.Aspni5_172988								An08g06350.Aspni5_55763
																An04g06910.Aspni5_139793	An01g12690.Aspni5_170198			An04g02280.Aspni5_213157													An14g00920.Aspni5_56530								An02g11720.Aspni5_52415
																An18g04140.Aspni5_42861	An04g05720.Aspni5_55007			An10g00510.Aspni5_214897													An11g02980.Aspni5_38912								An14g04370.Aspni5_41815
																An08g04350.Aspni5_176542	An08g05400.Aspni5_38275			An01g02630.Aspni5_52032													An02g10550.Aspni5_197735								An02g09090.Aspni5_55604
																An01g11520.Aspni5_141677	An15g02860.Aspni5_48719			An09g02710.Aspni5_189170													An16g08980.Aspni5_55052								An09g02240.Aspni5_54398
																An18g04800.Aspni5_42916	An18g04160.Aspni5_54174			An04g09030.Aspni5_194825													An16g01710.Aspni5_183900								An01g01550.Aspni5_55494
																An03g00940.Aspni5_57436	An11g02870.Aspni5_208716			An08g03870.Aspni5_47586													An04g02670.Aspni5_50504								An11g10890.Aspni5_56084
																An03g00960.Aspni5_55136	An01g01830.Aspni5_206339			An18g01590.Aspni5_120926													An15g01920.Aspni5_48684								An07g09330.Aspni5_53159
																An01g03340.Aspni5_52011	An07g04270.Aspni5_181451			An11g02160.Aspni5_38849													An11g03110.Aspni5_55964								An16g02760.Aspni5_184037
																An01g00780.Aspni5_52071	An11g00430.Aspni5_178499																An01g04690.Aspni5_36158								An07g08950.Aspni5_209376
																	An02g04370.Aspni5_120777																An09g02700.Aspni5_43391								An08g09030.Aspni5_38015
																	An05g02030.Aspni5_212961																An02g13750.Aspni5_52460								An03g06740.Aspni5_191158
																	An10g00510.Aspni5_214897																An11g09270.Aspni5_179001								An01g01830.Aspni5_206339
																	An04g00530.Aspni5_44329																An15g06250.Aspni5_182731								An12g02550.Aspni5_43785
																	An18g04140.Aspni5_42861																An04g07210.Aspni5_45277								An02g04370.Aspni5_120777
																	An01g11520.Aspni5_141677																An08g07290.Aspni5_55742								An08g01710.Aspni5_38549
																	An10g00820.Aspni5_57241																An09g01030.Aspni5_189097								An05g02030.Aspni5_212961
																	An07g03100.Aspni5_53315																An07g04300.Aspni5_39990								An09g01190.Aspni5_203143
																	An12g07660.Aspni5_186429																An08g03850.Aspni5_52731								An10g00510.Aspni5_214897
																	An04g06020.Aspni5_127502																An01g13810.Aspni5_172796								An02g03590.Aspni5_174413
																	An09g02710.Aspni5_189170																An08g06100.Aspni5_38230								An01g00330.Aspni5_206387
																	An02g07930.Aspni5_173656																An03g03360.Aspni5_44373								An04g06910.Aspni5_139793
																	An04g09030.Aspni5_194825																An07g08810.Aspni5_53176								An18g04140.Aspni5_42861
																	An08g03870.Aspni5_47586																An13g01920.Aspni5_44808								An12g05010.Aspni5_211544
																	An17g00860.Aspni5_57263																An04g10130.Aspni5_205291								An08g04350.Aspni5_176542
																	An16g04520.Aspni5_125644																An11g02200.Aspni5_199151								An01g11520.Aspni5_141677
																	An18g01590.Aspni5_120926																An01g12550.Aspni5_205517								An18g04800.Aspni5_42916
																	An07g09920.Aspni5_209263																An08g06350.Aspni5_55763								An14g05800.Aspni5_56619
																	An11g02160.Aspni5_38849																An14g00990.Aspni5_201398								An03g00940.Aspni5_57436
																																	An14g06760.Aspni5_41983								An03g00960.Aspni5_55136
																																	An02g11720.Aspni5_52415								An01g03340.Aspni5_52011
																																	An02g09090.Aspni5_55604								An01g00780.Aspni5_52071
																																	An11g02590.Aspni5_55954
																																	An03g06870.Aspni5_50782
																																	An09g02240.Aspni5_54398
																																	An01g01550.Aspni5_55494
																																	An11g10890.Aspni5_56084
																																	An04g07200.Aspni5_45278
																																	An01g12690.Aspni5_170198
																																	An04g05720.Aspni5_55007
																																	An08g05400.Aspni5_38275
																																	An15g02860.Aspni5_48719
																																	An18g04160.Aspni5_54174
																																	An11g02870.Aspni5_208716
																																	An01g01830.Aspni5_206339
																																	An07g04270.Aspni5_181451
																																	An11g00430.Aspni5_178499
																																	An02g04370.Aspni5_120777
																																	An05g02030.Aspni5_212961
																																	An09g01190.Aspni5_203143
																																	An10g00510.Aspni5_214897
																																	An04g00530.Aspni5_44329
																																	An16g03310.Aspni5_41128
																																	An02g03590.Aspni5_174413
																																	An01g00330.Aspni5_206387
																																	An14g03340.Aspni5_41739
																																	An18g04140.Aspni5_42861
																																	An01g11520.Aspni5_141677
																																	An10g00820.Aspni5_57241
																																	An07g03100.Aspni5_53315
																																	An12g07660.Aspni5_186429
																																	An04g06020.Aspni5_127502
																																	An09g02710.Aspni5_189170
																																	An01g02970.Aspni5_52023
																																	An02g07930.Aspni5_173656
																																	An04g09030.Aspni5_194825
																																	An03g00940.Aspni5_57436
																																	An08g03870.Aspni5_47586
																																	An17g00860.Aspni5_57263
																																	An16g04520.Aspni5_125644
																																	An03g00960.Aspni5_55136
																																	An18g01590.Aspni5_120926
																																	An07g09920.Aspni5_209263
																																	An11g02160.Aspni5_38849
																																	An01g00780.Aspni5_52071
[truncated: 27 more columns]

## Sheet: Glu-48h.vs.KMM-6h_list
GOID	CLADE	TERM	SYNONYM	SECONDARY	TOTAL_GENES_WITH_GOID	DE_GENES_WITH_GOID				4	58	14
GO:0044438	CC	microbody part	NA	NA	22	9
GO:0044439	CC	peroxisomal part	peroxisome component	NA	22	9
GO:0042579	CC	microbody	NA	NA	48	14
GO:0005777	CC	peroxisome	peroxisomal;peroxisome vesicle;GO:0019818	GO:0019818	48	14
GO:0043648	BP	dicarboxylic acid metabolic process	dicarboxylate metabolic process;dicarboxylate metabolism;dicarboxylic acid metabolism	NA	49	16
GO:0006066	BP	alcohol metabolic process	alcohol metabolism	NA	202	39
GO:0044036	BP	cell wall macromolecule metabolic process	cellular cell wall macromolecule metabolic process;cellular cell wall macromolecule metabolism;GO:0010382	GO:0010382	37	14
GO:0044275	BP	cellular carbohydrate catabolic process	cellular carbohydrate breakdown;cellular carbohydrate catabolism;cellular carbohydrate degradation	NA	88	25
GO:0044042	BP	glucan metabolic process	glucan metabolism	NA	54	19
GO:0015838	BP	amino-acid betaine transport	betaine transport	NA	10	6
GO:0044264	BP	cellular polysaccharide metabolic process	cellular glycan metabolic process;cellular glycan metabolism;cellular polysaccharide metabolism	NA	72	23
GO:0006559	BP	L-phenylalanine catabolic process	L-phenylalanine breakdown;L-phenylalanine catabolism;L-phenylalanine degradation;phenylalanine catabolic process;phenylalanine catabolism	NA	5	4
GO:0015695	BP	organic cation transport	NA	NA	25	10
GO:0045493	BP	xylan catabolic process	xylan breakdown;xylan catabolism;xylan degradation	NA	7	7
GO:0015718	BP	monocarboxylic acid transport	NA	NA	18	8
GO:0044262	BP	cellular carbohydrate metabolic process	cellular carbohydrate metabolism;main pathways of carbohydrate metabolic process;main pathways of carbohydrate metabolism;GO:0006092	GO:0006092	273	68
GO:0042180	BP	cellular ketone metabolic process	ketone metabolism	NA	443	87
GO:0005976	BP	polysaccharide metabolic process	glycan metabolic process;glycan metabolism;polysaccharide metabolism	NA	126	47
GO:0005996	BP	monosaccharide metabolic process	monosaccharide metabolism	NA	118	27
GO:0044248	BP	cellular catabolic process	cellular breakdown;cellular catabolism;cellular degradation	NA	352	67
GO:0032787	BP	monocarboxylic acid metabolic process	monocarboxylate metabolic process;monocarboxylic acid metabolism	NA	180	48
GO:0045488	BP	pectin metabolic process	pectin metabolism	NA	26	14
GO:0045490	BP	pectin catabolic process	pectin breakdown;pectin catabolism;pectin degradation	NA	26	14
GO:0010383	BP	cell wall polysaccharide metabolic process	NA	NA	33	13
GO:0019321	BP	pentose metabolic process	pentose metabolism	NA	39	13
GO:0006083	BP	acetate metabolic process	acetate metabolism	NA	20	9
GO:0019400	BP	alditol metabolic process	alditol metabolism	NA	32	12
GO:0009072	BP	aromatic amino acid family metabolic process	aromatic amino acid family metabolism	NA	39	13
GO:0016042	BP	lipid catabolic process	lipid breakdown;lipid catabolism;lipid degradation;lipolysis;GO:0006724	GO:0006724	34	15
GO:0019566	BP	arabinose metabolic process	arabinose metabolism	NA	13	7
GO:0009251	BP	glucan catabolic process	glucan breakdown;glucan catabolism;glucan degradation	NA	18	10
GO:0009074	BP	aromatic amino acid family catabolic process	aromatic amino acid family breakdown;aromatic amino acid family catabolism;aromatic amino acid family degradation	NA	6	5
GO:0044281	BP	small molecule metabolic process	small molecule metabolism	NA	808	133
GO:0044247	BP	cellular polysaccharide catabolic process	cellular polysaccharide breakdown;cellular polysaccharide catabolism;cellular polysaccharide degradation	NA	34	16
GO:0030243	BP	cellulose metabolic process	cellulose metabolism;GO:0016177	GO:0016177	9	7
GO:0006081	BP	cellular aldehyde metabolic process	aldehyde metabolism;alkanal metabolic process;alkanal metabolism	NA	24	11
GO:0044282	BP	small molecule catabolic process	small molecule catabolism	NA	145	39
GO:0043603	BP	cellular amide metabolic process	amide metabolism	NA	34	12
GO:0006631	BP	fatty acid metabolic process	fatty acid metabolism	NA	84	25
GO:0046942	BP	carboxylic acid transport	NA	NA	83	20
GO:0005975	BP	carbohydrate metabolic process	carbohydrate metabolism	NA	332	90
GO:0000272	BP	polysaccharide catabolic process	polysaccharide breakdown;polysaccharide catabolism;polysaccharide degradation	NA	69	37
GO:0015849	BP	organic acid transport	NA	NA	83	20
GO:0019751	BP	polyol metabolic process	polyhydric alcohol metabolic process;polyol metabolism	NA	39	12
GO:0010410	BP	hemicellulose metabolic process	hemicellulose metabolism	NA	16	12
GO:0045491	BP	xylan metabolic process	xylan metabolism	NA	7	7
GO:0045733	BP	acetate catabolic process	acetate breakdown;acetate catabolism;acetate degradation;homoacetate catabolic process;GO:0019663	GO:0019663	11	7
GO:0016052	BP	carbohydrate catabolic process	carbohydrate breakdown;carbohydrate catabolism;carbohydrate degradation;catabolic carbohydrate metabolic process;catabolic carbohydrate metabolism;GO:0006095	GO:0006095	121	46
GO:0046395	BP	carboxylic acid catabolic process	carboxylic acid breakdown;carboxylic acid catabolism;carboxylic acid degradation	NA	75	32
GO:0019439	BP	aromatic compound catabolic process	aromatic compound breakdown;aromatic compound catabolism;aromatic compound degradation;aromatic hydrocarbon catabolic process;aromatic hydrocarbon catabolism	NA	14	10
GO:0009057	BP	macromolecule catabolic process	biopolymer catabolic process;macromolecule breakdown;macromolecule catabolism;macromolecule degradation;GO:0043285	GO:0043285	227	43
GO:0009310	BP	amine catabolic process	amine breakdown;amine catabolism;amine degradation	NA	44	16
GO:0019752	BP	carboxylic acid metabolic process	carboxylic acid metabolism	NA	434	87
GO:0016054	BP	organic acid catabolic process	organic acid breakdown;organic acid catabolism;organic acid degradation	NA	75	32
GO:0044242	BP	cellular lipid catabolic process	cellular lipid breakdown;cellular lipid catabolism;cellular lipid degradation	NA	34	15
GO:0009063	BP	cellular amino acid catabolic process	amino acid catabolic process;cellular amino acid breakdown;cellular amino acid catabolism;cellular amino acid degradation	NA	44	16
GO:0015697	BP	quaternary ammonium group transport	quaternary amine transport;quaternary ammonium compound transport;GO:0015845	GO:0015845	10	6
GO:0006082	BP	organic acid metabolic process	organic acid metabolism	NA	435	87
GO:0009056	BP	catabolic process	breakdown;catabolism;degradation	NA	474	111
GO:0009062	BP	fatty acid catabolic process	fatty acid breakdown;fatty acid catabolism;fatty acid degradation	NA	23	13
GO:0009438	BP	methylglyoxal metabolic process	methylglyoxal bypass;methylglyoxal metabolism;methylglyoxal pathway	NA	13	7
GO:0043436	BP	oxoacid metabolic process	keto acid metabolic process;keto acid metabolism;ketoacid metabolic process;ketoacid metabolism;oxo acid metabolic process;oxo acid metabolism;oxoacid metabolism	NA	434	87
GO:0016614	MF	oxidoreductase activity, acting on CH-OH group of donors	oxidoreductase activity, acting on the CH-OH group of donors,	NA	122	25
GO:0046556	MF	alpha-L-arabinofuranosidase activity	alpha-arabinofuranosidase activity;alpha-arabinosidase activity;alpha-L-arabinanase activity;alpha-L-arabinofuranoside arabinofuranohydrolase activity;alpha-L-arabinofuranoside hydrolase activity;alpha-L-arabinosidase activity;alpha-N-arabinofuranosidase activity;arabinofuranosidase activity;arabinosidase activity;L-arabinosidase activity;polysaccharide alpha-L-arabinofuranosidase activity	NA	6	5
GO:0016616	MF	oxidoreductase activity, acting on the CH-OH group of donors, NAD or NADP as acceptor	NA	NA	106	23
GO:0003824	MF	catalytic activity	enzyme activity	NA	1679	245
GO:0016798	MF	hydrolase activity, acting on glycosyl bonds	glycosidase activity;glycosylase;N-glycosylase	NA	98	46
GO:0008422	MF	beta-glucosidase activity	amygdalase activity;amygdalinase;arbutinase activity;aryl-beta-glucosidase activity;beta-1,6-glucosidase activity;beta-D-glucosidase activity;beta-D-glucoside glucohydrolase activity;beta-glucoside glucohydrolase activity;cellobiase activity;cytokine beta-glucosidase activity;elaterase activity;emulsin;gentiobiase activity;gentobiase activity;limarase activity;p-nitrophenyl beta-glucosidase activ…	GO:0016983	13	7
GO:0003674	MF	molecular_function	molecular function;molecular function unknown;GO:0005554	GO:0005554	2623	329
GO:0004553	MF	hydrolase activity, hydrolyzing O-glycosyl compounds	O-glucosyl hydrolase activity;GO:0016800	GO:0016800	90	45
GO:0016787	MF	hydrolase activity	NA	NA	608	102
GO:0004601	MF	peroxidase activity	bacterial catalase-peroxidase activity;donor:hydrogen-peroxide oxidoreductase activity;eosinophil peroxidase activity;extensin peroxidase;guaiacol peroxidase;heme peroxidase;horseradish peroxidase (HRP);japanese radish peroxidase;lactoperoxidase activity;MPO;myeloperoxidase activity;oxyperoxidase activity;peroxidase reaction;protoheme peroxidase;pyrocatechol peroxidase;scopoletin peroxidase;secre…	GO:0016685;GO:0016686;GO:0016687;GO:0016693	23	9
GO:0016162	MF	cellulose 1,4-beta-cellobiosidase activity	1,4-beta-cellobiohydrolase activity;1,4-beta-D-glucan cellobiohydrolase activity;1,4-beta-glucan cellobiosidase activity;avicelase activity;beta-1,4-glucan cellobiohydrolase activity;beta-1,4-glucan cellobiosylhydrolase activity;C1 cellulase activity;CBH 1;cellobiohydrolase activity;cellobiohydrolase I;cellobiosidase activity;exo-1,4-beta-D-glucanase activity;exo-beta-1,4-glucan cellobiohydrolase…	NA	6	5
GO:0016684	MF	oxidoreductase activity, acting on peroxide as acceptor	NA	NA	23	9
GO:0016491	MF	oxidoreductase activity	oxidoreductase activity, acting on other substrates;redox activity	NA	359	73
GO:0008810	MF	cellulase activity	1,4-(1,3;1,4)-beta-D-glucan 4-glucanohydrolase activity;9.5 cellulase activity;alkali cellulase activity;avicelase activity;beta-1,4-endoglucan hydrolase activity;beta-1,4-glucanase activity;carboxymethyl cellulase activity;celluase A;celludextrinase activity;cellulase A 3;cellulosin AP;endo-1,4-beta-D-glucanase activity;endo-1,4-beta-D-glucanohydrolase activity;endo-1,4-beta-glucanase activity;e…	NA	7	6

## Sheet: Glu-48h.vs.KMM-9h
GOID		GO:0044438	GO:0031907	GO:0044439	GO:0005782	GO:0042579	GO:0005777	GO:0034440	GO:0044036	GO:0006066	GO:0044275	GO:0044042	GO:0044255	GO:0015838	GO:0044264	GO:0006559	GO:0045493	GO:0015718	GO:0044262	GO:0042180	GO:0005976	GO:0005996	GO:0044248	GO:0045488	GO:0032787	GO:0045490	GO:0010383	GO:0006083	GO:0019321	GO:0019400	GO:0016042	GO:0019395	GO:0009251	GO:0009074	GO:0030243	GO:0044281	GO:0044247	GO:0006081	GO:0006059	GO:0006635	GO:0044282	GO:0006631	GO:0046942	GO:0000272	GO:0005975	GO:0015849	GO:0019751	GO:0010410	GO:0045491
CLADE		CC	CC	CC	CC	CC	CC	BP	BP	BP	BP	BP	BP	BP	BP	BP	BP	BP	BP	BP	BP	BP	BP	BP	BP	BP	BP	BP	BP	BP	BP	BP	BP	BP	BP	BP	BP	BP	BP	BP	BP	BP	BP	BP	BP	BP	BP	BP	BP
TERM		microbody part	microbody lumen	peroxisomal part	peroxisomal matrix	microbody	peroxisome	lipid oxidation	cell wall macromolecule metabolic process	alcohol metabolic process	cellular carbohydrate catabolic process	glucan metabolic process	cellular lipid metabolic process	amino-acid betaine transport	cellular polysaccharide metabolic process	L-phenylalanine catabolic process	xylan catabolic process	monocarboxylic acid transport	cellular carbohydrate metabolic process	cellular ketone metabolic process	polysaccharide metabolic process	monosaccharide metabolic process	cellular catabolic process	pectin metabolic process	monocarboxylic acid metabolic process	pectin catabolic process	cell wall polysaccharide metabolic process	acetate metabolic process	pentose metabolic process	alditol metabolic process	lipid catabolic process	fatty acid oxidation	glucan catabolic process	aromatic amino acid family catabolic process	cellulose metabolic process	small molecule metabolic process	cellular polysaccharide catabolic process	cellular aldehyde metabolic process	hexitol metabolic process	fatty acid beta-oxidation	small molecule catabolic process	fatty acid metabolic process	carboxylic acid transport	polysaccharide catabolic process	carbohydrate metabolic process	organic acid transport	polyol metabolic process	hemicellulose metabolic process	xylan metabolic process
SYNONYM	NA	NA	NA	peroxisome component	peroxisomal lumen;GO:0031909	NA	peroxisomal;peroxisome vesicle;GO:0019818	NA	cellular cell wall macromolecule metabolic process;cellular cell wall macromolecule metabolism;GO:0010382	alcohol metabolism	cellular carbohydrate breakdown;cellular carbohydrate catabolism;cellular carbohydrate degradation	glucan metabolism	cellular lipid metabolism	betaine transport	cellular glycan metabolic process;cellular glycan metabolism;cellular polysaccharide metabolism	L-phenylalanine breakdown;L-phenylalanine catabolism;L-phenylalanine degradation;phenylalanine catabolic process;phenylalanine catabolism	xylan breakdown;xylan catabolism;xylan degradation	NA	cellular carbohydrate metabolism;main pathways of carbohydrate metabolic process;main pathways of carbohydrate metabolism;GO:0006092	ketone metabolism	glycan metabolic process;glycan metabolism;polysaccharide metabolism	monosaccharide metabolism	cellular breakdown;cellular catabolism;cellular degradation	pectin metabolism	monocarboxylate metabolic process;monocarboxylic acid metabolism	pectin breakdown;pectin catabolism;pectin degradation	NA	acetate metabolism	pentose metabolism	alditol metabolism	lipid breakdown;lipid catabolism;lipid degradation;lipolysis;GO:0006724	NA	glucan breakdown;glucan catabolism;glucan degradation	aromatic amino acid family breakdown;aromatic amino acid family catabolism;aromatic amino acid family degradation	cellulose metabolism;GO:0016177	small molecule metabolism	cellular polysaccharide breakdown;cellular polysaccharide catabolism;cellular polysaccharide degradation	aldehyde metabolism;alkanal metabolic process;alkanal metabolism	hexitol metabolism;sugar alcohol (hexitol) metabolic process;sugar alcohol (hexitol) metabolism	NA	small molecule catabolism	fatty acid metabolism	NA	polysaccharide breakdown;polysaccharide catabolism;polysaccharide degradation	carbohydrate metabolism	NA	polyhydric alcohol metabolic process;polyol metabolism	hemicellulose metabolism	xylan metabolism
SECONDARY	NA	NA	NA	NA	GO:0031909	NA	GO:0019818	NA	GO:0010382	NA	NA	NA	NA	NA	NA	NA	NA	NA	GO:0006092	NA	NA	NA	NA	NA	NA	NA	NA	NA	NA	NA	GO:0006724	NA	NA	NA	GO:0016177	NA	NA	NA	NA	NA	NA	NA	NA	NA	NA	NA	NA	NA	NA
TOTAL_GENES_WITH_GOID	NA	22	9	22	9	48	48	9	37	202	88	54	209	10	72	5	7	18	273	443	126	118	352	26	180	26	33	20	39	32	34	9	18	6	9	808	34	24	14	8	145	84	83	69	332	83	39	16	7
DE_GENES_WITH_GOID	NA	12	6	12	6	18	18	7	13	48	31	17	40	6	23	4	7	9	79	95	45	31	63	15	57	15	13	9	15	14	18	7	9	5	7	148	18	9	7	6	48	31	23	37	98	23	15	13	7
DE_GENE_WITH_GOID		An13g00800.Aspni5_50837	An14g07200.Aspni5_184540	An13g00800.Aspni5_50837	An14g07200.Aspni5_184540	An13g00800.Aspni5_50837	An13g00800.Aspni5_50837	An01g12960.Aspni5_205484	An05g01320.Aspni5_50378	An01g10920.Aspni5_46405	An01g06620.Aspni5_170172	An01g10930.Aspni5_119858	An09g02180.Aspni5_212664	An08g04990.Aspni5_198577	An01g06620.Aspni5_170172	An11g02180.Aspni5_38851	An01g09960.Aspni5_205670	An08g04990.Aspni5_198577	An01g10920.Aspni5_46405	An16g04830.Aspni5_48951	An01g06620.Aspni5_170172	An12g00030.Aspni5_203198	An07g03170.Aspni5_40064	An01g06620.Aspni5_170172	An16g04830.Aspni5_48951	An01g06620.Aspni5_170172	An05g01320.Aspni5_50378	An08g04990.Aspni5_198577	An12g00030.Aspni5_203198	An01g10920.Aspni5_46405	An01g12960.Aspni5_205484	An01g12960.Aspni5_205484	An01g04560.Aspni5_125000	An14g04720.Aspni5_184609	An08g01760.Aspni5_133986	An11g10160.Aspni5_178744	An01g06620.Aspni5_170172	An08g10820.Aspni5_37719	An01g10920.Aspni5_46405	An01g12960.Aspni5_205484	An07g09360.Aspni5_48257	An16g04830.Aspni5_48951	An02g05920.Aspni5_131595	An01g06620.Aspni5_170172	An01g10920.Aspni5_46405	An02g05920.Aspni5_131595	An01g10920.Aspni5_46405	An05g01320.Aspni5_50378	An01g09960.Aspni5_205670
		An14g07200.Aspni5_184540	An15g01860.Aspni5_48680	An14g07200.Aspni5_184540	An15g01860.Aspni5_48680	An14g07200.Aspni5_184540	An14g07200.Aspni5_184540	An15g01280.Aspni5_48646	An01g09960.Aspni5_205670	An08g09380.Aspni5_37988	An01g10930.Aspni5_119858	An01g04560.Aspni5_125000	An02g09690.Aspni5_173684	An16g07900.Aspni5_194014	An01g10930.Aspni5_119858	An11g02170.Aspni5_199148	An15g05810.Aspni5_48811	An07g02540.Aspni5_180069	An01g06620.Aspni5_170172	An01g08180	An01g10930.Aspni5_119858	An10g00230.Aspni5_44975	An03g01660.Aspni5_214665	An18g05940.Aspni5_187227	An14g07200.Aspni5_184540	An18g05940.Aspni5_187227	An01g09960.Aspni5_205670	An15g01860.Aspni5_48680	An10g00230.Aspni5_44975	An08g09380.Aspni5_37988	An16g01390.Aspni5_130681	An15g01280.Aspni5_48646	An15g04900.Aspni5_182430	An11g02180.Aspni5_38851	An01g11670.Aspni5_205580	An01g10920.Aspni5_46405	An05g01320.Aspni5_50378	An14g06340.Aspni5_184532	An08g09380.Aspni5_37988	An15g01280.Aspni5_48646	An01g12960.Aspni5_205484	An01g12960.Aspni5_205484	An14g07130.Aspni5_49482	An05g01320.Aspni5_50378	An01g06620.Aspni5_170172	An14g07130.Aspni5_49482	An08g09380.Aspni5_37988	An01g09960.Aspni5_205670	An15g05810.Aspni5_48811
		An15g01860.Aspni5_48680	An01g09270.Aspni5_196237	An15g01860.Aspni5_48680	An01g09270.Aspni5_196237	An09g06740.Aspni5_188673	An09g06740.Aspni5_188673	An14g00430.Aspni5_210871	An09g00260.Aspni5_212736	An12g00030.Aspni5_203198	An05g01320.Aspni5_50378	An01g12450.Aspni5_55270	An16g04830.Aspni5_48951	An03g03360.Aspni5_44373	An05g01320.Aspni5_50378	An11g00430.Aspni5_178499	An12g02550.Aspni5_43785	An13g03680.Aspni5_213827	An08g09380.Aspni5_37988	An12g00030.Aspni5_203198	An05g01320.Aspni5_50378	An01g09960.Aspni5_205670	An07g09360.Aspni5_48257	An11g00390.Aspni5_47780	An01g12960.Aspni5_205484	An11g00390.Aspni5_47780	An09g00260.Aspni5_212736	An15g00410.Aspni5_124156	An01g09960.Aspni5_205670	An12g00030.Aspni5_203198	An15g01280.Aspni5_48646	An14g00430.Aspni5_210871	An08g01760.Aspni5_133986	An11g02170.Aspni5_199148	An14g02760.Aspni5_211053	An08g09380.Aspni5_37988	An18g05940.Aspni5_187227	An15g01860.Aspni5_48680	An12g00030.Aspni5_203198	An14g00430.Aspni5_210871	An08g04990.Aspni5_198577	An16g01390.Aspni5_130681	An08g04990.Aspni5_198577	An18g05940.Aspni5_187227	An08g09380.Aspni5_37988	An08g04990.Aspni5_198577	An12g00030.Aspni5_203198	An09g00260.Aspni5_212736	An12g02550.Aspni5_43785
		An01g09270.Aspni5_196237	An02g02750.Aspni5_206591	An01g09270.Aspni5_196237	An02g02750.Aspni5_206591	An15g01280.Aspni5_48646	An15g01280.Aspni5_48646	An01g04690.Aspni5_36158	An15g05810.Aspni5_48811	An14g03510.Aspni5_185262	An18g05940.Aspni5_187227	An18g04100.Aspni5_202490	An07g02240.Aspni5_56247	An15g01900.Aspni5_53424	An18g05940.Aspni5_187227	An11g02160.Aspni5_38849	An12g05010.Aspni5_211544	An07g09190.Aspni5_39658	An12g00030.Aspni5_203198	An07g09360.Aspni5_48257	An18g05940.Aspni5_187227	An16g01640.Aspni5_183287	An05g01320.Aspni5_50378	An14g01130.Aspni5_210947	An14g06340.Aspni5_184532	An14g01130.Aspni5_210947	An15g05810.Aspni5_48811	An01g09270.Aspni5_196237	An15g02300.Aspni5_200605	An14g03510.Aspni5_185262	An15g01860.Aspni5_48680	An01g04690.Aspni5_36158	An01g11670.Aspni5_205580	An11g00430.Aspni5_178499	An01g11660.Aspni5_51773	An16g04830.Aspni5_48951	An11g00390.Aspni5_47780	An01g09270.Aspni5_196237	An14g03510.Aspni5_185262	An01g04690.Aspni5_36158	An16g01390.Aspni5_130681	An09g06740.Aspni5_188673	An16g07680.Aspni5_193613	An01g09960.Aspni5_205670	An12g00030.Aspni5_203198	An16g07680.Aspni5_193613	An14g03510.Aspni5_185262	An15g05810.Aspni5_48811	An12g05010.Aspni5_211544
		An02g02750.Aspni5_206591	An15g02860.Aspni5_48719	An02g02750.Aspni5_206591	An15g02860.Aspni5_48719	An15g01860.Aspni5_48680	An15g01860.Aspni5_48680	An13g01920.Aspni5_44808	An14g02760.Aspni5_211053	An10g00230.Aspni5_44975	An11g00390.Aspni5_47780	An15g04900.Aspni5_182430	An01g12960.Aspni5_205484	An04g00530.Aspni5_44329	An18g04100.Aspni5_202490		An14g05800.Aspni5_56619	An07g03920.Aspni5_209700	An14g03510.Aspni5_185262	An02g08570.Aspni5_55597	An01g09960.Aspni5_205670	An09g00260.Aspni5_212736	An14g07200.Aspni5_184540	An15g02300.Aspni5_200605	An08g04990.Aspni5_198577	An15g02300.Aspni5_200605	An14g02760.Aspni5_211053	An08g07290.Aspni5_55742	An01g03740.Aspni5_51997	An07g09360.Aspni5_48257	An18g03170.Aspni5_54141	An13g01920.Aspni5_44808	An07g04650.Aspni5_53278	An11g02160.Aspni5_38849	An07g09330.Aspni5_53159	An01g08180	An14g01130.Aspni5_210947	An01g03740.Aspni5_51997	An02g05830.Aspni5_55560	An13g01920.Aspni5_44808	An13g03150.Aspni5_192202	An15g01280.Aspni5_48646	An07g02540.Aspni5_180069	An01g04560.Aspni5_125000	An14g03510.Aspni5_185262	An07g02540.Aspni5_180069	An07g09360.Aspni5_48257	An14g02760.Aspni5_211053	An14g05800.Aspni5_56619
		An01g04690.Aspni5_36158	An08g08920.Aspni5_47364	An01g04690.Aspni5_36158	An08g08920.Aspni5_47364	An01g09270.Aspni5_196237	An01g09270.Aspni5_196237	An14g00990.Aspni5_201398	An12g01850.Aspni5_212893	An07g09360.Aspni5_48257	An14g01130.Aspni5_210947	An08g01760.Aspni5_133986	An16g01390.Aspni5_130681	An18g01590.Aspni5_120926	An11g00390.Aspni5_47780		An03g00940.Aspni5_57436	An07g08810.Aspni5_53176	An10g00230.Aspni5_44975	An08g10820.Aspni5_37719	An01g04560.Aspni5_125000	An04g05300.Aspni5_214375	An17g01300.Aspni5_45152	An09g02160.Aspni5_189254	An16g01390.Aspni5_130681	An09g02160.Aspni5_189254	An12g01850.Aspni5_212893	An03g03360.Aspni5_44373	An14g03500.Aspni5_184680	An18g05480.Aspni5_42956	An01g09270.Aspni5_196237	An14g00990.Aspni5_201398	An01g11660.Aspni5_51773		An07g08950.Aspni5_209376	An06g01420.Aspni5_37836	An09g00260.Aspni5_212736	An04g03400.Aspni5_57028	An16g01710.Aspni5_183900	An14g00990.Aspni5_201398	An15g01280.Aspni5_48646	An15g01860.Aspni5_48680	An14g02720	An11g00390.Aspni5_47780	An10g00230.Aspni5_44975	An14g02720	An18g05480.Aspni5_42956	An12g01850.Aspni5_212893	An03g00940.Aspni5_57436
		An13g00680.Aspni5_213703		An13g00680.Aspni5_213703		An02g02750.Aspni5_206591	An02g02750.Aspni5_206591	An11g02590.Aspni5_55954	An16g02760.Aspni5_184037	An18g05480.Aspni5_42956	An09g00260.Aspni5_212736	An01g11670.Aspni5_205580	An09g06740.Aspni5_188673		An14g01130.Aspni5_210947		An01g00780.Aspni5_52071	An01g11600.Aspni5_46385	An01g10930.Aspni5_119858	An14g07200.Aspni5_184540	An01g12450.Aspni5_55270	An15g02300.Aspni5_200605	An01g12960.Aspni5_205484	An02g10550.Aspni5_197735	An04g08090.Aspni5_45944	An02g10550.Aspni5_197735	An16g02760.Aspni5_184037	An11g02550.Aspni5_208685	An02g10550.Aspni5_197735	An14g06500.Aspni5_56628	An04g03220.Aspni5_44096	An11g02590.Aspni5_55954	An17g00520.Aspni5_129891		An01g03340.Aspni5_52011	An12g00030.Aspni5_203198	An15g02300.Aspni5_200605	An08g07290.Aspni5_55742	An15g05450		An15g01860.Aspni5_48680	An01g09270.Aspni5_196237	An13g03680.Aspni5_213827	An14g01130.Aspni5_210947	An01g10930.Aspni5_119858	An13g03680.Aspni5_213827	An14g06500.Aspni5_56628	An16g02760.Aspni5_184037	An01g00780.Aspni5_52071
		An16g07610.Aspni5_57403		An16g07610.Aspni5_57403		An07g09190.Aspni5_39658	An07g09190.Aspni5_39658		An12g02550.Aspni5_43785	An14g06500.Aspni5_56628	An04g05300.Aspni5_214375	An14g02760.Aspni5_211053	An15g01280.Aspni5_48646		An09g00260.Aspni5_212736			An01g03680.Aspni5_196686	An07g09360.Aspni5_48257	An01g12960.Aspni5_205484	An18g04100.Aspni5_202490	An01g03740.Aspni5_51997	An14g06340.Aspni5_184532	An04g09690.Aspni5_214857	An09g06740.Aspni5_188673	An04g09690.Aspni5_214857	An12g02550.Aspni5_43785	An04g09030.Aspni5_194825	An07g03140.Aspni5_209771	An02g05830.Aspni5_55560	An14g00860.Aspni5_185301		An07g09330.Aspni5_53159			An14g03510.Aspni5_185262	An09g02160.Aspni5_189254	An11g02870.Aspni5_208716			An01g01720.Aspni5_52058	An18g04150.Aspni5_202494	An07g09190.Aspni5_39658	An15g04900.Aspni5_182430	An07g09360.Aspni5_48257	An07g09190.Aspni5_39658	An02g05830.Aspni5_55560	An12g02550.Aspni5_43785
		An11g02590.Aspni5_55954		An11g02590.Aspni5_55954		An01g04690.Aspni5_36158	An01g04690.Aspni5_36158		An12g05010.Aspni5_211544	An01g09960.Aspni5_205670	An15g02300.Aspni5_200605	An07g04650.Aspni5_53278	An15g01860.Aspni5_48680		An15g02300.Aspni5_200605			An18g01590.Aspni5_120926	An05g01320.Aspni5_50378	An14g06340.Aspni5_184532	An11g00390.Aspni5_47780	An14g03500.Aspni5_184680	An08g04990.Aspni5_198577	An12g07500.Aspni5_42184	An15g01280.Aspni5_48646	An12g07500.Aspni5_42184	An12g05010.Aspni5_211544	An18g01590.Aspni5_120926	An09g01190.Aspni5_203143	An13g00950.Aspni5_44729	An14g00920.Aspni5_56530		An07g08950.Aspni5_209376			An10g00230.Aspni5_44975	An02g10550.Aspni5_197735	An10g00510.Aspni5_214897			An14g04720.Aspni5_184609	An14g00860.Aspni5_185301	An14g02590.Aspni5_56564	An09g00260.Aspni5_212736	An05g01320.Aspni5_50378	An14g02590.Aspni5_56564	An13g00950.Aspni5_44729	An12g05010.Aspni5_211544
		An15g02860.Aspni5_48719		An15g02860.Aspni5_48719		An13g00680.Aspni5_213703	An13g00680.Aspni5_213703		An14g05800.Aspni5_56619	An08g04990.Aspni5_198577	An01g03740.Aspni5_51997	An01g11660.Aspni5_51773	An18g03170.Aspni5_54141		An09g02160.Aspni5_189254				An18g05480.Aspni5_42956	An08g04990.Aspni5_198577	An14g01130.Aspni5_210947	An02g10550.Aspni5_197735	An16g01390.Aspni5_130681	An10g00870.Aspni5_45021	An15g01860.Aspni5_48680	An10g00870.Aspni5_45021	An14g05800.Aspni5_56619		An15g05450	An04g04890.Aspni5_45434	An16g08980.Aspni5_55052					An07g09360.Aspni5_48257	An04g09690.Aspni5_214857				An01g09270.Aspni5_196237	An07g09190.Aspni5_39658	An12g04180.Aspni5_202078	An15g02300.Aspni5_200605	An18g05480.Aspni5_42956	An12g04180.Aspni5_202078	An04g04890.Aspni5_45434	An14g05800.Aspni5_56619
		An08g08920.Aspni5_47364		An08g08920.Aspni5_47364		An14g00990.Aspni5_201398	An14g00990.Aspni5_201398		An03g00940.Aspni5_57436	An02g05830.Aspni5_55560	An14g03500.Aspni5_184680	An19g00090.Aspni5_46115	An01g09270.Aspni5_196237		An14g02760.Aspni5_211053				An18g05940.Aspni5_187227	An16g01390.Aspni5_130681	An15g04900.Aspni5_182430	An07g02100	An04g08090.Aspni5_45944	An14g04370.Aspni5_41815	An15g00410.Aspni5_124156	An14g04370.Aspni5_41815	An03g00940.Aspni5_57436		An01g00330.Aspni5_206387	An16g01710.Aspni5_183900	An14g00430.Aspni5_210871					An18g05480.Aspni5_42956	An12g07500.Aspni5_42184				An11g02180.Aspni5_38851	An13g00590.Aspni5_50823	An07g03970.Aspni5_181047	An08g01760.Aspni5_133986	An18g05940.Aspni5_187227	An07g03970.Aspni5_181047	An16g01710.Aspni5_183900	An03g00940.Aspni5_57436
		An01g03680.Aspni5_196686		An01g03680.Aspni5_196686		An16g07610.Aspni5_57403	An16g07610.Aspni5_57403		An01g03340.Aspni5_52011	An16g01640.Aspni5_183287	An09g02160.Aspni5_189254	An06g02060.Aspni5_175759	An04g03220.Aspni5_44096		An02g10550.Aspni5_197735				An14g07200.Aspni5_184540	An04g08090.Aspni5_45944	An09g00260.Aspni5_212736	An07g04300.Aspni5_39990	An13g03150.Aspni5_192202	An03g06740.Aspni5_191158	An01g09270.Aspni5_196237	An03g06740.Aspni5_191158	An01g03340.Aspni5_52011		An02g03830.Aspni5_206681	An10g00510.Aspni5_214897	An01g04690.Aspni5_36158					An02g08570.Aspni5_55597	An10g00870.Aspni5_45021				An04g05300.Aspni5_214375	An14g00920.Aspni5_56530	An04g09420.Aspni5_123301	An01g11670.Aspni5_205580	An14g07200.Aspni5_184540	An04g09420.Aspni5_123301	An14g04590.Aspni5_184612	An01g03340.Aspni5_52011
						An11g02590.Aspni5_55954	An11g02590.Aspni5_55954		An01g00780.Aspni5_52071	An13g00950.Aspni5_44729	An02g10550.Aspni5_197735	An17g00520.Aspni5_129891	An18g04150.Aspni5_202494		An04g09690.Aspni5_214857				An14g06500.Aspni5_56628	An09g06740.Aspni5_188673	An15g02300.Aspni5_200605	An01g12550.Aspni5_205517	An15g01280.Aspni5_48646	An08g01710.Aspni5_38549	An04g05300.Aspni5_214375	An08g01710.Aspni5_38549	An01g00780.Aspni5_52071		An03g00940.Aspni5_57436	An15g05450	An13g01920.Aspni5_44808					An08g10820.Aspni5_37719	An12g01850.Aspni5_212893				An13g01930.Aspni5_213793	An16g08980.Aspni5_55052	An07g03920.Aspni5_209700	An15g05810.Aspni5_48811	An14g06500.Aspni5_56628	An07g03920.Aspni5_209700	An10g00510.Aspni5_214897	An01g00780.Aspni5_52071
						An08g05400.Aspni5_38275	An08g05400.Aspni5_38275			An09g00260.Aspni5_212736	An04g09690.Aspni5_214857	An07g09330.Aspni5_53159	An14g00860.Aspni5_185301		An12g07500.Aspni5_42184				An01g09960.Aspni5_205670	An13g03150.Aspni5_192202	An08g01760.Aspni5_133986	An11g02550.Aspni5_208685	An15g01860.Aspni5_48680	An01g11520.Aspni5_141677	An02g02750.Aspni5_206591	An01g11520.Aspni5_141677			An03g00960.Aspni5_55136	An08g00210.Aspni5_55910	An14g00990.Aspni5_201398					An14g07200.Aspni5_184540	An14g04370.Aspni5_41815				An01g03740.Aspni5_51997	An14g00430.Aspni5_210871	An16g07900.Aspni5_194014	An09g02160.Aspni5_189254	An01g09960.Aspni5_205670	An16g07900.Aspni5_194014	An15g05450
						An15g02860.Aspni5_48719	An15g02860.Aspni5_48719			An04g05300.Aspni5_214375	An12g07500.Aspni5_42184	An16g02760.Aspni5_184037	An07g09190.Aspni5_39658		An10g00870.Aspni5_45021				An14g06340.Aspni5_184532	An15g01280.Aspni5_48646	An01g11670.Aspni5_205580	An02g11720.Aspni5_52415	An18g03170.Aspni5_54141	An18g04800.Aspni5_42916	An18g04150.Aspni5_202494	An18g04800.Aspni5_42916			An01g00780.Aspni5_52071		An04g05720.Aspni5_55007					An14g06500.Aspni5_56628	An03g06740.Aspni5_191158				An11g02170.Aspni5_199148	An01g04690.Aspni5_36158	An03g03360.Aspni5_44373	An02g10550.Aspni5_197735	An01g04560.Aspni5_125000	An03g03360.Aspni5_44373	An08g00210.Aspni5_55910
						An08g08920.Aspni5_47364	An08g08920.Aspni5_47364			An15g02300.Aspni5_200605	An07g04300.Aspni5_39990	An07g08950.Aspni5_209376	An13g00590.Aspni5_50823		An12g01850.Aspni5_212893				An18g04100.Aspni5_202490	An15g01860.Aspni5_48680	An15g05810.Aspni5_48811	An02g07470.Aspni5_55586	An08g10530.Aspni5_52568		An14g00860.Aspni5_185301						An15g02860.Aspni5_48719					An01g09960.Aspni5_205670	An08g01710.Aspni5_38549				An14g00860.Aspni5_185301	An16g02010.Aspni5_41300	An07g08810.Aspni5_53176	An07g04650.Aspni5_53278	An14g06340.Aspni5_184532	An07g08810.Aspni5_53176
						An01g03680.Aspni5_196686	An01g03680.Aspni5_196686			An01g03740.Aspni5_51997	An01g12550.Aspni5_205517	An01g03340.Aspni5_52011	An14g00920.Aspni5_56530		An14g04370.Aspni5_41815				An11g00390.Aspni5_47780	An01g01720.Aspni5_52058	An09g02160.Aspni5_189254	An07g03140.Aspni5_209771	An01g01720.Aspni5_52058		An08g03880.Aspni5_47585						An04g09030.Aspni5_194825					An01g12960.Aspni5_205484	An01g11520.Aspni5_141677				An14g03500.Aspni5_184680	An07g04300.Aspni5_39990	An02g07470.Aspni5_55586	An04g09690.Aspni5_214857	An01g12450.Aspni5_55270	An02g07470.Aspni5_55586
						An18g01590.Aspni5_120926	An18g01590.Aspni5_120926			An04g04890.Aspni5_45434	An10g00870.Aspni5_45021		An08g06160.Aspni5_38226		An16g02760.Aspni5_184037				An15g01860.Aspni5_48680	An14g04720.Aspni5_184609	An14g02760.Aspni5_211053	An02g09090.Aspni5_55604	An14g04720.Aspni5_184609		An07g09190.Aspni5_39658						An18g01590.Aspni5_120926					An14g06340.Aspni5_184532	An18g04800.Aspni5_42916				An12g05220.Aspni5_186207	An08g06100.Aspni5_38230	An01g11600.Aspni5_46385	An12g07500.Aspni5_42184	An18g04100.Aspni5_202490	An01g11600.Aspni5_46385
										An07g06610.Aspni5_53238	An12g01850.Aspni5_212893		An16g08980.Aspni5_55052		An03g06740.Aspni5_191158				An14g01130.Aspni5_210947	An15g00410.Aspni5_124156	An02g10550.Aspni5_197735	An09g02240.Aspni5_54398	An09g00260.Aspni5_212736		An13g00590.Aspni5_50823											An08g04990.Aspni5_198577					An14g00920.Aspni5_56530	An03g03360.Aspni5_44373	An15g01900.Aspni5_53424	An01g11660.Aspni5_51773	An11g00390.Aspni5_47780	An15g01900.Aspni5_53424
										An14g03500.Aspni5_184680	An11g02550.Aspni5_208685		An14g00430.Aspni5_210871		An08g01710.Aspni5_38549				An02g05830.Aspni5_55560	An02g06720.Aspni5_197415	An07g04650.Aspni5_53278	An11g10890.Aspni5_56084	An01g09270.Aspni5_196237		An14g00920.Aspni5_56530											An13g00130.Aspni5_44666					An16g08980.Aspni5_55052	An13g01920.Aspni5_44808	An04g00530.Aspni5_44329	An17g00520.Aspni5_129891	An15g01860.Aspni5_48680	An04g00530.Aspni5_44329
										An02g10550.Aspni5_197735	An14g04370.Aspni5_41815		An01g04690.Aspni5_36158		An01g11520.Aspni5_141677				An16g01640.Aspni5_183287	An13g00950.Aspni5_44729	An04g09690.Aspni5_214857	An02g04370.Aspni5_120777	An11g02180.Aspni5_38851		An16g08980.Aspni5_55052											An16g01390.Aspni5_130681					An14g00430.Aspni5_210871	An14g00990.Aspni5_201398	An04g09030.Aspni5_194825	An01g05360.Aspni5_170148	An14g01130.Aspni5_210947	An04g09030.Aspni5_194825
										An16g01710.Aspni5_183900	An02g07470.Aspni5_55586		An16g02010.Aspni5_41300		An18g04800.Aspni5_42916				An14g00160.Aspni5_53716	An01g09270.Aspni5_196237	An12g07500.Aspni5_42184	An09g01190.Aspni5_203143	An02g02750.Aspni5_206591		An14g00430.Aspni5_210871											An04g08090.Aspni5_45944					An01g04690.Aspni5_36158	An16g07610.Aspni5_57403	An01g03680.Aspni5_196686	An10g00870.Aspni5_45021	An02g05830.Aspni5_55560	An01g03680.Aspni5_196686
										An08g07290.Aspni5_55742	An07g03140.Aspni5_209771		An16g01880.Aspni5_210730		An01g03340.Aspni5_52011				An01g12150.Aspni5_51764	An11g02180.Aspni5_38851	An01g11660.Aspni5_51773	An02g03590.Aspni5_174413	An02g12770.Aspni5_55637		An15g01920.Aspni5_48684											An09g06740.Aspni5_188673					An09g02700.Aspni5_43391	An11g02590.Aspni5_55954	An18g01590.Aspni5_120926	An12g01850.Aspni5_212893	An16g01640.Aspni5_183287	An18g01590.Aspni5_120926
										An07g02100	An09g02240.Aspni5_54398		An07g04300.Aspni5_39990						An13g00950.Aspni5_44729	An04g05300.Aspni5_214375	An19g00090.Aspni5_46115	An15g05450	An13g01930.Aspni5_213793		An01g04690.Aspni5_36158											An13g03150.Aspni5_192202					An04g03890.Aspni5_213042	An04g05720.Aspni5_55007		An14g04370.Aspni5_41815	An14g00160.Aspni5_53716
										An07g04300.Aspni5_39990	An03g06740.Aspni5_191158		An08g06100.Aspni5_38230						An14g05820.Aspni5_41910	An02g02750.Aspni5_206591	An06g02060.Aspni5_175759	An01g00330.Aspni5_206387	An04g03220.Aspni5_44096		An08g07290.Aspni5_55742											An15g01280.Aspni5_48646					An08g07290.Aspni5_55742	An08g05400.Aspni5_38275		An09g02240.Aspni5_54398	An01g12150.Aspni5_51764
										An14g04590.Aspni5_184612	An08g01710.Aspni5_38549		An03g03360.Aspni5_44373						An09g00260.Aspni5_212736	An13g01930.Aspni5_213793	An17g00520.Aspni5_129891	An01g11520.Aspni5_141677	An11g02170.Aspni5_199148		An16g02010.Aspni5_41300											An15g01860.Aspni5_48680					An07g04300.Aspni5_39990	An15g02860.Aspni5_48719		An07g09330.Aspni5_53159	An13g00950.Aspni5_44729
										An07g08810.Aspni5_53176	An02g03590.Aspni5_174413		An13g01920.Aspni5_44808						An01g09270.Aspni5_196237	An15g02590.Aspni5_182870	An01g05360.Aspni5_170148	An09g03450.Aspni5_50154	An14g00860.Aspni5_185301		An09g01030.Aspni5_189097											An18g03170.Aspni5_54141					An03g03360.Aspni5_44373	An04g00530.Aspni5_44329		An07g08950.Aspni5_209376	An14g05820.Aspni5_41910
										An01g12550.Aspni5_205517	An01g11520.Aspni5_141677		An14g00990.Aspni5_201398						An04g05300.Aspni5_214375	An11g02170.Aspni5_199148	An10g00870.Aspni5_45021	An02g03830.Aspni5_206681	An08g03880.Aspni5_47585		An07g04300.Aspni5_39990											An01g01720.Aspni5_52058					An07g08810.Aspni5_53176	An02g07930.Aspni5_173656		An08g09030.Aspni5_38015	An15g04900.Aspni5_182430
										An11g02550.Aspni5_208685	An18g04800.Aspni5_42916		An16g07610.Aspni5_57403						An02g02750.Aspni5_206591	An18g04150.Aspni5_202494	An12g01850.Aspni5_212893	An03g00940.Aspni5_57436	An12g05220.Aspni5_186207		An08g03850.Aspni5_52731											An02g05830.Aspni5_55560					An13g01920.Aspni5_44808	An04g09030.Aspni5_194825		An03g06740.Aspni5_191158	An09g00260.Aspni5_212736
										An02g11720.Aspni5_52415	An09g03450.Aspni5_50154		An11g02590.Aspni5_55954						An15g02300.Aspni5_200605	An14g00860.Aspni5_185301	An14g04370.Aspni5_41815	An03g00960.Aspni5_55136	An06g01380.Aspni5_119138		An08g06100.Aspni5_38230											An14g04720.Aspni5_184609					An11g11180.Aspni5_209195	An16g04520.Aspni5_125644		An12g02550.Aspni5_43785	An01g09270.Aspni5_196237
										An02g07470.Aspni5_55586	An02g03830.Aspni5_206681		An04g05720.Aspni5_55007						An01g03740.Aspni5_51997	An08g03880.Aspni5_47585	An09g02240.Aspni5_54398	An01g00780.Aspni5_52071	An14g00920.Aspni5_56530		An03g03360.Aspni5_44373											An15g00410.Aspni5_124156					An14g00990.Aspni5_201398	An18g01590.Aspni5_120926		An08g01710.Aspni5_38549	An04g05300.Aspni5_214375
										An07g03140.Aspni5_209771			An08g05400.Aspni5_38275						An13g00400.Aspni5_119606	An04g03400.Aspni5_57028	An07g09330.Aspni5_53159		An16g08980.Aspni5_55052		An13g01920.Aspni5_44808											An02g06720.Aspni5_197415					An11g02550.Aspni5_208685			An12g05010.Aspni5_211544	An02g02750.Aspni5_206591
										An02g09090.Aspni5_55604			An15g02860.Aspni5_48719						An04g04890.Aspni5_45434	An07g09190.Aspni5_39658	An16g02760.Aspni5_184037		An14g00430.Aspni5_210871		An14g00990.Aspni5_201398											An16g01640.Aspni5_183287					An02g07470.Aspni5_55586			An01g11520.Aspni5_141677	An15g02300.Aspni5_200605
										An09g02240.Aspni5_54398			An02g11290.Aspni5_120372						An14g03500.Aspni5_184680	An13g00590.Aspni5_50823	An07g08950.Aspni5_209376		An15g01920.Aspni5_48684		An11g02550.Aspni5_208685											An13g00950.Aspni5_44729					An07g03140.Aspni5_209771			An18g04800.Aspni5_42916	An01g03740.Aspni5_51997
										An11g10890.Aspni5_56084			An04g00530.Aspni5_44329						An09g02160.Aspni5_189254	An12g05220.Aspni5_186207	An08g09030.Aspni5_38015		An01g04690.Aspni5_36158		An16g07610.Aspni5_57403											An09g00260.Aspni5_212736					An03g06870.Aspni5_50782			An14g05800.Aspni5_56619	An13g00400.Aspni5_119606
										An02g04370.Aspni5_120777			An15g05710.Aspni5_56347						An14g02760.Aspni5_211053	An14g00920.Aspni5_56530	An03g06740.Aspni5_191158		An09g02700.Aspni5_43391		An02g07470.Aspni5_55586											An01g09270.Aspni5_196237					An09g02240.Aspni5_54398			An03g00940.Aspni5_57436	An08g01760.Aspni5_133986
										An09g01190.Aspni5_203143			An02g07930.Aspni5_173656						An02g10550.Aspni5_197735	An16g08980.Aspni5_55052	An12g02550.Aspni5_43785		An04g03890.Aspni5_213042		An11g02590.Aspni5_55954											An12g03660.Aspni5_186640					An04g05720.Aspni5_55007			An01g00780.Aspni5_52071	An01g11670.Aspni5_205580
										An10g00510.Aspni5_214897			An04g09030.Aspni5_194825						An16g01710.Aspni5_183900	An14g00430.Aspni5_210871	An08g01710.Aspni5_38549		An08g07290.Aspni5_55742		An04g05720.Aspni5_55007											An11g02180.Aspni5_38851					An15g02860.Aspni5_48719				An04g04890.Aspni5_45434
										An02g03590.Aspni5_174413			An16g04520.Aspni5_125644						An01g10350.Aspni5_46429	An15g01920.Aspni5_48684	An12g05010.Aspni5_211544		An14g04400.Aspni5_201642		An08g05400.Aspni5_38275											An08g03380.Aspni5_176705					An07g04270.Aspni5_181451				An14g03500.Aspni5_184680
										An15g05450			An18g01590.Aspni5_120926						An04g09690.Aspni5_214857	An01g04690.Aspni5_36158	An01g11520.Aspni5_141677		An16g01030.Aspni5_49153		An15g02860.Aspni5_48719											An04g05300.Aspni5_214375					An11g00430.Aspni5_178499				An15g05810.Aspni5_48811
										An01g00330.Aspni5_206387									An12g07500.Aspni5_42184	An09g02700.Aspni5_43391	An18g04800.Aspni5_42916		An07g04300.Aspni5_39990		An11g02870.Aspni5_208716											An02g02750.Aspni5_206591					An10g00510.Aspni5_214897				An09g02160.Aspni5_189254
										An08g00210.Aspni5_55910									An07g02100	An02g13750.Aspni5_52460	An14g05800.Aspni5_56619		An08g03850.Aspni5_52731		An01g01830.Aspni5_206339											An13g01930.Aspni5_213793					An02g03590.Aspni5_174413				An14g02760.Aspni5_211053
										An01g11520.Aspni5_141677									An07g04300.Aspni5_39990	An11g09270.Aspni5_179001	An03g00940.Aspni5_57436		An03g03360.Aspni5_44373		An02g04370.Aspni5_120777											An15g02300.Aspni5_200605					An09g03450.Aspni5_50154				An02g10550.Aspni5_197735
										An09g03450.Aspni5_50154									An14g04590.Aspni5_184612	An15g06250.Aspni5_182731	An01g03340.Aspni5_52011		An13g01920.Aspni5_44808		An05g02030.Aspni5_212961											An04g03220.Aspni5_44096					An09g02710.Aspni5_189170				An16g01710.Aspni5_183900
										An02g03830.Aspni5_206681									An01g12550.Aspni5_205517	An04g07210.Aspni5_45277	An01g00780.Aspni5_52071		An11g11180.Aspni5_209195		An10g00510.Aspni5_214897											An01g03740.Aspni5_51997					An02g03830.Aspni5_206681				An07g04650.Aspni5_53278
										An03g00940.Aspni5_57436									An10g00870.Aspni5_45021	An08g07290.Aspni5_55742			An12g01850.Aspni5_212893		An04g00530.Aspni5_44329											An15g02590.Aspni5_182870					An04g09030.Aspni5_194825				An01g10350.Aspni5_46429
										An03g00960.Aspni5_55136									An12g01850.Aspni5_212893	An04g04130.Aspni5_54525			An07g10020.Aspni5_209252		An14g01550.Aspni5_56545											An11g02170.Aspni5_199148					An18g01590.Aspni5_120926				An04g09690.Aspni5_214857
										An01g00780.Aspni5_52071									An11g02550.Aspni5_208685	An16g02010.Aspni5_41300			An14g00990.Aspni5_201398		An18g04140.Aspni5_42861											An18g04150.Aspni5_202494					An11g02160.Aspni5_38849				An11g09270.Aspni5_179001
																			An02g11720.Aspni5_52415	An09g01030.Aspni5_189097			An03g06870.Aspni5_50782		An01g11520.Aspni5_141677											An04g04890.Aspni5_45434									An12g07500.Aspni5_42184
																			An14g04370.Aspni5_41815	An07g04300.Aspni5_39990			An04g05720.Aspni5_55007		An07g03100.Aspni5_53315											An14g00860.Aspni5_185301									An01g11660.Aspni5_51773
																			An02g07470.Aspni5_55586	An08g03850.Aspni5_52731			An15g02860.Aspni5_48719		An04g06020.Aspni5_127502											An08g03880.Aspni5_47585									An19g00090.Aspni5_46115
																			An07g03140.Aspni5_209771	An08g06100.Aspni5_38230			An11g02870.Aspni5_208716		An08g08920.Aspni5_47364											An03g03310.Aspni5_53660									An07g02100
																			An02g09090.Aspni5_55604	An03g03360.Aspni5_44373			An01g01830.Aspni5_206339		An02g07930.Aspni5_173656											An07g06610.Aspni5_53238									An07g04300.Aspni5_39990
																			An09g02240.Aspni5_54398	An13g01920.Aspni5_44808			An07g04270.Aspni5_181451		An04g09030.Aspni5_194825											An04g03400.Aspni5_57028									An06g02060.Aspni5_175759
																			An11g10890.Aspni5_56084	An04g10130.Aspni5_205291			An11g00430.Aspni5_178499		An08g03870.Aspni5_47586											An14g03500.Aspni5_184680									An14g04590.Aspni5_184612
																			An16g02760.Aspni5_184037	An11g02200.Aspni5_199151			An10g00510.Aspni5_214897		An16g04520.Aspni5_125644											An07g09190.Aspni5_39658									An17g00520.Aspni5_129891
																			An03g06740.Aspni5_191158	An14g00990.Aspni5_201398			An01g02630.Aspni5_52032		An18g01590.Aspni5_120926											An13g00590.Aspni5_50823									An01g05360.Aspni5_170148
																			An01g01830.Aspni5_206339	An10g00620.Aspni5_135059			An08g08920.Aspni5_47364													An12g05220.Aspni5_186207									An01g12550.Aspni5_205517
																			An02g04370.Aspni5_120777	An11g02550.Aspni5_208685			An09g02710.Aspni5_189170													An14g00920.Aspni5_56530									An10g00870.Aspni5_45021
																			An08g01710.Aspni5_38549	An16g07610.Aspni5_57403			An04g09030.Aspni5_194825													An02g10550.Aspni5_197735									An12g01850.Aspni5_212893
																			An05g02030.Aspni5_212961	An02g07470.Aspni5_55586			An08g03870.Aspni5_47586													An16g08980.Aspni5_55052									An11g02550.Aspni5_208685
																			An09g01190.Aspni5_203143	An11g02590.Aspni5_55954			An18g01590.Aspni5_120926													An16g01710.Aspni5_183900									An02g11720.Aspni5_52415
																			An10g00510.Aspni5_214897	An09g04950.Aspni5_43227			An11g02160.Aspni5_38849													An14g00430.Aspni5_210871									An14g04370.Aspni5_41815
																			An14g01550.Aspni5_56545	An04g07200.Aspni5_45278																An15g01920.Aspni5_48684									An02g07470.Aspni5_55586
																			An02g03590.Aspni5_174413	An01g12690.Aspni5_170198																An01g04690.Aspni5_36158									An07g03140.Aspni5_209771
																			An14g02180.Aspni5_211004	An16g08720.Aspni5_194072																An09g02700.Aspni5_43391									An02g09090.Aspni5_55604
																			An15g05450	An04g05720.Aspni5_55007																An02g13750.Aspni5_52460									An09g02240.Aspni5_54398
																			An01g00330.Aspni5_206387	An08g05400.Aspni5_38275																An11g09270.Aspni5_179001									An11g10890.Aspni5_56084
																			An18g04140.Aspni5_42861	An15g02860.Aspni5_48719																An04g03890.Aspni5_213042									An07g09330.Aspni5_53159
																			An08g00210.Aspni5_55910	An18g04160.Aspni5_54174																An15g06250.Aspni5_182731									An16g02760.Aspni5_184037
																			An01g11520.Aspni5_141677	An11g02870.Aspni5_208716																An04g07210.Aspni5_45277									An07g08950.Aspni5_209376
																			An18g04800.Aspni5_42916	An01g01830.Aspni5_206339																An08g07290.Aspni5_55742									An08g09030.Aspni5_38015
																			An08g08920.Aspni5_47364	An07g04270.Aspni5_181451																An04g04130.Aspni5_54525									An03g06740.Aspni5_191158
																			An09g03450.Aspni5_50154	An11g00430.Aspni5_178499																An07g02100									An01g01830.Aspni5_206339
																			An02g03830.Aspni5_206681	An02g04370.Aspni5_120777																An16g02010.Aspni5_41300									An12g02550.Aspni5_43785
																			An03g00940.Aspni5_57436	An05g02030.Aspni5_212961																An09g01030.Aspni5_189097									An02g04370.Aspni5_120777
																			An03g00960.Aspni5_55136	An10g00510.Aspni5_214897																An07g04300.Aspni5_39990									An08g01710.Aspni5_38549
																			An01g03340.Aspni5_52011	An04g00530.Aspni5_44329																An14g04590.Aspni5_184612									An05g02030.Aspni5_212961
																			An01g00780.Aspni5_52071	An14g01550.Aspni5_56545																An08g03850.Aspni5_52731									An09g01190.Aspni5_203143
																				An02g14590.Aspni5_37620																An08g06100.Aspni5_38230									An10g00510.Aspni5_214897
																				An18g04140.Aspni5_42861																An03g03360.Aspni5_44373									An14g01550.Aspni5_56545
																				An01g11520.Aspni5_141677																An07g08810.Aspni5_53176									An02g03590.Aspni5_174413
																				An10g00820.Aspni5_57241																An13g01920.Aspni5_44808									An14g02180.Aspni5_211004
																				An07g03100.Aspni5_53315																An04g10130.Aspni5_205291									An15g05450
																				An12g07660.Aspni5_186429																An11g02200.Aspni5_199151									An01g00330.Aspni5_206387
																				An04g06020.Aspni5_127502																An01g12550.Aspni5_205517									An18g04140.Aspni5_42861
																				An08g08920.Aspni5_47364																An11g11180.Aspni5_209195									An12g05010.Aspni5_211544
																				An09g02710.Aspni5_189170																An14g00990.Aspni5_201398									An08g00210.Aspni5_55910
																				An02g07930.Aspni5_173656																An10g00620.Aspni5_135059									An01g11520.Aspni5_141677
																				An04g09030.Aspni5_194825																An11g02550.Aspni5_208685									An18g04800.Aspni5_42916
																				An08g03870.Aspni5_47586																An01g13010.Aspni5_195992									An08g08920.Aspni5_47364
																				An04g02420.Aspni5_54584																An02g11720.Aspni5_52415									An14g05800.Aspni5_56619
																				An16g04520.Aspni5_125644																An16g07610.Aspni5_57403									An09g03450.Aspni5_50154
																				An18g01590.Aspni5_120926																An02g07470.Aspni5_55586									An02g03830.Aspni5_206681
																				An11g02160.Aspni5_38849																An10g00350.Aspni5_213851									An03g00940.Aspni5_57436
																																				An07g03140.Aspni5_209771									An03g00960.Aspni5_55136
																																				An02g09090.Aspni5_55604									An01g03340.Aspni5_52011
																																				An11g02590.Aspni5_55954									An01g00780.Aspni5_52071
																																				An03g06870.Aspni5_50782
																																				An09g02240.Aspni5_54398
																																				An11g10890.Aspni5_56084
																																				An09g04950.Aspni5_43227
																																				An04g07200.Aspni5_45278
																																				An01g12690.Aspni5_170198
																																				An16g08720.Aspni5_194072
																																				An04g05720.Aspni5_55007
																																				An08g05400.Aspni5_38275
																																				An15g02860.Aspni5_48719
																																				An18g04160.Aspni5_54174
																																				An11g02870.Aspni5_208716
																																				An01g01830.Aspni5_206339
																																				An07g04270.Aspni5_181451
																																				An11g00430.Aspni5_178499
																																				An02g04370.Aspni5_120777
																																				An05g02030.Aspni5_212961
																																				An09g01190.Aspni5_203143
																																				An10g00510.Aspni5_214897
																																				An04g00530.Aspni5_44329
																																				An16g03310.Aspni5_41128
																																				An14g01550.Aspni5_56545
																																				An02g14590.Aspni5_37620
																																				An02g03590.Aspni5_174413
																																				An15g05450
																																				An01g00330.Aspni5_206387
																																				An14g03340.Aspni5_41739
																																				An18g04140.Aspni5_42861
																																				An08g00210.Aspni5_55910
																																				An01g11520.Aspni5_141677
																																				An01g09830.Aspni5_51810
																																				An10g00820.Aspni5_57241
																																				An07g03100.Aspni5_53315
																																				An12g07660.Aspni5_186429
																																				An04g06020.Aspni5_127502
																																				An08g08920.Aspni5_47364
																																				An09g03450.Aspni5_50154
																																				An09g02710.Aspni5_189170
																																				An02g03830.Aspni5_206681
																																				An02g07930.Aspni5_173656
																																				An04g09030.Aspni5_194825
																																				An03g00940.Aspni5_57436
																																				An08g03870.Aspni5_47586
																																				An04g02420.Aspni5_54584
																																				An16g04520.Aspni5_125644
																																				An03g00960.Aspni5_55136
																																				An04g02600.Aspni5_190797
																																				An18g01590.Aspni5_120926
																																				An11g02160.Aspni5_38849
																																				An01g00780.Aspni5_52071
[truncated: 29 more columns]

[truncated: 35 more sheets: Glu-48h.vs.KMM-9h_list, Glu-48h.vs.KMM-12h, Glu-48h.vs.KMM-12h_list, Glu-48h.vs.KMM-24h, Glu-48h.vs.KMM-24h_list, Glu-48h.vs.KMM-2d, Glu-48h.vs.KMM-2d_list, Glu-48h.vs.ILM-3h, Glu-48h.vs.ILM-3h_list, Glu-48h.vs.ILM-6h, Glu-48h.vs.ILM-6h_list, Glu-48h.vs.ILM-9h, Glu-48h.vs.ILM-9h_list, Glu-48h.vs.ILM-12h, Glu-48h.vs.ILM-12h_list, Glu-48h.vs.ILM-24h, Glu-48h.vs.ILM-24h_list, Glu-48h.vs.ILM-2d, Glu-48h.vs.ILM-2d_list, Glu-48h.vs.ILM-3d …]
