# Supplementary material for: Succession of physiological stages hallmarks the transcriptomic response of the fungus Aspergillus niger to lignocellulose
Source: Biotechnol Biofuels. 2020 Apr 13;13:69. doi: 10.1186/s13068-020-01702-2 (PMC7155255; doi:10.1186/s13068-020-01702-2)
Supplement: Supplementary file 9 — Additional file 9: Table S6. Secondary metabolite gene clusters expressed under lignocellulose conditions, as identified by RNA-Seq. Genes encoding backbone enzymes and cluster borders were based on Inglis et al. (69), backbone enzyme type and product were taken from Romsdahl et al. (74). Co-expression of genes belonging to each cluster, including backbone-encoding genes, is indicated in a summary column. Gene expression values are given as mean of FPKM values per condition. [file 13068_2020_1702_MOESM9_ESM.xlsx]

## Sheet: Table S6
Table S6. Secondary metabolite gene clusters expressed under lignocellulose conditions, as identified by RNA-Seq. Genes encoding backbone enzymes and cluster borders were based on Inglis et al (69), backbone enzyme type and product were taken from Romsdahl et al (74). Co-expression of genes belonging to each cluster, including backbone-encoding genes, is indicated in a summary column. Gene expres…
	backbone enzyme-encoding gene (69)					co-regulation	fwnA
#		gene (69)	backbone type (74)	gene (74)	product (74)	1=yes, 0=no	correlation	Glu-48h	Glu-3h	Glu-24h	Glu-5d	KMS-3h	KMS-6h	KMS-9h	KMS-12h	KMS-24h	KMS-2d	KMS-3d	KMS-4d	KMS-5d	IS-3h	IS-6h	IS-9h	IS-12h	IS-24h	IS-2d	IS-3d	IS-4d	IS-5d	HTS-3h	HTS-6h	HTS-9h	HTS-12h	HTS-24h	KMM-3h	KMM-6h	KMM-9h	KMM-12h	KMM-24h	KMM-2d	IM-3h	IM-6h	IM-9h	IM-12h	IM-24h	IM-2d	IM-3d	IM-4d	IM-5d
1	An01g06930/An01g06950	An01g06810				0	0.779133	2.47333	0.833333	1.77667	37.265	27.2533	74.46	55.11	64.3067	182.84	212.447	188.307	219.83	191.515	26.8433	38.19	3.17333	3.81	11.53	226.347	218.1	214.403	200.45	22.16	67.02	45.3067	89.8067	146.463	31.9133	73.56	82.99	97.89	165.067	170.933	22.84	31.9767	2.67667	2.6	9.25667	138.14	198.307	193.727	180.78
1	An01g06930/An01g06950	An01g06820				1	0.233868	4.78667	2.83	22.1067	7.56	0.223333	0.22	0.533333	0.576667	1.42333	2.76	1.59333	2.505	1.88	0.823333	0.596667	0.53	1.02	0.983333	272.177	61.11	19.4733	22.0733	0.233333	0.246667	0.253333	0.39	0.976667	0.346667	0.256667	0.266667	0.556667	1.26667	1.03	3.32667	1.15667	0.943333	0.89	0.71	109.595	48.69	15.2767	9.09333
1	An01g06930/An01g06950	An01g06830				1	0.232498	4.82667	3.93333	17.2833	7.94	0.746667	1.30667	1.73	1.81667	5.54	4.46333	3.37667	4.57	5.87	1.39333	1.16667	1.83667	3.06333	2.12667	274.597	53.1	18.78	18.18	0.723333	0.966667	0.923333	1.32333	2.46333	0.533333	0.623333	0.566667	0.813333	2.82333	1.36333	3.38667	1.95667	3.15333	2.55667	1.53	86.135	52.6733	14.6067	14.94
1	An01g06930/An01g06950	An01g06840				1	0.21907	4.14333	1.03333	24.32	11.27	0.3	0.0666667	0.433333	0.176667	0.28	1.73333	0.74	1.375	0.665	0.406667	0.153333	0.0866667	0.07	0.793333	654.587	124.005	37.0233	41.9567	0.126667	0.08	0.00666667	0.0266667	0.0466667	0.106667	0.0766667	0.0466667	0.37	0.566667	0.196667	1.59667	0.676667	0.0866667	0.0366667	0.156667	200.695	102.473	26.1333	20.5
1	An01g06930/An01g06950	An01g06850				1	0.202171	7.52667	1.75667	37.4967	25.32	0.476667	0.07	1.02	0.343333	0.16	3.69	1.05667	2.27	0.87	0.673333	0.583333	0.24	0.116667	2.45333	1874.32	312.595	85.0967	90.3233	0.41	0.133333	0.0233333	0.07	0.0433333	0.22	0.216667	0.126667	1.07	1.14	0.136667	3.18	1.52	0.206667	0.0633333	0.283333	466.32	261.167	61.9667	47.2333
1	An01g06930/An01g06950	An01g06860				1	0.204084	18.22	3.24	81.8233	36.905	0.4	0.166667	1.2	0.253333	0.35	4.44667	1.04667	2.46	1.26	0.926667	0.726667	0.42	0.213333	3.43333	1785.67	271.04	73.5867	104.127	0.453333	0.126667	0.02	0.166667	0.12	0.303333	0.3	0.213333	1.01667	1.00333	0.12	5.01333	2.27	0.386667	0.146667	0.51	438.605	268.4	62.9167	66.4367
1	An01g06930/An01g06950	An01g06870				1	0.213017	5.51333	1.56333	28.76	14.595	0.233333	0.08	0.53	0.143333	0.22	1.7	0.596667	1.035	0.43	0.703333	0.27	0.823333	1.45	1.35333	631.403	116.975	36.9867	38.3967	0.216667	0.0666667	0.0566667	0.0966667	0.0566667	0.173333	0.123333	0.0633333	0.553333	0.313333	0.126667	2.61	0.836667	1.25667	1.31667	0.58	189.88	96.2967	26.0233	15.4533
1	An01g06930/An01g06950	An01g06880				1	0.188191	40.49	14.23	124.61	33.975	2.59333	1.73333	2.30667	1.38333	1.65	4.14667	1.81667	2.745	1.76	8.89	2.55667	1.27333	1.39333	4.77333	1123.09	190.065	59.5267	64.47	2.58	1.66667	1.74333	1.44667	0.766667	3.4	1.32	1.35667	1.44333	1.63333	0.83	25.1467	3.93333	1.08667	0.793333	0.913333	394.72	146.5	43.34	27.61
1	An01g06930/An01g06950	An01g06890				1	0.245176	19.1233	14.8667	84.81	22.04	0.55	0.286667	0.583333	0.216667	0.516667	2.45	0.736667	1.34	0.655	3.36667	1.14333	0.316667	0.316667	2.15333	622.55	145.495	45.8867	62.6267	1.21333	0.29	0.323333	0.306667	0.3	1.58667	0.656667	0.16	0.61	0.616667	0.22	11.16	2.76667	0.29	0.236667	0.573333	238.035	134.09	35.5467	32.45
1	An01g06930/An01g06950	An01g06900				1	0.0265944	0.01	0.03	0.01	0.04	0	0	0	0	0	0	0	0	0	0.0133333	0	0	0	0	0.0733333	0.015	0	0	0.01	0	0	0	0	0.00666667	0	0	0	0	0	0	0	0	0	0	0.035	0.01	0	0
1	An01g06930/An01g06950	An01g06910				0	-0.24347	12.5867	19.3067	19.2767	15.64	20.5833	17.1133	9.67	7.66667	15.1833	10.12	7.57	6.385	5.835	21.3267	13.9333	8.05667	17.9333	28.2133	20.2333	17.21	10.6333	12.0267	15.6633	11.3233	4.86	5.69	5.21667	25.35	14.1	7.17333	5.94	9.47333	4.07333	20.1033	10.93	9.08333	8.37667	17.7967	12.685	11.1633	10.6533	7.01667
1	An01g06930/An01g06950	An01g06920				0	-0.116619	48.2833	94.6067	79.6233	61.135	37.2067	20.9167	17.79	18.4767	45.16	26.58	16.28	13.735	10.325	47.2	26.8233	28.2333	35.0567	48.4133	54.0567	48.04	34.2833	35.5733	32.0333	21.3467	14.1333	12.4167	17.71	50.75	20.5333	17.4467	13.5833	34.9533	12.6133	54.24	25.3633	26.0067	24.4633	31.5833	40.39	33.93	30.64	21.2233
1	An01g06930/An01g06950	An01g06930	HR-PKS	fum1	Fumonisins	0		0	0	0	0	0	0	0	0	0	0	0	0	0	0	0	0	0	0	0	0	0	0	0	0	0	0	0	0	0	0	0	0	0	0	0	0	0	0	0	0	0	0
1	An01g06930/An01g06950	An01g06940				1	0.196912	0.223333	0.15	0.0566667	0.24	0.313333	0.153333	0.08	0.123333	0.11	0.0566667	0.126667	0.15	0.305	0.25	0.103333	0.04	0.206667	0.0633333	10.0567	1.9	0.56	0.44	0.23	0.0966667	0.07	0.0266667	0.05	0.323333	0.2	0.273333	0.153333	0.186667	0.153333	0.196667	0.136667	0.176667	0.1	0.0933333	2.745	1.31333	0.523333	0.423333
1	An01g06930/An01g06950	An01g06950	HR-PKS			0	0.36685	0	0.00666667	0.00333333	0	0.00333333	0.00333333	0.00333333	0	0	0.00333333	0.00333333	0	0	0.00333333	0	0.00333333	0	0.00333333	0	0.005	0.00333333	0.01	0	0	0	0	0.00666667	0	0	0.00333333	0	0	0.00666667	0.00333333	0	0.00666667	0	0	0	0	0	0.00333333
1	An01g06930/An01g06950	An01g06960				0	-0.370911	303.527	351.643	255.25	184.195	109.807	34.0533	64.3767	61.7833	41.9333	22.9	23.8167	34.295	20.265	132.15	38.23	237.177	355.33	154.73	32.8733	69.715	77.9367	32.89	103.627	40.5	46.23	50.97	81.7467	165.97	54.06	67.8867	56.9233	54.7	24.97	112.61	44.12	345.307	361.313	179.753	35.47	45.5967	95.81	32.2733
1	An01g06930/An01g06950	An01g06970				0	-0.127625	308.743	313.38	395.72	209.855	229.007	189.747	75.9633	69.0533	217.657	181.68	140.52	144.17	123.985	184.443	158.02	183.387	481.843	422.357	129.667	205.72	167.967	164.04	159.137	117.61	43.0167	97.46	210.787	264.33	206.577	105.223	101.083	309.737	215.97	144.687	117.403	252.733	342.713	419.7	94.965	162.63	192.527	132.893
2	An02g00840	An02g00700				0	0.515193	0.51	0.746667	0.816667	0.085	0.663333	0.783333	1.81	1.67	1.21333	0.583333	1.36	1.635	2.295	0.413333	1.00333	0.456667	0.893333	0.586667	0.92	0.955	2.20667	3.11	0.496667	0.66	0.436667	0.426667	0.316667	0.826667	1.98667	2.72333	3.27333	1.43	0.7	1	1.36667	1.26333	1.28333	0.91	1.11	1.74667	2.73	4.06667
2	An02g00840	An02g00710				0	0.447503	0.1	0.48	0.243333	0.085	0.29	0.52	1.12333	1.43	0.61	0.316667	0.586667	0.95	1.195	0.423333	0.58	0.466667	0.363333	0.156667	0.303333	0.855	1.53333	1.90333	0.346667	0.413333	0.223333	0.243333	0.196667	0.496667	1.29667	2.21333	2.47	0.846667	0.34	0.79	1.26667	0.86	0.806667	0.453333	0.865	1.37667	1.65667	2.99
2	An02g00840	An02g00720				0	-0.220262	0	0	0	0	0.0433333	0.0433333	0.106667	0.196667	0	0.0333333	0	0	0	0	0	0	0	0	0	0	0	0	0	0	0.0566667	0	0.0366667	0.233333	0	0.216667	0	0	0.0366667	0	0.0333333	0	0	0	0	0	0	0
2	An02g00840	An02g00730				0		0	0	0	0	0	0	0	0	0	0	0	0	0	0	0	0	0	0	0	0	0	0	0	0	0	0	0	0	0	0	0	0	0	0	0	0	0	0	0	0	0	0
2	An02g00840	An02g00740				0	-0.318518	1.12333	1.37333	0.68	1.08	27.98	12.6567	2.65333	2.21	1.91667	2.00333	2.18	1.61	2.105	26.1267	29.5	7.69333	5.97	1.54333	1.58667	2.145	1.92667	1.77667	22.1567	37.11	4.17667	3.26667	1.79333	22.8933	9.45667	2.84333	2.67667	1.96667	1.91333	12.3233	4.33	1.65	1.45333	1.28333	1.32	1.44	2.18	1.79
2	An02g00840	An02g00750				1	-0.0378585	0.563333	0.356667	0.163333	1.31	12.7767	9.51333	1.93333	1.70667	3.84667	15.3233	11.97	9.29	13.395	16.71	18.1467	1.27667	1.32333	0.57	1.75667	1.035	2.03	2.36333	14.4	13.2633	1.49333	2.03	8.83333	13.0433	10.73	2.88667	2.37	5.85667	11.4333	9.62333	3.8	0.673333	0.88	0.946667	2.025	1.37	1.93333	2.27
2	An02g00840	An02g00760				1	0.571131	0.253333	0.05	0.0766667	0.88	1.55667	1.50667	1.18667	2.69667	3.63667	6.32	5.22333	3.79	3.465	1.25667	1.4	0.136667	0.54	0.24	1.87667	2.415	2.90333	3.49	1.03	0.826667	0.4	0.92	4.04667	1.73333	1.23	2.58667	4.06	5.07667	8.09	1.84667	0.796667	0.256667	0.556667	0.593333	2.075	1.59333	2.09	2.31333
2	An02g00840	An02g00770				0	0.24948	0.126667	0	0	0	0	0.0766667	0	0.126667	0.17	0.08	0	0.305	0	0	0	0	0	0	0	0	0.09	0	0	0	0.11	0	0.0766667	0.0633333	0	0	0	0.306667	0.103333	0	0.133333	0	0	0.12	0	0.113333	0.156667	0.143333
2	An02g00840	An02g00780				0	0.428761	38.4167	46.3267	11.0433	39.24	22.6933	14.3733	21.3667	32.13	49.04	39.9733	39.7833	42.14	34.495	24.73	17.4233	20.33	43.5233	32.98	67.2567	67.15	66.3	45.8	22.55	18.93	23.1533	39.9033	76.88	21.07	19.5233	29.1033	36.2333	60.2767	30.0267	32.94	25.2367	39.0533	66.7767	62.9533	77.495	66.1133	64.23	50.68
2	An02g00840	An02g00790				0	0.492019	0.18	0.543333	0.53	0.805	0.773333	1.10333	0.733333	0.323333	1.11333	1.06667	0.943333	0.86	1.105	0.85	0.62	0.416667	0.4	0.333333	1.14	0.775	1.21667	1.72	1.07	0.796667	0.44	0.63	0.78	1.1	1.05	0.923333	0.656667	1.04	1.05333	1.1	0.76	0.346667	0.186667	0.613333	0.585	1.11	0.323333	1.1
2	An02g00840	An02g00800				0	0.376974	1.82333	2.36	2.50667	4.17	2.31667	1.57333	2.67	2.42667	2.43	2.97667	2.90667	3.155	4.18	2.2	2.17333	1.53333	1.96667	1.10667	1.83333	2.11	2.72	2.36667	3.00333	2.35667	1.91	1.84667	2.37667	2.30667	3.15667	3.08	2.54333	3.59667	3.58667	3.47	3.05667	2.78333	2.21333	2.57667	3.255	3.86333	3.15667	3.8
2	An02g00840	An02g00810				1	0.640693	2.59	2.53	3.87333	73.075	6.16	5.06333	1.83333	2.64333	32.8833	97.5233	194.597	172.81	179.9	2.98	5.03667	1.22333	7.94333	3.41333	14.73	19.33	70.97	108.983	10.8367	8.75	2.53333	8.41667	104.297	5.26	8.68667	4.62333	5.68333	98.8667	159.18	7.05	6.00333	3.14667	5.99	7.40333	18.21	24.73	43.2067	102.967
2	An02g00840	An02g00820				0	0.106917	1.81667	1.21667	0.63	1.13	2.71667	2.11	1.41667	1.50333	1.51333	2.37667	3.27333	2.635	2.92	2.07667	2.07	0.59	1.37	0.96	0.7	0.89	1.64667	1.82	3.62667	1.62667	1.09333	0.94	2.8	3.92	2.94667	2.81333	2.26333	3.79667	3.56	2.88333	1.48667	0.78	0.953333	1.01	1.075	1.03	0.833333	2.10333
2	An02g00840	An02g00830				0	0.19146	0.213333	0.133333	0.113333	0.1	0.213333	0.16	0.143333	0.0633333	0.16	0.206667	0.213333	0.18	0.345	0.136667	0.07	0.103333	0.0933333	0.05	0.07	0.105	0.213333	0.146667	0.106667	0.04	0.14	0.103333	0.12	0.146667	0.13	0.246667	0.14	0.283333	0.273333	0.15	0.113333	0.146667	0.07	0.16	0.08	0.0266667	0.0566667	0.116667
2	An02g00840	An02g00840	NRPS-like			1	0.578516	5.37333	15.57	5.80667	61.385	36.3267	26.6967	8.18	5.46	34.23	107.527	190.877	152.48	139.66	31.0767	29.5133	3.74	18.2933	6.19667	18.3333	22.38	70.2533	107.747	46.56	28.25	6.28	15.0033	137.6	60.0533	54.3167	17.6633	14.7533	109.01	167.367	47.7067	26.6833	8.42667	12.38	11.6633	24.975	28.72	34.0833	106.827
3	An02g09430	An02g09390				0	0.817164	18.06	19.07	23.46	45.07	29.9	40.1867	28.02	27.61	41.1667	49.3533	49.6833	54.38	52.63	32.82	40.19	12.3833	21.1833	20.75	39.15	47.65	59.5967	66.0933	29.1033	39.46	19.3367	27.67	43.2467	30.8233	36.5533	31.9867	29.2767	51.1067	56.9533	36.5967	37.5	14.9267	17.84	24.14	41.295	53.2067	52.3067	66.2633
3	An02g09430	An02g09420				1	0.884254	0.73	0.47	0.206667	1.525	0.343333	0.566667	0.62	0.53	1.88	3.09667	2.53667	2.76	3.275	0.273333	0.463333	0.393333	0.913333	0.703333	2.14667	2.73	3.34333	3.56333	0.356667	0.433333	0.39	0.67	2.90333	0.183333	0.44	0.57	0.643333	2.65	3.98333	0.53	0.54	0.71	1.02333	1.22333	1.815	3.30333	2.67333	4.57667
3	An02g09430	An02g09430	HR-PKS			1	0.611571	1.1	0.973333	0.43	0.735	0.213333	0.193333	0.44	0.503333	1.15667	2.08667	1.85333	2.225	1.465	0.213333	0.253333	0.403333	1.41333	0.596667	1.45667	1.6	1.76667	2.19	0.14	0.223333	0.413333	0.736667	4.4	0.166667	0.24	0.266667	0.456667	2.25	2.34333	0.456667	0.423333	0.803333	1.19	0.9	1.55	1.34	1.53667	2.20333
4	An03g01820	An03g01790				1	0.226469	0.54	1.29667	0.236667	4.385	3.61333	8.53667	11.39	13.38	22.7167	23.3667	25.8633	18.16	19.97	2.26333	9.29	2.38	10.78	4.2	2.94667	4.845	7.57333	8.12667	2.38667	7.85333	5.27667	15.15	23.3133	3.15667	10.4267	13.6467	25.09	48.8433	34.2033	5.55	10.0967	4.88667	6.91667	9.48	3.64	5.35	5.82	11.6567
4	An03g01820	An03g01800				0	0.52087	535.22	358.627	93.06	1187.16	482.033	861.117	920.523	1176.6	1511.05	2012.67	1906.68	1623.53	2258.5	399.693	795.987	555.037	1201.21	618.67	908.203	1357.39	1562.17	1455.15	440.43	1142.1	1126.64	2184.5	2364.5	329.477	803.477	1218.67	1453.88	2152.74	2099.74	665.62	1154.06	961.767	1228	1755.82	1276.74	2039.86	1516.71	2820.01
4	An03g01820	An03g01810				1	0.444971	0.103333	0.243333	0.136667	0.925	0.233333	0.43	0.653333	1.73	12.9133	21.8867	19.26	16.275	21.17	0.363333	0.793333	0.373333	2.37333	0.74	1.40333	2.795	4.86	5.17333	0.173333	0.726667	0.966667	6.20333	17.9967	0.21	0.47	0.863333	2.27667	27.0433	24.6167	0.786667	1.02	0.833333	1.7	2.41	2.32	4.39	2.98	12.5533
4	An03g01820	An03g01820	NR-PKS			1	0.206829	0.283333	0.33	0.126667	0.115	0.476667	0.663333	1.55333	3.57667	12.6333	8.9	9.68667	6.245	5.98	0.503333	1.16333	0.58	1.80667	0.583333	0.52	0.67	1.73333	2.60667	0.426667	0.966667	1.25667	4.12333	11.5533	0.523333	0.973333	1.87333	6.14	27.5633	15.1867	1.29667	1.18	1.05667	1.99667	1.35333	0.615	0.816667	0.91	2.28
5	An03g03520	An03g03490				0	0.538319	23.4167	17.2067	19.5067	20.745	30.3867	28.5267	22.0933	20.61	25.97	30.06	31.63	32.125	34.165	24.1967	22.8367	13.0433	24.1667	19.3533	20.9	24.75	34.3167	34.9067	23.3767	17.7967	11.1633	13.9367	22.14	28.19	26.2067	26.9567	24.6233	33.03	30.4	20.3033	17.0767	15.86	14.73	18.1533	16.03	20.9633	20.3133	27.9667
5	An03g03520	An03g03500				0	0.538212	30.7167	29.18	30.6767	28.67	34.88	26.9367	22.83	22.7667	27.23	31.1433	33.6233	32.09	33.8	27.23	25.8633	18.3333	28.45	23.1233	27.91	31.76	36.34	36.3567	34.0467	23.9367	17.1467	16.29	26.2733	31.0367	30.56	28.1767	23.3133	33.14	33.0667	27.2267	22.2	20.5267	23.1667	23.8333	24.61	27.3033	26.5233	32.0467
5	An03g03520	An03g03510				0	0.547828	14.5733	11.8933	8.06333	11.605	20.1367	20.6133	16.7467	16.28	23.5167	26.6	26.7967	22.665	27.77	12.14	14.3467	7.26	17.2233	10.84	13.62	15.81	21.29	24.3667	12.8333	12.3	8.54667	12.08	15.91	16.3667	18.9267	25.3033	20.7367	27.6033	29.5333	12.0167	13.2633	12.4467	7.31	12.76	11.89	18.38	17.57	22.01
5	An03g03520	An03g03520	NRPS	sidD	Siderophore	1	-0.31111	23.2233	1.23667	28.3967	20.675	7.03333	11.4067	5.14	2.74	3.68667	3.04	2.64667	2.15	1.41	6.56333	6.07	0.376667	0.343333	0.32	0.21	0.33	0.446667	0.463333	50.6333	35.7767	5.07333	4.97333	4.92667	2.36333	5.38667	3.91	3.94	3.97333	2.78333	10.2667	8.25667	0.78	0.493333	0.53	0.465	0.633333	0.886667	1.28333
5	An03g03520	An03g03530				1	-0.309172	405.437	13.9333	369.613	156.73	36.9067	74.3133	25.11	12.3767	12.91	10.7667	7.43667	7.44	6.705	44	31.7433	8.39	5.07	5.34667	2.13333	3.78	2.91333	2.80333	312.693	280.277	55.01	37.04	27.9433	19.88	28.1833	20.0333	15.8133	10.9167	7.74667	54.8433	48.2367	12.7333	7.38	13.4767	5.995	7.18	5.55333	6.5
5	An03g03520	An03g03540				1	-0.302518	83.3467	1.86	71.84	42.835	18.0567	17.77	5.44667	2.81667	2.53333	3.16333	2.84667	3.55	2.56	14.8467	5.53333	0.696667	0.36	1.11	0.36	0.545	0.423333	0.563333	117.99	51.87	8.22333	6.55667	5.85333	5.38	4.48333	4.10333	2.74333	1.87	1.95667	16.64	7.83333	1.24667	0.453333	2.35	1.145	1.15667	0.776667	1.50333
5	An03g03520	An03g03550				1	-0.30136	70.83	1.95333	65.2533	27.47	9.30333	9.92333	3.74667	1.58667	0.95	1.58	1.27333	1.24	1.455	7.82667	3.46	0.923333	0.43	0.95	0.253333	0.405	0.23	0.29	64.67	30.5367	7.42	4.41333	4.26333	2.36667	2.79	2.05333	1.75667	0.713333	0.433333	7.29	5.94	1.45	0.71	2.20667	0.805	0.543333	0.586667	0.776667
5	An03g03520	An03g03560				1	-0.239424	423.977	8.88667	317.19	247.405	15.3633	22.3433	12.1733	4.63	7.06333	6.71333	3.18667	2.21	1.835	12.81	10.2667	7.91	4.38333	0.956667	0.373333	0.455	0.28	0.41	40.8333	73.7133	22.8233	17.69	12.2633	11.76	11.8267	5.55333	7.08333	3.71	2.22	11.7567	15.2733	14.16	12.1167	2.87	1.505	0.996667	0.766667	0.81
5	An03g03520	An03g03570				0	-0.116737	45.75	46.6167	50.2333	44.745	101.363	127.85	66.8067	46.3733	66.0933	82.92	67.1267	66.695	65.27	91.3267	87.0733	39.4533	66.7767	93.57	57.48	61.06	63.42	58.3567	76.6267	57.0233	36.0233	43.0333	58.41	93.9633	106.707	64.88	51.9367	55.83	49.87	79.1967	58.3267	40.1867	48.9033	92.5	58.04	58.4	57.62	61.06
5	An03g03520	An03g03580				0	-0.101115	45.1033	70.15	38.63	61.925	33.7233	23.54	38.0933	38.9233	28.8133	40.47	41.1	42.275	52.87	29.9033	27.6367	49.77	48.4333	41.8933	28.9933	34.065	39.9333	33.3967	41.65	32.7	46.8167	38.5267	47.1567	33.18	44.2233	50.8633	50.1133	38.7533	45.3867	36.5333	34.74	61.4133	64.02	77.4733	46.985	53.6467	43.2933	46.5433
5	An03g03520	An03g03590				0	0.829461	6.89667	4.8	4.82	10.61	6.53	7.41333	6.55667	7.49	13.1633	15.63	16.98	14.995	19.9	5.78667	7.64667	4.71667	5.41667	3.90667	13.02	16.065	16.41	16.58	6.45	7.77667	5.91333	7.41667	12.33	5.60667	6.95333	7.91667	8.51667	17.9333	19.11	5.77667	6.97667	4.98667	4.31333	5.03667	10.545	16.3067	14.7733	19.5267
5	An03g03520	An03g03600				0	0.643818	12.4867	6.06667	7.25667	9.77	10.7333	14.4167	11.9333	13.3567	14.2033	15.29	16.4267	14.135	17.31	7.73	10.4467	6.87	10.5567	7.52	10.5867	12.495	17.7267	18.2133	10.4967	8.34333	6.46	6.98667	10.06	8.93667	12.6133	14.5	13.5533	17.8933	17.0867	7.09667	8.61	6.80667	6.8	8.24333	8.02	12.07	11.2167	16.1767
5	An03g03520	An03g03610				0	-0.0452395	0.176667	0	0	0	0	0	0	0	0	0	0	0	0	0	0	0	0	0	0	0	0	0	0.0633333	0	0	0	0	0	0	0	0	0	0	0	0	0.0666667	0	0	0	0	0	0.13
5	An03g03520	An03g03620				1	-0.385317	56.8067	4.41333	47.7733	33.635	9.78333	13.4933	10.8167	7.34667	4.37333	2.92667	1.76333	1.545	1.55	12.18	10.6533	2.97667	1.27333	0.833333	0.433333	0.545	0.356667	0.276667	56.79	47.2667	20.0767	11.0467	9.34333	5.54	7.97	9.11	8.97333	5.11667	3.11	16.8733	19.3	5.31333	3.32	1.43333	0.995	0.83	0.696667	0.803333
6	An04g06260	An04g06240				1	-0.253278	0.213333	0.0533333	0.08	0.075	7.19	1.12667	3.54667	1.85	0.316667	0.353333	0.266667	0.18	0.22	0.85	0.173333	0.293333	0.0566667	0.0466667	0.0866667	0.075	0.176667	0.08	0.656667	0.173333	0.846667	0.273333	0.346667	1.98667	0.703333	1.34667	0.993333	0.17	0.186667	0.52	0.193333	0.08	0.09	0.0966667	0.26	0.143333	0.143333	0.103333
6	An04g06260	An04g06250				1	-0.230235	0.67	0.713333	0.333333	0.525	6.44	0.776667	6.8	2.24667	0.443333	0.82	0.81	0.595	0.855	1.15	0.236667	0.316667	0.37	0.71	0.353333	0.405	0.45	0.483333	1.22	0.386667	0.786667	0.513333	0.56	3.01333	0.513333	1.45667	1.58	0.323333	0.316667	0.91	0.35	0.273333	0.136667	0.42	0.505	0.393333	0.483333	0.393333
6	An04g06260	An04g06260	NRPS			1	-0.218877	0	0	0	0	0.0666667	0	0.0833333	0.0366667	0.00333333	0.00666667	0	0	0	0.01	0	0	0	0	0	0	0	0	0.01	0	0.00666667	0	0	0.0166667	0	0.00666667	0.00666667	0.00333333	0	0.00333333	0	0	0	0	0	0	0	0
6	An04g06260	An04g06270				1	-0.222569	0.143333	0.59	0.303333	0.235	74.7167	3.93667	86.88	24.6567	3.87	3.48667	0.843333	0.415	0.475	4.83667	0.336667	0.743333	0.23	0.2	0.476667	0.77	0.383333	0.38	9.84333	0.233333	3.76	0.973333	1.89	30.1333	1.82667	9.00667	9.41667	0.603333	0.28	4.39667	0.59	0.84	0.536667	0.17	2.955	0.5	0.646667	0.63
6	An04g06260	An04g06280				1	-0.201364	2.17333	5.63667	2.81333	1.03	117.313	6.37	184.12	54.5133	6.74	6.19	2.25667	2.405	2.215	4.94333	0.69	2.89333	1.58	1.44333	1.84	3.085	2.33333	1.97667	12.66	0.523333	16.2267	2	3.69667	30.0467	2.98	15.25	18.0633	1.72	1.11333	6.02	1.17333	2.88667	1.83333	1.04667	12.325	2.02333	2.33	2.17667
6	An04g06260	An04g06290				0	0.103854	2.32333	4.32333	2.64667	3.925	27.8233	11.1233	12.7933	7.63333	8.14	8.03333	9.27333	7.17	12.605	16.04	8.92	1.74333	3.35333	3.97333	9.29667	7.915	8.39	7.92	6.52667	4.31333	1.82	2.20667	4.48333	11.4033	6.72333	8.11	5.10333	8.04667	6.08	12.88	6.83667	1.91333	1.94667	3.37667	8.6	8.1	5.11	8.74333
6	An04g06260	An04g06300				0	0.516996	0.52	0.4	0.616667	0.705	0.746667	1.09333	0.853333	1.14	1.46	0.97	0.733333	1.005	1.53	0.426667	0.776667	0.196667	0.376667	0.126667	0.823333	0.64	1.13667	1.63333	0.603333	0.53	0.506667	0.403333	0.756667	0.72	1.02333	1.16667	0.946667	1.71333	1.1	0.746667	0.746667	0.55	0.4	0.546667	0.285	0.983333	0.936667	1.48333
6	An04g06260	An04g06310				0	0.175481	126.097	76.06	116.953	148.255	191.607	218.683	174.85	171.987	144.34	169.58	173.753	159.33	158.715	156.473	193.123	113.527	123.223	164.327	160.1	156.87	173.663	169.533	150.913	163.34	126.113	146.083	126.177	139.717	145.56	152.903	134.227	146.16	144.33	128.957	171.89	109.147	96.39	140.44	132.845	141.75	136.593	140.763
6	An04g06260	An04g06320				0	0.106521	0	0	0	0	0	0	0	0	0.02	0.0333333	0	0	0	0	0	0	0	0	0	0	0	0	0.0233333	0.0266667	0	0	0	0	0	0	0	0	0	0	0	0	0	0	0	0	0	0.0333333
7	An04g10030	An04g09900				0	0.905899	2.93333	4.41	2.58	18.09	6.78333	12.79	14.4067	13.9567	21.0633	23.4333	29.8267	34.66	31.61	5.29	15.13	4.13	10.9267	4.46333	22.3467	49.5	63.3233	78.3167	4.22333	7.61333	4.68333	7.96667	18.7133	8.08667	18.58	22.4933	25.54	36.08	38.6467	8.22333	18.1033	9.72	9.70333	8.27333	18.155	49.6133	50.02	87.2067
7	An04g10030	An04g09910				0	-0.106072	0.266667	0.09	0.15	0.03	0.146667	0.196667	0.256667	0.146667	0.11	0.19	0.12	0.2	0.31	0.103333	0.0933333	0.0633333	0.133333	0.146667	0.09	0.21	0.18	0.163333	5.19333	0.353333	0.233333	0.36	0.18	0.2	0.133333	0.0733333	0.0933333	0.113333	0.0733333	0.246667	0.0866667	0.0933333	0.06	0.156667	0.26	0.24	0.18	0.283333
7	An04g10030	An04g09920				0	-0.144844	3.97333	4.70667	2.92667	2.54	9.43	5.60333	22.3333	7.31333	5.41667	6.94	6.20333	7.18	6.315	3.88667	3.27	4.55333	8.96667	10.25	4.75	7.165	6.28333	4.52667	77.7333	9.50333	10.43	15.8233	7.67333	6.31	4.28	5	5.16667	4.02	2.77	4.86333	4.32667	6.7	6.44667	11.26	6.925	7.2	6.03333	6.87333
7	An04g10030	An04g09930				0	0.208735	0	0	0	0	0.0133333	0	0	0.0133333	0	0.0133333	0.02	0	0	0	0	0	0.0333333	0	0.02	0	0	0.0333333	0	0	0	0	0	0.0133333	0	0	0	0.0166667	0	0	0.0133333	0.0133333	0	0	0	0.04	0	0
7	An04g10030	An04g09940				0	0.18859	0.02	0.09	0	0	0	0.07	0.173333	0.03	0.04	0.236667	0.133333	0.11	0.07	0.09	0.0433333	0.0266667	0.11	0.106667	0.103333	0.13	0	0.02	0.0366667	0	0	0.0233333	0.0166667	0	0.0333333	0.0333333	0.03	0	0.0166667	0.0133333	0	0.0433333	0	0.11	0.07	0.276667	0.0733333	0.0766667
7	An04g10030	An04g09950				0	0.012078	0	0.04	0	0	0	0	0.0266667	0.08	0	0.06	0.04	0.05	0	0	0	0	0	0	0.08	0	0	0.0666667	0	0.08	0	0.0466667	0	0	0	0.03	0.0433333	0.0366667	0	0	0.0433333	0.0966667	0	0.0766667	0	0	0	0.06
7	An04g10030	An04g09960				0	0.479854	0.0566667	0.02	0.01	0.115	0.0666667	0.116667	0.0866667	0.0733333	0.106667	0.0666667	0.133333	0.065	0.165	0.0733333	0.05	0.05	0.1	0.0466667	0.1	0.145	0.19	0.126667	0.06	0.09	0.0533333	0.06	0.0533333	0.11	0.113333	0.15	0.143333	0.103333	0.0866667	0.0733333	0.0766667	0.1	0.08	0.0966667	0.12	0.05	0.103333	0.16
7	An04g10030	An04g09970				1	0.449176	0.58	0.193333	0.103333	1.555	0.55	0.84	0.356667	0.546667	1.26667	1.43333	1.33333	2.275	2.195	0.813333	1.04667	0.0366667	0.04	0.27	6.39	4.845	1.86	1.61667	1.45667	1.13333	0.6	0.403333	1.13667	0.583333	0.463333	0.703333	0.716667	1.15667	1.02	1.73	0.653333	0.09	0.126667	0.563333	8.475	5.74667	3.42667	2.31333
7	An04g10030	An04g09980				0	-0.0631978	0.11	0.17	0.143333	0.18	0.18	0.1	0.16	0.103333	0.05	0.04	0.08	0.035	0.075	0.0333333	0.05	0.25	0.05	0.16	0.0766667	0.265	0.106667	0.0533333	0.0733333	0.1	0.213333	0.08	0.0433333	0.0466667	0.05	0.0766667	0.0366667	0.11	0.156667	0.0566667	0.0933333	0.333333	0.166667	0.0866667	0	0.0866667	0.0433333	0.113333
7	An04g10030	An04g09990				1	0.544972	2.34	0.32	1.01333	23.105	2.97333	8.95667	3.54333	3.80333	14.3467	18.7133	19.5267	21.605	17.635	7.38	15.8067	0.49	1.19333	4.22333	57.7967	42.52	27.3133	21.0833	7.19667	14.8533	3.95667	6.23	9.57	3.40333	8.65333	10.5367	8.75	10.5967	9.07667	6.95	10.8	0.506667	0.536667	3.69667	55.91	43.7167	21.18	23.5
7	An04g10030	An04g10000				1	0.643666	0.0766667	0.06	0.00666667	5.025	0.01	0.133333	0.0333333	0.11	3.07667	5.27667	6.85333	8.285	4.86	0.05	0.396667	0.0133333	0.01	0.61	35.4	35.095	20.8367	17.5467	0.0166667	0.45	0.273333	0.416667	2.43667	0.0133333	0.09	0.31	1.26667	1.80333	2.26667	0.06	0.423333	0.0633333	0.00666667	0.5	33.29	35.99	19.4	17.52
7	An04g10030	An04g10010				1	0.634095	0.06	0.0933333	0.05	5.6	0.0366667	0.1	0.0666667	0.09	4.10333	6.53333	7.96667	10.45	7	0.0133333	0.483333	0.0333333	0.0633333	0.656667	47.26	40.905	28.56	22.68	0.0466667	0.373333	0.236667	0.493333	2.90667	0.03	0.106667	0.423333	1.48333	2.08333	3.24	0.0566667	0.46	0.06	0.0633333	0.686667	48.54	46.4967	20.5167	26.8233
7	An04g10030	An04g10020				1	0.577142	2.71	0.536667	0.943333	11.99	0.353333	0.31	0.483333	0.663333	4.90667	10.68	15.16	20.55	12.335	0.41	1.52	0.466667	0.563333	1.25667	105.747	87.4	46.5633	31.65	0.436667	1.9	1.05667	1.74667	5.23333	0.383333	0.4	1.08333	2.81333	3.87667	3.42667	0.626667	2.36	0.393333	0.676667	1.45333	89.815	88.6867	41.9167	46.0167
7	An04g10030	An04g10030	HR-PKS			1	0.325708	0	0	0	0.02	0	0	0	0	0.0166667	0.0266667	0.0366667	0.005	0.01	0	0	0	0	0	0.16	0.09	0.0233333	0.0133333	0	0	0	0	0.01	0	0	0.00333333	0.00333333	0.00666667	0.00333333	0	0	0	0	0	0.16	0.0733333	0.0333333	0.0133333
7	An04g10030	An04g10040				0		0	0	0	0	0	0	0	0	0	0	0	0	0	0	0	0	0	0	0	0	0	0	0	0	0	0	0	0	0	0	0	0	0	0	0	0	0	0	0	0	0	0
7	An04g10030	An04g10050				0		0	0	0	0	0	0	0	0	0	0	0	0	0	0	0	0	0	0	0	0	0	0	0	0	0	0	0	0	0	0	0	0	0	0	0	0	0	0	0	0	0	0
7	An04g10030	An04g10060				0		0	0	0	0	0	0	0	0	0	0	0	0	0	0	0	0	0	0	0	0	0	0	0	0	0	0	0	0	0	0	0	0	0	0	0	0	0	0	0	0	0	0
7	An04g10030	An04g10070				0		0	0	0	0	0	0	0	0	0	0	0	0	0	0	0	0	0	0	0	0	0	0	0	0	0	0	0	0	0	0	0	0	0	0	0	0	0	0	0	0	0	0
7	An04g10030	An04g10080				0		0	0	0	0	0	0	0	0	0	0	0	0	0	0	0	0	0	0	0	0	0	0	0	0	0	0	0	0	0	0	0	0	0	0	0	0	0	0	0	0	0	0
7	An04g10030	An04g10090				0	-0.154674	0.0566667	0.01	0.09	0	0.0133333	0.0166667	0.02	0.0133333	0.01	0.0133333	0.03	0	0	0.01	0.0133333	0.04	0.01	0.03	0	0	0.01	0	0.01	0.01	0.0166667	0.0133333	0	0.02	0.0166667	0.0133333	0.0166667	0.02	0.02	0.04	0	0.0533333	0.0133333	0.01	0.065	0.0333333	0	0.04
7	An04g10030	An04g10100				0	-0.200176	12.1233	3.00667	2.04	2.905	3.71333	3.8	4.45	8.04667	2.21333	1.79667	2.15667	2.085	2.06	2.9	3.79	3.49	3.23	1.15667	4.44	6.465	4.62667	3.10333	3.82333	3.73667	3.21667	2.54667	1.04333	3.54667	4.55333	9.82667	7.24667	3.16333	2.22667	4.70667	5.03	4.33667	6.25	5.47667	5.955	4.86	5.05333	2.1
8	An05g01060	An05g01060	NRPS			1	0.251405	0.113333	0.0833333	0.0533333	0.155	0.103333	0.0733333	0.25	0.33	0.206667	0.47	0.286667	0.345	0.225	0.11	0.0933333	0.05	0.02	0.01	0.346667	0.325	0.316667	0.333333	0.206667	0.12	0.12	0.08	0.11	0.103333	0.0966667	0.263333	0.223333	0.136667	0.0933333	0.136667	0.13	0.05	0.0566667	0.0466667	1.57	0.346667	0.263333	0.256667
8	An05g01060	An05g01070				1	0.426566	126.653	46.6733	50.6133	142.415	73.9467	72.6433	52.04	65.8867	100.887	197.277	169.26	136.83	161.795	59.18	70.13	13.5167	15.17	13.5967	232.58	192.57	158.72	160.937	99.1667	84.8567	43.1633	45.89	43.13	50.8267	41.31	84.2233	58.2067	49.9033	30.0033	75.4933	66.48	20.4967	13.34	20.14	397.21	178.443	140.573	112.75
8	An05g01060	An05g01080				1	0.398302	0.65	0.143333	0.36	1.97	1.71333	1.40667	2.61333	1.89333	3.76667	10.84	6.33333	4.57	3.89	1.04333	1.11333	0.226667	0.146667	0.13	8.20667	5.945	6.22667	4.31667	1.08333	0.756667	0.68	0.45	0.966667	0.78	0.796667	2.67667	1.88333	1.30333	2.86	0.806667	0.933333	0.326667	0.223333	0.206667	23.365	7.18	5.54667	3.95333
8	An05g01060	An05g01090				1	0.578521	0.556667	0.226667	0.29	0.625	0.736667	0.296667	0.366667	0.536667	0.56	0.86	0.576667	0.61	1.135	0.43	0.593333	0.496667	0.353333	0.0533333	0.56	0.57	0.943333	0.45	0.786667	0.236667	0.32	0.426667	0.356667	0.373333	0.503333	0.426667	0.263333	0.35	0.64	0.513333	0.546667	0.58	0.166667	0.14	0.675	1.03333	1.01667	2.15667
8	An05g01060	An05g01100				1	0.195941	3.13	1.33	2.88667	8.79	3.51333	4.35	10.5633	12.8567	15.4967	33.9667	18.2733	14.33	14.805	2.08667	3.85	2.18667	1.88333	1.89667	42.8167	31.53	16.69	16.5233	3.06	3.23667	3.21	2.66333	6.32667	2.01	2.37333	5.75667	9.55333	6.64667	11.4233	2.50667	4.67667	2.79	3.11	2.81333	196.16	24.9367	20.2167	13.3267
8	An05g01060	An05g01110				1	0.228484	0.283333	0.25	0.52	1.08	1.34	0.586667	1.60333	1.73	1.65	4.44	2.19	1.395	1.19	0.79	0.486667	0.803333	0.42	0.343333	2.01333	1.655	1.49667	1.13667	1.03	0.74	0.77	0.276667	0.506667	1.08333	0.82	1.25667	1.13333	0.803333	1.09667	0.853333	0.506667	0.853333	0.673333	0.36	4.875	1.09	1.55667	0.923333
8	An05g01060	An05g01120				1	0.208494	0.34	0.306667	0.103333	1.215	0.283333	0.703333	4.06667	4.74333	5.50667	19.28	6.89	5.365	3.615	0.206667	0.53	0.35	0.53	0.263333	18.1833	12.02	5.31667	5.26667	0.246667	0.26	0.396667	0.53	1.30667	0.2	0.36	1.35667	3.27667	2.92333	2.61	0.376667	0.91	0.91	0.973333	0.63	63.875	8.21333	5.56333	4.43333
9	An09g00520	An09g00520	NRPS			1	-0.0254699	0.0266667	0.113333	0.0766667	0.39	0.226667	0.313333	63.3867	4.67	3.74333	5.16667	2.29667	1.73	0.895	0.193333	0.29	0.173333	0.0666667	0.0966667	6.92333	2.635	1.83667	1.62333	0.186667	0.156667	0.25	0.253333	0.886667	0.11	0.173333	2.84	3.08	1.16	1.14	0.156667	0.286667	0.206667	0.15	0.103333	47.955	3.27	2.15	1.32333
9	An09g00520	An09g00530				1	0.00657293	1.50667	0.91	0.346667	11.58	1.00667	4.55667	824.093	34.8833	55.2933	74.41	35.36	28.245	21.195	0.823333	4.16333	1.89333	1.13333	0.88	202.873	47.845	29.19	29.7367	0.66	1.19667	2.44667	2.22667	9.64667	0.63	1.74	26.2767	37.6433	11.8667	9.56	0.85	2.21333	1.60667	1.59333	1.46667	750.315	63.15	29.9767	21.91
9	An09g00520	An09g00540				1	0.11572	0.116667	0.143333	0.0366667	1.52	0.11	1.19	165.353	19.6767	14.69	32.79	13.6933	12.8	13.32	0.22	1.12	0.356667	0.18	0.123333	44.5767	17.8	16.6633	20.0833	0.13	0.17	0.593333	0.596667	3.62667	0.203333	0.23	10.0033	12.2567	5.26667	7.58333	0.233333	0.98	0.446667	0.156667	0.0533333	184.075	26.05	16.8633	21.9
9	An09g00520	An09g00550				1	-0.0129371	0.0166667	0.0166667	0.0166667	3.195	0.03	0.13	144.363	6.97	3.25667	3.77333	1.52333	1.28	1.07	0.0333333	0.28	0.363333	0.0533333	0.09	59.4133	2.985	1.54	1.25333	0.04	0.05	0.203333	0.19	1.19	0.04	0.09	2.49	4.04	1.13333	0.91	0.0333333	0.13	0.06	0.0566667	0.173333	221.255	5.4	1.35667	1.38667
9	An09g00520	An09g00560				1	-0.0336852	0.08	0.0766667	0.146667	7.655	0.16	0.65	669.16	19.2733	21.5433	24.5667	11.9667	10.285	7.435	0.0766667	1.26333	0.886667	0.166667	0.183333	87.0067	17.165	8.65	9.58	0.216667	0.0933333	1.18333	1.13	7.95	0.0333333	0.25	15.2867	18.1667	6.47333	4.22667	0.103333	0.736667	0.396667	0.313333	0.24	625.745	23.7767	9.37667	6.96
9	An09g00520	An09g00570				1	-0.0085465	10.8967	6.37	12.1033	196.82	6.52	11.5167	6115.43	220.563	266.26	288.263	160.513	159.1	115.895	5.61	19.1033	21.95	7.62333	7.58	1585.57	273.65	152.387	158.507	6.39333	7.22	35.3	22.43	115.72	5.48333	7.77	206.043	366.233	66.97	48.1433	5.22667	11.2067	9.35667	7.83333	9.08333	7456.76	492.133	159.85	111.86
9	An09g00520	An09g00580				0	-0.55612	32.4567	35.5567	32.1567	25.345	28.1267	33.7467	44.3033	51.3533	25.29	22.7633	26.0367	27.675	24.97	31.5933	33.0333	43.23	25.8667	18.25	27.6267	22.6	20.99	19.4733	29.9533	30.72	54.4733	33.3233	21.5933	26.7233	35.4067	55.4633	48.3333	24.02	15.9167	29.7767	38.25	38.4167	29.38	17.09	45.115	17.6667	22.7733	16.5233
9	An09g00520	An09g00590				1	-0.0150066	1.17667	2.33333	1.37333	44.89	1.52	1.88667	4060.54	162.223	45.1467	35.9233	18.0067	18.865	11.375	1.54333	5.52	9.92333	0.863333	1.82667	1627.43	65.905	25.91	22.1	2.42667	1.81333	13.7767	10.0933	26.5567	0.883333	1.39667	52.0567	91.28	21.53	9.62	2.13333	2.23	1.68667	1.85333	4.06667	6672.22	225.983	26.2567	16.9567
9	An09g00520	An09g00600				0	-0.0200849	6.26	2.27333	2.39333	7.99	2.87	2.41	9.51667	5.82333	5.18333	6.49667	5.25667	7.365	8.135	4.19667	2.42667	3.51	2.77667	4.21333	7.44667	10.28	12.4733	12.4633	38.23	31.7967	65.6667	34.33	23.3133	2.35	1.74333	5.53333	5.88	5.06	2.9	3.03667	1.82333	2.94667	3.92333	5.63333	13.63	14.4433	26.58	14.3933
9	An09g00520	An09g00610				0	0.761514	0.05	0.246667	0.0833333	0.245	0.11	0.05	0.0266667	0.04	0.16	0.153333	0.383333	0.675	0.665	0.0266667	0.106667	0.106667	0.0733333	0.183333	0.18	0.675	0.67	0.636667	0.1	0.0466667	0.0233333	0.0333333	0.316667	0.02	0.02	0.0233333	0.113333	0.2	0.243333	0.1	0.0233333	0.06	0.04	0.26	0.285	0.95	0.176667	1.37667
10	An09g01690	An09g01630				0	0.786856	1.21667	1.61	1.03667	3.51	1.94667	1.98	1.63667	1.57	2.57667	3.08	3.90333	3.985	4.445	2.68333	2.23667	0.62	1.16667	1.33	2.92333	3.8	4.37333	4.72667	2.99	2.55667	1.38333	1.69333	2.46333	1.98	1.89667	1.37333	1.53667	2.85333	3.17333	2.41667	1.38667	0.716667	0.756667	1.16333	2.195	3.92333	2.84667	4.33
10	An09g01690	An09g01640				0	0.0945109	8.32	86.6267	13.3233	228.075	69.43	23.58	84.3967	126.937	234.673	199.653	281.453	118.525	165.77	162.223	60.4633	121.237	61.0967	70.9833	149.57	144.27	132.27	155.717	269.537	190.797	677.137	602.887	541.53	114.963	56.17	164.51	365.503	453.647	617.107	184.863	43.53	55.1467	44.51	43.4867	131.66	175.603	140.063	206.207
10	An09g01690	An09g01650				0	0.124072	10.9733	4.00667	9.83667	16.175	9.67667	10.6867	7.82333	6.90333	8.92333	9.75667	13.97	16.46	19.225	9.59667	4.94667	5.63333	5.47333	6.21333	12.5333	11.455	16.64	16.5767	26.3967	20.51	29.1133	17.53	11.0567	8.17333	6.58667	7.35667	5.53333	5.5	6.08	7.6	3.78333	4.62	4.04	4.08	7.32	12.61	13.3367	13.2467
10	An09g01690	An09g01660				0	0.708779	32.1567	29.3833	26.8567	39.125	40.3833	31.5467	29.5567	32.0767	44.1767	49.5233	48.2267	52.33	62.625	32.0133	33.6067	18.89	31.0567	18.4667	33.1833	45.805	43.16	52.8067	41.3533	33.7833	32.17	23.2733	36.7867	37.38	33.4733	38.98	30.9733	46.64	53.1067	35.6867	34.79	27.4133	21.2267	24.2167	31.46	48.4833	41.5567	54.1233
10	An09g01690	An09g01670				0	0.763058	22.4067	18.2667	17.0567	28.785	29.04	20.38	20.9367	22.34	31.4333	32.9533	32.77	36.235	45.955	19.9833	21.7733	12.38	19.1533	11.6067	23.1833	33.6	34.8033	39.9433	26.9033	23.4633	20.3567	16.9633	25.9133	22.9267	24.97	26.85	20.0933	31.81	34.4467	22.73	23.4067	18.77	14.3533	18.67	26.415	37.9133	31.3167	42.54
10	An09g01690	An09g01680				1	0.40945	6.77333	3.92667	1.84	549.565	2.23333	1.95	6.33667	5.61	18.4	124.047	89.0267	61.96	49.69	4.00667	2.55	2.20667	1.69667	0.93	104.37	151.09	171.877	115.633	3.73	3.10667	5.82333	2.69333	5.00333	1.75667	2.93	6.52333	8.17333	5.81	5.86333	4.26667	4.58667	3.11667	1.69333	2.06333	212.265	244.94	267.653	123.213
10	An09g01690	An09g01690	NRPS			1	0.178585	0.0633333	0.08	0.0533333	1.635	0.0333333	0.05	0.443333	0.433333	0.493333	11.4867	0.7	0.615	0.12	0.113333	0.0733333	0.0966667	0.0233333	0.01	0.703333	0.655	1.31667	0.74	0.02	0.0333333	0.03	0.0433333	0.0333333	0.0266667	0.0266667	0.0833333	0.623333	0.07	0.0366667	0.123333	0.0433333	0.06	0.0566667	0.0566667	3.08	1.49333	2.79	0.346667
10	An09g01690	An09g01700				1	0.509902	0.24	0.13	0.153333	5.58	0.27	0.186667	0.676667	0.496667	1.22333	15.1267	3.45667	2.205	1.34	0.323333	0.266667	0.19	0.166667	0.156667	2.72333	3.36	6.49333	4.82333	0.386667	0.24	0.17	0.176667	0.333333	0.21	0.163333	0.33	0.58	0.506667	0.793333	0.31	0.24	0.183333	0.173333	0.143333	4.69	6.27333	6.06	4.12
10	An09g01690	An09g01710				0	-0.465856	572.293	171.49	192.237	74.85	53.4467	99.48	67.9067	90.5833	20.8033	62.25	29.0967	26.95	20.17	165.233	103.98	210.743	79.8133	100.67	59.38	29.1	16.9567	12.39	233.03	267.72	296.73	171.853	164.947	53.12	37.3267	28.5567	38.8833	5.12	4.90667	151.697	120.513	149.437	168.02	147.017	65.615	27.23	30.1733	15.95
10	An09g01690	An09g01730				0	0.742997	1.47333	5.75333	4.52	13.035	2.84	1.79	3.02	5.02	2.47333	6.85	11.5867	8.205	9.415	3.77	2.05667	2.43	2.33333	1.22333	4.19	7.825	12.0067	10.2967	4.52333	2.93333	1.59333	0.71	4.88667	4.14	4.26667	2.30333	2.85333	6.00667	6.70333	5.61	2.95333	2.75667	2.44	2.01	5.555	13.61	11.5933	11.7133
10	An09g01690	An09g01740				1	0.141705	0.0833333	0.4	0.826667	1.195	0.0966667	0.04	0.493333	0.326667	0.463333	8.87	0.616667	0.48	0.105	0.0566667	0.0266667	0.0933333	0.0933333	0.106667	0.61	0.595	0.873333	0.506667	0.06	0.06	0.12	0.0233333	0.04	0.0666667	0.116667	0.126667	0.503333	0.07	0.05	0.0533333	0.0766667	0.0866667	0.133333	0.14	2.035	0.936667	1.70667	0.25
10	An09g01690	An09g01750				0		0	0	0	0	0	0	0	0	0	0	0	0	0	0	0	0	0	0	0	0	0	0	0	0	0	0	0	0	0	0	0	0	0	0	0	0	0	0	0	0	0	0
10	An09g01690	An09g01760				1	0.335138	0.0466667	0.0533333	0.08	1.465	0.0666667	0.0266667	0.256667	0.22	0.516667	8.70667	0.93	0.345	0.45	0.0633333	0	0.0333333	0.116667	0.133333	1.86333	1.295	1.98333	2.29333	0.0266667	0.0333333	0.0333333	0.0333333	0.0233333	0.0533333	0.0233333	0.0633333	0.466667	0.103333	0.02	0.05	0.08	0.06	0.116667	0.103333	5.01	1.82333	2.28333	1.18333
10	An09g01690	An09g01770				1	0.344616	0	0	0.0766667	0.17	0	0	0	0.0233333	0	0.513333	0.113333	0	0.11	0.0466667	0	0.0766667	0	0.0933333	0.1	0.24	0.243333	0.0766667	0.0233333	0.0866667	0.136667	0	0.07	0	0.0233333	0	0	0	0.0266667	0.11	0	0.0266667	0	0.0433333	0.285	0.3	0.03	0.0966667
10	An09g01690	An09g01790				0	-0.0661952	0.38	0.99	0.33	1.16	1.03	0.786667	0.943333	0.97	0.55	4.44667	1.44667	0.83	0.68	0.853333	0.596667	2.38333	1.01667	1.24667	0.91	0.845	0.573333	1.15	1.09	0.733333	2.22333	0.783333	0.916667	0.96	0.663333	0.833333	1.35	0.746667	1.25333	0.823333	0.663333	1.52333	1.96667	0.726667	1.405	0.706667	0.76	0.643333
10	An09g01690	An09g01800				0	0.155549	2.42333	3.70333	3.09333	9.1	6.48333	9.36667	9.52333	10.3233	5.22	13.9367	11.37	7.05	5.735	6.44	5.99333	9.62667	6.75333	6.42667	5.78333	5.685	6.75	8.14333	5.65	9.00333	13.45	9.04333	7.91	4.96667	7.69333	7.52	10.39	7.38	11.8067	5.21667	5.12667	6.88	8.28667	5.91667	6.71	7.40333	9.42667	7.54
10	An09g01690	An09g01810				0	-0.142151	64.9867	144.937	74.2867	120.66	186.51	177.95	168.267	124.44	108.887	150.433	128.733	111.82	79.855	117.96	142.703	196.34	203.69	176.513	133.99	143.01	119.02	127.217	92.32	152.85	178.573	123.35	124.3	142.72	199.08	112.353	130.18	118.427	164.11	118.263	142.093	185.03	199.97	178.82	140.92	145.827	135.913	123.053
10	An09g01690	An09g01820				0	0.694319	10.5533	4.11667	8.23	40.9	36.11	71.55	33.8367	32.8367	81.4367	87.6467	89.9933	86.24	79.025	33.6633	54.9367	9.47667	17.9833	26.4567	68.4367	70.24	75.7467	89.12	34.9633	53.84	22.5667	43.28	68.42	28.9233	53.8667	39.49	41.9333	79.84	77.47	30.5867	40.31	9.51	10.7633	22.19	52.475	69.65	63.9333	82.7467
10	An09g01690	An09g01830				1	0.229205	0.01	0	0.0133333	1.825	0.01	0.01	0.0166667	0.0433333	0.106667	4.11333	0.346667	0.39	0.38	0.0133333	0.02	0	0	0.0266667	0.48	0.47	0.323333	0.773333	0.0166667	0	0.0233333	0.04	0.146667	0.00666667	0.0533333	0.00666667	0.0233333	0.0666667	0.143333	0	0.0233333	0	0.0133333	0.0133333	0.31	0.693333	0.316667	0.346667
10	An09g01690	An09g01840				1	0.732181	1.32	0.243333	0.616667	3.435	2.53333	5.28333	6.09	5.40667	19.5333	25.4767	19.5033	23.535	19.755	2.07667	1.79	0.313333	0.336667	1.95	48.3467	43.795	36.1833	32.8933	2.83333	2.24333	1.67667	4.61	10.7667	2.27333	2.91333	3.92333	5.87333	9.35	4.9	1.86667	1.95	0.336667	0.43	1.34	31.28	31.62	22.0967	27.4233
10	An09g01690	An09g01850				1	0.176116	0.0266667	0.02	0.0233333	2.22	0.0566667	0.0666667	0.29	0.203333	0.226667	4.67667	0.473333	0.465	0.33	0.0533333	0.0366667	0.0133333	0.0166667	0	0.69	0.29	0.416667	0.776667	0.0466667	0.0833333	0.0666667	0.07	0.07	0.04	0.0766667	0.18	0.123333	0.0633333	0.0533333	0.05	0.04	0.0466667	0.0766667	0.0266667	0.39	0.523333	0.56	0.356667
10	An09g01690	An09g01860	NR-PKS	azaA	Azanigerones	1	0.181658	0.01	0.0133333	0.02	0.495	0.0666667	0.0733333	0.0966667	0.0733333	0.09	1.76333	0.223333	0.27	0.115	0.123333	0.05	0.0133333	0.0366667	0.02	0.21	0.175	0.183333	0.273333	0.06	0.0266667	0.03	0.0266667	0.05	0.0766667	0.0466667	0.0433333	0.06	0.0833333	0.0533333	0.09	0.0333333	0.03	0.03	0.02	0.21	0.19	0.13	0.103333
11	An09g05110	An09g05060				0	0.755353	0.766667	0.603333	0.63	0.96	1.39	1.26333	1.03	0.893333	1.82	1.88667	1.91667	2.095	1.865	1.01333	1.08	0.236667	0.643333	0.416667	1.19333	1.48	2	2.45	0.953333	0.813333	0.453333	0.603333	1.06333	1.03667	1.09333	0.786667	0.75	1.69	1.61333	0.966667	0.863333	0.333333	0.256667	0.576667	0.875	1.60667	1.39667	2.2
11	An09g05110	An09g05070				0	0.747926	0.96	0.813333	0.723333	1.945	1.38333	1.24	0.856667	0.79	1.57	1.79	1.78	1.955	1.805	1.1	1.27333	0.246667	0.893333	0.563333	1.45667	1.655	2.14667	2.8	1.28	0.966667	0.49	0.72	1.10667	1.32333	1.07333	0.89	0.703333	1.81333	1.64333	1.18	1.03667	0.323333	0.453333	0.663333	1.125	1.77667	1.52333	1.98667
11	An09g05110	An09g05080				0	0.317743	31.8767	19.3633	20.4533	25.02	25.4933	22.1733	18.4033	15.7233	20.54	22.6833	23.74	25.27	25.835	19.49	16.1967	11.2167	15.6067	20.66	20.8933	25.22	36.0267	38.4133	40.6233	34.1167	22.6867	22.7633	22.4367	21.68	18.52	15.1567	14.4267	22.0833	14.92	20.61	17.7267	13.8167	14.0167	19.5767	19.83	24.39	27.9567	31.1033
11	An09g05110	An09g05100				0	0.587759	10.4533	9.95667	9.42333	12.815	23.0867	21.5367	13.7133	9.20667	20.52	20.1133	19.88	19.28	19.595	12.3633	12.0733	7.50667	14.7267	12.6267	15.3267	18.92	22.0467	22.37	12.15	10.27	6.38	9.29	14.61	18.5533	15.3733	11.3467	11.26	20.0633	15.8567	10.3033	9.84	9.19	8.44333	13.16	12.09	17.32	16.63	19.9967
11	An09g05110	An09g05110	NRPS-like			1	0.825478	0.356667	0.16	0.183333	0.2	0.186667	0.193333	0.19	0.273333	1.19	2.87	5.56667	10.69	12.89	0.286667	0.206667	0.116667	0.19	1.61333	0.85	4.21	11.1433	11.3967	0.306667	0.326667	0.483333	0.656667	1.67	0.316667	0.143333	0.256667	0.3	1.95333	8.19667	0.403333	0.383333	0.2	0.17	2.29	0.89	13.83	16.6767	26.09
11	An09g05110	An09g05120				1	0.938993	0.0833333	0.0333333	0.103333	0.15	0.06	0.02	0.06	0.0733333	0.346667	6.80333	9.02	13.67	11.615	0.0633333	0.09	0.08	0.143333	2.36	8.07333	14.985	18.8333	17.0533	0.08	0.0433333	0	0.08	1.85333	0.0433333	0.0366667	0.153333	0.103333	1.1	26.4	0.0433333	0.0433333	0.0733333	0.1	2.54	2.995	26.8333	17.1067	22.09
11	An09g05110	An09g05130				1	0.832532	0.13	0.13	0.0566667	0.13	0.0533333	0.0133333	0.0966667	0.1	1.94667	3.68333	3.02333	3.765	4.17	0.04	0.0133333	0.0366667	0.77	0.813333	2.89667	6.2	3.04333	3.22667	0.00666667	0.06	0.05	0.396667	1.65667	0.0466667	0.0633333	0.143333	0.133333	1.88667	10.8533	0.0433333	0.0866667	0.143333	0.356667	1.08667	1.53	7.33333	1.95	4.81
11	An09g05110	An09g05140				1	0.877137	0.12	0.0266667	0.06	0.23	0.0166667	0.0133333	0.0333333	0.0533333	0.94	1.74667	1.42333	2.005	1.8	0.0133333	0.0333333	0.0233333	0.43	0.293333	1.10667	1.86	1.50333	1.27667	0.0166667	0.0466667	0.0266667	0.266667	1.22333	0	0.02	0.13	0.0633333	0.97	3.14333	0.05	0.0866667	0.0566667	0.18	0.326667	0.73	1.84667	1.47	2.20333
11	An09g05110	An09g05150				1	0.767536	0.0366667	0.386667	0.153333	0.12	0.0266667	0.07	0.1	0.15	0.466667	1.04	0.72	1.18	0.72	0.0333333	0.07	0.06	0.116667	0.58	0.51	1.195	1.06667	0.8	0.04	0.0233333	0.0366667	0.106667	0.53	0.0733333	0.13	0.15	0.293333	0.603333	4.39667	0.0333333	0.1	0.126667	0.166667	0.713333	0.255	1.58	0.923333	1.25
12	An09g05730	An09g05625				0	-0.610113	2867.69	3226.24	4150.46	836.885	1407.24	1348.48	2485.52	2802.34	253.217	272.457	224.907	552.595	183.765	2097.5	1027.26	5792.42	1601.16	1505.72	368.82	303.875	249.553	150.497	1734.15	2383.8	5305.92	1924.38	1209.38	2055.45	1836.89	1878.38	1584.72	234.747	176.71	2149.56	1192.7	2972.37	4226.75	1668.88	644.44	313.213	380.07	200.647
12	An09g05730	An09g05630				0	-0.438922	285.433	255.147	267.4	175.97	214.127	151.347	112.833	110.133	86.7667	117.457	104.8	115.865	142.91	154.013	131.047	139.703	185.253	187.443	107.327	129.805	110.313	95.95	188.83	137.56	109.897	104.3	112.48	171.607	152.193	129.077	122.037	97.4267	78.4967	163.137	135.917	152.233	202.663	248.997	125.635	142.89	124.47	122.883
12	An09g05730	An09g05640				0	0.627713	27.5633	25.26	20.8333	20.215	26.2	22.1367	23.7	20.79	25.3	27.05	27.9667	27.805	26.06	23.6767	21.49	17.7867	25.6633	18.5133	22.7367	26.915	30.2833	33.1267	23.5033	18.5767	14.9733	14.71	25.0733	26.7267	25.3867	25.01	23.3367	32.36	29.3133	23.75	20.1767	21.5833	17.5667	20.75	24.785	26.5333	25.5333	29.1833
12	An09g05730	An09g05650				1	0.686105	4.50667	5.98	8.00667	17.965	22.73	25.2233	45.1567	52.5733	63.9367	229.997	273.197	276.235	256.515	43.45	30.35	14.37	20.8433	35.2333	109.373	115.425	147.267	164.59	62.6967	111.397	108.4	110.853	254.103	39.81	31.65	80.8	81.17	110.033	329.447	51.7533	22.1233	16.1467	33.9433	59.4767	153.7	140.137	163.083	170.59
12	An09g05730	An09g05655				0		0	0	0	0	0	0	0	0	0	0	0	0	0	0	0	0	0	0	0	0	0	0	0	0	0	0	0	0	0	0	0	0	0	0	0	0	0	0	0	0	0	0
12	An09g05730	An09g05660				0	0.270112	29.92	35.51	36.05	37.285	73.32	50.89	41.0733	30.4533	44.5967	47.76	46.8833	54.43	44.765	73.4867	46.9767	21.0933	30.7833	37.7967	39.4167	59.36	57.4367	56.5467	68.4667	52.4267	28.05	33.1667	51.5133	82.3733	56.0833	34.3867	35.95	56.9133	53.0867	78.6767	43.8533	24.1733	29.7067	45.3333	45.17	58.0833	56.4733	56.5733
12	An09g05730	An09g05670				0	-0.199551	23.5767	14.3567	12.9767	19.38	49.3267	36.12	30.8867	25.92	21.7367	28.6167	29.99	32.365	25.705	50.1333	27.96	14.5733	14.8067	20.56	20.1733	26.965	25.63	24.6367	70.68	53.9633	41.9067	30.69	36	55.68	37.7367	35.3467	29.34	27.14	30.7867	49.1167	24.2833	13.48	16.6033	22.0933	23.805	21.8833	27.1133	23.3033
12	An09g05730	An09g05680				0	0.372264	4.29	6.16	6.29667	6.7	9.45	6.1	7.16	6.07333	7.51	7.3	7.70333	8.53	8.005	8.23	6.95667	4.05667	6.66333	4.52	5.06333	6.77	8.41667	9.62333	8.44	6.03333	4.11667	3.78667	7.51667	9.73667	8.17333	6.33333	6.48	9.06	7.57333	7.44667	5.84667	5.02333	5.29667	5.24667	5.05	6.63	6.24667	7.63
12	An09g05730	An09g05690				0	0.676188	4.93	5.44333	3.82667	4.75	10.2467	8.90667	8.35	5.94667	10.8267	11.6133	12.7567	11.83	10.585	6.49667	6.55333	3.38	7.86333	6.01	6.44333	9.59	12.3367	10.2667	7.39667	5.03	4.13	5.22	8.88333	7.97	8.51	8.25667	7.60333	13.25	13.7367	5.78667	6.20667	5.06	4.22667	6.81667	5.92	10.4933	8.95	12.6267
12	An09g05730	An09g05700				0	0.68185	30.64	32.2233	25.6333	38.675	33.0367	26.3533	23.0467	19.79	31.2667	34.9933	31.99	37.83	38.065	31.4667	28.3167	17.7333	26.6833	32.0467	33.75	41.94	40.5233	37.08	31.2433	26.0367	20.8633	27.9167	41.03	32.4933	27.4667	27.7633	29.9167	38.9067	40.73	35.4	27.3133	19.8167	24.3733	38.7333	37.155	50.3367	39.6867	47.1233
12	An09g05730	An09g05710				0	-0.206893	16.8633	37.0867	33.99	13.66	21.0167	13.4667	17.67	16.6933	13.23	13.5467	17.04	16.49	14.6	24.5333	16.0067	16.78	15.8367	11.22	11.1867	14.095	16.06	18.8233	23.7667	12.1133	14.5033	8.29	15.6767	30.7	21.2367	16.8867	15.7067	18.5	16.9167	28.6367	15.8567	16.6067	18.6433	12.77	13.545	10.2467	12.6033	14.6667
12	An09g05730	An09g05720				0	0.0731571	0	0	0	0	0.05	0	0.0666667	0.0533333	0.06	0.116667	0.136667	0.09	0	0.0633333	0	0	0.06	0.0666667	0.0533333	0	0	0	0	0	0	0	0	0	0	0	0	0	0.106667	0	0.0533333	0.0866667	0.0466667	0	0	0	0	0
12	An09g05730	An09g05730	NR-PKS	albA (fwnA)	Naphtho-y-pyrones,melanin	1	1	4.49	7.27667	8.98	10.13	4.37333	5.80333	7.73667	7.29667	10.2433	24.94	34.7267	45.08	40.615	7.78	10.17	4.73	6.82	7.87333	35.55	61.3	78.4333	82.58	6.80333	7.52333	5.68333	5.33333	22.1567	6.09	9.85667	8.29667	10.0433	19.4767	85.2967	10.3367	10.55	6.16	6.91333	7.03	22.08	47.4767	58.6233	74.5267
13	An10g00140	An10g00100				0	0.85647	1.09	1.25	1.23333	2.535	2.03333	1.93667	1.56	1.29667	2.88667	3.54	4.87667	4.995	4.485	1.52	2.04667	0.52	1.31333	0.9	4.00667	4.62	5.43333	5.86333	1.48	1.75333	0.88	1.39333	2.63667	2.06667	2.38	1.33333	1.38	3.39	3.52	1.85	1.8	0.943333	0.816667	1.25	4.075	4.16667	3.49333	4.97333
13	An10g00140	An10g00110				0		0	0	0	0	0	0	0	0	0	0	0	0	0	0	0	0	0	0	0	0	0	0	0	0	0	0	0	0	0	0	0	0	0	0	0	0	0	0	0	0	0	0
13	An10g00140	An10g00120				1	0.283231	8.51667	20.0467	17.3767	17.57	0.0933333	0.166667	0.103333	0.116667	0.513333	2.96667	3.61	4.7	3.615	0.623333	2.15667	2.49667	8.82	14.03	19.6333	13.315	18.25	13.5267	0.09	0.72	0.913333	1.99333	3.37	0.0833333	0.163333	0.14	0.133333	1.06	2.11667	1.98333	4.90667	8.74	18.5033	43.59	21.13	16.9567	17.6733	17.93
13	An10g00140	An10g00130				0		0	0	0	0	0	0	0	0	0	0	0	0	0	0	0	0	0	0	0	0	0	0	0	0	0	0	0	0	0	0	0	0	0	0	0	0	0	0	0	0	0	0
13	An10g00140	An10g00140	HR-PKS	yanA	Yanuthone D	1	-0.10159	1.74667	2.75	2.76333	2.69	0.07	0.0566667	0.0966667	0.0933333	0.0633333	0.123333	0.236667	0.27	0.23	0.143333	0.26	0.25	0.83	1.08	0.85	0.53	0.793333	0.556667	0.03	0.0933333	0.153333	0.27	0.35	0.0666667	0.0966667	0.0833333	0.0566667	0.08	0.103333	0.313333	0.636667	0.886667	2.31333	4.35	1.825	0.393333	0.746667	0.61
13	An10g00140	An10g00150				1	0.688728	6.40667	9.98333	11.62	15.255	0.28	0.31	0.373333	0.473333	0.883333	3.61667	5.57	6.355	5.115	0.763333	1.67333	1.79667	5.02	6.86667	19.48	20.645	28.65	27.1767	0.22	0.863333	1.48333	2.2	2.53	0.343333	0.4	0.523333	0.856667	1.67	3.66667	1.66333	3.44333	4.59667	7.44667	23.6833	20.64	27.0967	26.8067	33.7
13	An10g00140	An10g00160				1	0.764635	5.18667	8.79	7.58333	15.73	0.46	0.653333	0.95	1.33333	1.58	4.44667	6.55333	6.31	5.185	0.576667	1.78667	2.16333	3.82667	6.24667	21.6733	24.12	36.6133	35.2467	0.41	0.913333	1.61	2.36	2.72333	0.536667	0.72	1.40667	2.21	3.03333	5.13333	1.83667	3.65	4.96333	7.05333	15.9	19.58	32.0667	39.5933	41.6133
13	An10g00140	An10g00170				0	-0.0205975	295.783	161.513	320.23	711.605	102.05	107.2	123.377	127.007	89.18	95.11	91.7733	107.785	80.465	136.433	110.993	115.923	110.173	105.48	233.143	215.125	174.997	140.28	125.197	121.623	171.037	167.48	158.743	143.42	128.943	165.95	169.447	127.803	93.3433	173.907	140.917	153.537	141.35	223.383	382.97	280.913	207.793	151.647
13	An10g00140	An10g00180				1	0.138959	26.3367	17.09	31.0967	62.44	3.92667	5.92333	7.14	8.00667	4.74667	14.1567	10.92	15.75	9.48	5.45667	8.24	10.87	16.3967	19.77	28.9233	22.51	23.1533	17.3067	3.71333	5.89667	12.3633	12.08	15.0133	6.89667	8.55667	9.95333	11.3567	6.83667	6.75333	8.96	13.57	15.8733	26.52	63.68	41.4	31.0967	21.0767	28.0467
13	An10g00140	An10g00190				1	0.293689	5.16	10.4033	12.77	10.055	2.57333	1.83	1.86333	1.13	0.74	2.67333	2.89667	3.68	2.795	1.76	1.76667	3.72667	7.76667	8.64667	7	7.36	10.29	8.88667	2.52	1.55667	2.41	1.93	1.83333	2.78	1.87333	0.626667	0.546667	0.643333	1.12	3.13	3.7	6.51667	9.43	17.4467	9.51	12.65	9.83667	10.8667
13	An10g00140	An10g00210				0	-0.250633	0.15	0.166667	0.213333	0.05	19.76	7.01	2.81667	1.10667	0.53	0.81	0.216667	0.055	0.255	2.56	0.24	0.0866667	0.0366667	0.156667	0.166667	0.12	0.04	0.18	13.3267	0.726667	0.273333	0.186667	0.406667	4.57	1.94	1.18	0.713333	0.31	0.183333	2.75667	0.563333	0.14	0.113333	0.46	0.095	0.1	0.256667	0.0966667
14	An11g06460	An11g06420				1	0.447606	28.4133	4.55	9.89333	62.705	6.03	12.81	12.1	15.5333	38.32	29.9367	35.5533	38.705	42.875	5.43	8.69333	4.53	3.97667	2.3	55.61	38.17	29.9767	32.6133	7.82667	10.9467	9.17667	6.84333	9.98333	5.38333	15.3933	15.7933	17.3733	28.8733	15.2933	6.04	8.47667	6.13	4.82	2.92667	63.68	36.9467	24.19	22.7967
14	An11g06460	An11g06430				1	0.628117	1.13333	0.133333	0.356667	24.565	2.40667	6.23667	14.0467	13.6867	40.02	42.0133	32.7767	33.4	34.03	2.03	3.12	0.29	0.183333	0.15	53.21	41.335	39.18	38.5633	4.55	4.44667	2.07	3.14333	7.53	2.72667	6.18	10.6933	12.3567	17.5533	11.8933	2.11	2.75667	0.3	0.213333	0.18	54.19	38.33	20.98	26.38
14	An11g06460	An11g06440				1	0.621651	1.38667	0.0933333	0.403333	9.975	1.09667	3.86	8.26667	7.35333	20.2767	27.45	19.4333	20.65	22.01	0.843333	1.89333	0.203333	0.253333	0.156667	30.5367	19.96	22.0733	19.07	1.88333	2.08	1.38333	1.67	3.49667	1.02333	3.05667	6.56	7.20333	9.9	6.16333	0.826667	1.45667	0.376667	0.226667	0.0433333	24.47	19.0267	11.3267	13.73
14	An11g06460	An11g06450				0	0.30036	0.0766667	0.333333	0.0566667	7.965	0.386667	3.22667	13.35	14.5067	38.5467	51.0467	42.1933	48.795	49.155	0.176667	1.06333	0.543333	0.29	0.16	249.037	111.135	37.7333	40.5333	0.433333	0.943333	1.56	1.36333	5.00333	0.48	3.57	8.77667	17.81	9.84333	1.19333	0.2	1.66	0.863333	0.623333	0.446667	297.315	82.63	23.6167	27.2
14	An11g06460	An11g06460	Hybrid			1	0.250669	0.01	0.00333333	0.0166667	0.11	0.01	0.03	0.116667	0.156667	0.18	0.133333	0.116667	0.14	0.16	0.00333333	0.0233333	0.00333333	0.00666667	0	0.0966667	0.06	0.0933333	0.116667	0.02	0.05	0.0533333	0.0266667	0.02	0.0133333	0.0366667	0.1	0.136667	0.0766667	0.0266667	0.0166667	0.03	0.00666667	0.01	0	0.045	0.0533333	0.04	0.0466667
14	An11g06460	An11g06480				1	0.688971	7.19	2.98	4.86	21.625	2.88333	4.95667	3.98667	3.44667	13.16	13.9333	14.9067	17.715	25.455	2.85667	6.85667	2.48	4.23667	6.14333	24.4867	25.175	17.32	19.8967	1.93333	4.95333	3.85333	4.64333	5.79333	2.87667	5.48333	4.89333	3.29667	7.52	5.70667	3.61667	4.77667	2.13667	2.43333	6.41333	18.73	24.1067	13.43	23.13
14	An11g06460	An11g06490				0	0.621367	0	0	0	0	0.0166667	0.0133333	0	0	0.0133333	0.01	0	0.03	0.06	0	0	0	0.01	0	0.04	0.1	0.253333	1.31	0	0.01	0.0166667	0	0	0	0	0.01	0	0	0.01	0	0.0133333	0	0.00666667	0	0.025	0.0866667	0.08	0.683333
15	An11g07310	An11g07270				0	0.732582	6.12	3.69	6.25	11.985	3.75667	8.76333	8.51	10.08	20.28	18.9233	16.3767	17.695	16.195	6.28667	15.1867	2.49333	4.34	3.39667	25.22	21.64	22.9767	22.09	5.19333	11.8433	9.85333	13.72	17.23	3.52667	8.79667	11.1767	13.7033	23.7167	21.4667	7.21667	17.1467	3.93333	3.96	4.04667	22.84	25.3	21.28	25.13
15	An11g07310	An11g07280				0	0.375162	0.06	0.0666667	0.123333	0.51	0.11	0.0633333	0.143333	0.103333	0.4	0.23	0.206667	0.35	0.425	0.123333	0.146667	0.02	0.29	0	0.106667	0.225	0.0866667	0.23	0.136667	0.146667	0.0533333	0.106667	0.276667	0	0.103333	0.253333	0.123333	0.54	0.273333	0.126667	0.143333	0.0766667	0.32	0.3	0.535	0.546667	0.426667	0.4
15	An11g07310	An11g07290				0	0.803451	18.3033	10.14	18.29	39.94	22.7367	25.14	26.2567	21.5333	52.9	68.4367	60.0033	74.51	73.97	18.4933	27.6667	7.11	17.6133	13.5733	57.1833	65.65	55.35	78.3833	23.3433	32.8933	15.8933	28.6133	51.3867	21.1933	32.5267	25.86	28.2367	58.2767	62.81	20.8033	28.47	11.2167	11.3067	19.4067	67.585	100.137	62.83	120.79
15	An11g07310	An11g07300				1	0.151696	0.5	0.233333	0.246667	14.2	0.166667	0.09	0.28	0.373333	0.213333	10.87	7.54	3.83	1.345	0.183333	0.13	0.123333	0.143333	1.88	297.987	14.495	11.5833	25.5033	0.296667	0.243333	0.306667	0.276667	0.496667	0.146667	0.193333	0.313333	0.656667	0.393333	1.64	0.246667	0.273333	0.253333	0.333333	49.1233	162.5	23.6433	9.32333	6.37
15	An11g07310	An11g07310	NR-PKS	adaA	TAN-1612	1	0.482669	0.03	0.266667	0.0366667	0.525	0.02	0.08	0.11	0.106667	0.14	5.50667	3.37667	2.285	0.635	0.0933333	0.05	0.06	0.0233333	0.483333	1.10667	0.685	1.80667	2.94667	0.0866667	0.0366667	0.02	0.01	0.296667	0.07	0.05	0.05	0.08	0.106667	2.06667	0.0566667	0.0733333	0.0666667	0.05	1.76	6.485	1.25667	2.02667	1.64333
15	An11g07310	An11g07320				1	0.298802	0.0533333	0.28	0.07	3.635	0.0666667	0.0533333	0.206667	0.333333	0.76	34.4767	18.5233	10.63	4.045	0.11	0.08	0.13	0.0366667	2.34333	24.7533	5.16	7.2	11.1833	0.343333	0.0733333	0	0.04	0.713333	0.06	0.0333333	0.16	0.163333	0.273333	6.16667	0.06	0.126667	0.16	0.236667	7.13	64.095	16.65	7.79667	5.85667
15	An11g07310	An11g07330				1	0.426196	0.323333	0.76	0.473333	2.39	0.166667	0.146667	0.186667	0.26	0.77	30.6167	17.2967	11.365	3.17	0.14	0.1	0.116667	0.176667	4.95667	15.6033	4.785	8.56667	16.55	0.153333	0.1	0.0833333	0.0966667	1.07667	0.126667	0.113333	0.17	0.163333	0.276667	9.90667	0.156667	0.226667	0.236667	0.243333	10.8967	50.435	15.96	12.6167	9.32667
15	An11g07310	An11g07340				1	0.387214	0.0933333	1.03667	0.13	4.53	0.0933333	0.0766667	0.463333	0.3	0.986667	58.7	34.5167	25.44	7.38	0.0566667	0.123333	0.153333	0.113333	6.74667	30.7667	8.455	16.7967	35.1767	0.04	0.0133333	0.0166667	0.0566667	2.76	0.0133333	0.0533333	0.1	0.0933333	0.466667	24.0233	0.01	0.266667	0.516667	0.426667	17.51	130.115	35.29	22.9833	17.8933
15	An11g07310	An11g07350				0	0.641291	12.9367	18.6133	13.93	29.88	12.59	18.41	25.7033	18.9133	30.1833	57.0733	57.7	47.555	39.775	24.9833	22.5733	6.49	9.94333	9.31333	29.0533	26.725	37.2233	40.39	24.5067	14.2867	8.38333	12.17	25.5833	24.6833	25.28	20.2667	22.2467	40.9067	51.7367	32.3033	23.2833	7.73667	9	10.6267	35.65	29.5433	37.1633	30.2167
16	An12g02730	An12g02670				1	0.738619	0.09	0.13	0.143333	0.56	0.14	0.09	0.173333	0.18	0.366667	0.933333	0.82	1.145	0.675	0.433333	0.173333	0.0866667	0.41	0.606667	0.983333	1.305	0.9	0.796667	0.18	0.0566667	0.12	0.26	1.09	0.35	0.346667	0.14	0.183333	0.51	1.78667	0.696667	0.31	0.226667	0.493333	1.09	1.37	1.57333	0.89	1.03
16	An12g02730	An12g02680				1	0.879919	0.25	0.31	0.843333	3.81	0.0766667	0.206667	0.136667	0.24	3.15333	70.2133	66.73	94.54	98.88	0.0533333	0.06	0.136667	0.8	14.8533	77.65	114.715	82.57	87.02	0.0333333	0.19	0	0.316667	29.8333	0.0866667	0.15	0.173333	0.84	10.32	205.273	0.06	0.21	0.53	0.713333	14.1567	53.81	196.767	67.8267	189.45
16	An12g02730	An12g02690				1	0.859442	0.0266667	0.06	0.0933333	0.225	0.0566667	0.113333	0.17	0.186667	0.59	2.94	2.37667	3	2.68	0.143333	0.2	0.04	0.296667	0.496667	1.23667	1.73	1.84667	2.58333	0.0533333	0.0733333	0.183333	0.256667	1.43333	0.156667	0.17	0.213333	0.163333	0.683333	3.15	0.0566667	0.22	0.206667	0.23	0.546667	1.26	2.38	1.48333	3.43333
16	An12g02730	An12g02700				1	0.92228	0.783333	0.0766667	1.19667	4.865	0.12	0.11	0.153333	0.243333	2.33	29.5933	26.9467	32.4	30.75	0.08	0.15	0.166667	0.62	6.48	36.4633	50.22	50.08	37.5567	0.0566667	0.0733333	0.163333	0.866667	11.4933	0.0366667	0.0466667	0.1	0.336667	3.81333	51.4433	0.0733333	0.106667	0.31	0.683333	4.63	19.625	66.1867	37.2133	62.6067
16	An12g02730	An12g02710				1	0.271171	0	0	0	0	0	0.0266667	0	0.03	0.0233333	0	0	0.085	0	0	0	0	0	0	0	0	0	0	0	0	0	0	0	0	0	0	0	0	0.0566667	0	0	0	0	0	0	0	0	0
16	An12g02730	An12g02720				1	0.750403	0.0666667	0.02	0.183333	0.265	0	0	0	0.0133333	0.44	5.22333	2.85	2.82	2.985	0.0233333	0	0	0.553333	2.17333	4.17	5	4.97333	1.85	0	0	0	0.2	2.98667	0	0	0.0266667	0.153333	1.24	18.4233	0	0	0.0533333	0.49	1.24667	3.975	12.35	5.11	5.68
16	An12g02730	An12g02730	HR-PKS			1	0.685633	0.0566667	0.0933333	0.436667	0.205	0.0533333	0.116667	0.106667	0.233333	2.05667	11.7233	9.19	8.115	6.78	0.15	0.0533333	0.02	0.763333	1.84	5.43	6.15	4.68333	2.73333	0.06	0.03	0.05	0.226667	7.68	0.126667	0.203333	0.266667	0.286667	3.03333	22.7333	0.156667	0.113333	0.136667	1.13333	1.30667	4.89	7.08667	4.42	3.39
16	An12g02730	An12g02740				1	0.785919	0.08	0	0.323333	0.825	0.05	0.0133333	0.0233333	0.226667	3.24	30.05	21.4967	26.01	23.545	0	0	0.0833333	1.17667	5.85667	19.4233	45.495	41.8	13.8333	0.0166667	0.0133333	0.0666667	0.706667	18.6933	0	0.02	0.0866667	0.21	6.08667	99.96	0.0166667	0.0233333	0.303333	1.05	4.35667	11.355	101.767	43.56	37.1933
16	An12g02730	An12g02750				1	0.708119	0.363333	0.136667	0.263333	1.55	0.206667	0.156667	0.19	0.323333	2.09	9.04	6.15	5.83	4.1	0.173333	0.22	0.113333	0.916667	1.73667	4.82333	5.915	5.46667	3.99333	0.216667	0.203333	0.193333	0.676667	11.66	0.25	0.21	0.34	0.42	4.51	21.02	0.366667	0.21	0.2	1.09333	1.45333	5.005	7.91667	5.58333	5.21333
16	An12g02730	An12g02760				1	0.749433	0.76	0.796667	2.63333	9.185	0.383333	0.236667	0.226667	1.07667	12.8167	93.79	53.89	60.655	59.55	0.196667	0.34	0.503333	8.02	16.5167	48.22	63.795	50.29	29.8	0.2	0.126667	0.536667	4.88667	88.1133	0.206667	0.27	0.793333	1.45667	22.9733	220.037	0.4	0.44	1.58	7.32333	14.3567	57.665	112.503	47.16	85.3367
16	An12g02730	An12g02770				1	0.838767	0.7	0.31	1.29333	9.79	0.813333	1.3	0.783333	1.10333	6.84333	13.5767	11.5367	8.905	6.93	0.7	1.42333	0.2	0.7	0.813333	6.40667	10.235	10.4267	11.3933	0.633333	1.64667	0.493333	1.35	4.46667	0.666667	0.933333	0.813333	0.916667	7.48667	13.2033	0.813333	1.35333	0.306667	0.37	0.766667	6.145	11.2333	7.20667	14.25
16	An12g02730	An12g02780				0	0.733052	2.13333	0.893333	2.21333	8.985	1.14333	2.14333	1.69667	1.87667	6.34	8.54	7.87	6.795	5.195	1.05	2.47333	0.45	1.42	1.84667	5.77667	6.56	6.76333	6.64667	1.79667	3.22333	0.98	2.22333	5.34333	1.01333	1.94667	1.53333	1.42667	6.89333	9.36333	1.51	2.78333	0.973333	0.716667	2.09333	6.61	9.1	5.23667	7.53667
16	An12g02730	An12g02790				0	0.803337	0.253333	0.153333	0.143333	0.51	0.08	0.233333	0.23	0.16	0.28	0.466667	0.333333	0.49	0.555	0.09	0.156667	0.106667	0.153333	0.23	0.453333	0.6	0.833333	0.8	0.186667	0.306667	0.213333	0.0933333	0.433333	0.0833333	0.266667	0.303333	0.233333	0.55	0.486667	0.18	0.253333	0.21	0.32	0.533333	0.81	0.89	0.83	1.09667
16	An12g02730	An12g02800				0	-0.293971	25.93	12.26	21.3667	7.63	2.02	3.41667	9.79667	16.66	4.78667	12.14	7.92333	8.44	9.54	7.18667	6.34	18.9333	4.88667	3.46333	7.66	6.76	5.52667	4.29667	5.64667	12.8267	59.07	23.38	18.24	2.29333	4.17333	17.1633	24.63	3.87667	3.43	8.59333	9.29333	14.3133	11.0867	4.96667	8.16	5.89667	11.83	4.44667
16	An12g02730	An12g02810				0	-0.00305265	2.77333	1.29333	3.19	3.495	0.836667	1.42	3.22667	4.76	6.07	9.2	3.52667	4.755	4.505	0.98	1.66667	2.13667	1.94	3.82333	1.8	3.81	4.02667	4.61	3.85	4.59333	19.0333	32.4867	5.15667	0.953333	1.48667	3.23333	4.65	3.75667	2.3	1.41667	1.53333	1.47333	2.4	5.23333	21.3	10.9133	6.62	3.71667
16	An12g02730	An12g02820				0	-0.204446	15.0633	4.94	10.1467	21.415	5.98333	5.28333	81.91	84.2367	20.4067	23.6467	11.8167	35.39	8.565	14.2933	23.6133	8.46333	7.99333	5.90667	14.49	18.475	19.85	6.84	15.9633	47.45	57.0833	114.097	111.887	12.1667	23.75	52.4433	137.33	28.8467	3.95333	28.3833	47.1633	10.88	8.99	11.55	38.05	18.7833	55.0867	7.52667
16	An12g02730	An12g02830				0	0.0469374	34.07	8.22	43.25	12.03	1.78667	2.1	3.83667	2.51333	3.91333	5.14	5.11	6.345	6.235	2.63667	2.09333	3.89333	4.64	13.0867	5.80667	7.4	8.73	8.64333	2.31333	2.95667	4.30667	5.16333	4.43	1.74	2.14333	1.79	3.18	3.05667	2.56667	2.31	3.18333	4.2	5.29333	14.4533	7.975	11.5933	12	9.36
16	An12g02730	An12g02840				0	-0.00426327	0.263333	0.286667	0.293333	0.155	0.113333	0.0633333	0.0633333	0.07	0.09	0.12	0.146667	0.17	0.155	0.13	0.0866667	0.0833333	0.08	0.123333	0.103333	0.155	0.133333	0.156667	0.1	0.07	0.07	0.0433333	0.0566667	0.0933333	0.08	0.05	0.07	0.07	0.05	0.12	0.07	0.0866667	0.12	0.1	0.085	0.06	0.0666667	0.0533333
16	An12g02730	An12g02850				0	-0.106551	0.0666667	0	0.05	0.085	0	0.06	0.02	0.01	0.0133333	0.0333333	0.0333333	0.02	0.02	0.06	0.0533333	0.08	0.03	0.0166667	0.0633333	0	0.0266667	0.0733333	0.0433333	0.0133333	0.0166667	0.0333333	0.0133333	0	0.01	0	0	0.0133333	0	0.06	0.0466667	0.02	0.02	0.05	0.05	0.0766667	0	0
16	An12g02730	An12g02860				0	-0.275556	0.0533333	0.0233333	0.0566667	0	0.05	0.00666667	0.05	0.0233333	0	0.02	0.01	0.01	0	0.04	0.0166667	0.0333333	0.0166667	0.0133333	0.02	0.015	0.0133333	0	0.02	0	0.02	0	0	0.0133333	0.0133333	0.0133333	0.03	0.00666667	0	0.00333333	0.0233333	0.0133333	0.0133333	0.0166667	0.05	0.0266667	0.00666667	0.0166667
16	An12g02730	An12g02870				0	0.342467	0	0	0	0	0	0	0	0	0	0	0	0	0	0	0	0	0	0	0	0	0	0	0	0	0	0	0	0	0	0	0	0	0	0	0	0	0	0	0	0	0	0.04
16	An12g02730	An12g02880				0	0.477192	0.613333	0.246667	0.5	0.33	0.13	0.0933333	0.04	0.113333	0.553333	0.243333	0.25	0.175	0.265	0.0866667	0.143333	0.12	0.176667	0.266667	0.526667	0.56	0.453333	0.366667	0.123333	0.0633333	0.0833333	0.156667	0.23	0.07	0.0433333	0.0966667	0.08	0.403333	0.166667	0.19	0.253333	0.153333	0.123333	0.246667	0.605	0.53	0.99	0.4
16	An12g02730	An12g02890				0	0.180017	0.823333	0.106667	0.1	0.055	0.04	0.0966667	0.0666667	0.193333	0.5	0.303333	0.303333	0.14	0.305	0.0866667	0.0733333	0.116667	0.00666667	0.01	0.236667	0.075	0.09	0.1	0.0733333	0.0966667	0.0666667	0.0433333	0.09	0.05	0.0433333	0.0866667	0.0633333	0.393333	0.36	0.1	0.0966667	0.0733333	0.07	0.0433333	0.18	0.173333	0.256667	0.143333
16	An12g02730	An12g02900				0	0.527858	49.1167	10.46	43.11	115.5	10.7067	16.7133	26.4067	33.3633	37.6867	84.7867	105.343	61.385	115.095	29.2533	34.3833	6.84	12.21	2.74	55.7533	93.865	70.09	33.7167	31.27	32.8	53.84	45.4833	64.6267	13.5	21.04	55.7367	70.3233	62.92	142.857	44.1967	46.58	15.6133	11.0967	5.34667	105.325	114.31	145.59	42.16
17	An12g07070	An12g07060				1	0.89979	0.423333	0.113333	1.01333	5.39	0	0.05	0.0566667	0.0733333	1.68	26.41	26.92	34.735	40.735	0.0466667	0.0166667	0.05	0.62	5.31	40.12	43.395	37.56	34.6133	0.06	0.0833333	0	0.11	15.9333	0	0.0433333	0.0933333	0.256667	3.30667	41.9167	0.0733333	0.0433333	0.113333	0.686667	4.11667	22.35	54.3333	31.89	48.5467
17	An12g07070	An12g07070	HR-PKS			1	0.908625	0.123333	0.08	0.43	1.205	0.0366667	0.0266667	0.0333333	0.0633333	0.77	7.96	11.37	14.075	13.305	0.0333333	0.01	0.0233333	0.206667	1.27333	8.84333	9.88	10.6	12.8367	0.04	0.0266667	0.02	0.0733333	5.18	0.01	0.0233333	0.0466667	0.11	1.54333	15.4833	0.0233333	0.0433333	0.05	0.373333	1.26	5.455	8.54667	8.24333	10.6967
17	An12g07070	An12g07090				0	-0.0769904	0	0	0	0	0	0	0	0	0	0.0166667	0	0	0	0	0.00666667	0	0	0.0133333	0	0	0	0	0	0	0	0	0	0	0	0.00666667	0	0	0	0	0	0	0	0	0	0	0	0
17	An12g07070	An12g07100				1	0.72906	0	0.0133333	0	0	0	0	0	0.01	0.0233333	0.07	0.0966667	0.12	0.065	0	0.01	0	0	0.00666667	0.0133333	0	0.176667	0.03	0.0133333	0	0.01	0	0.09	0	0	0	0	0.0433333	0.356667	0.00666667	0	0.01	0.01	0.0633333	0.075	0.0666667	0.31	0.133333
17	An12g07070	An12g07110				1	0.780567	0	0	0	0	0	0	0	0	0	0.01	0.0133333	0.105	0.04	0	0	0	0.0133333	0	0.0133333	0.105	0.516667	0.1	0	0	0.01	0	0	0	0	0	0	0.0333333	0.113333	0	0	0	0	0	0	0.156667	0.213333	0.326667
18	An13g02960/ An13g03040	An13g02830				0	0.966371	0.05	0.156667	0.216667	0.165	0.0566667	0.17	0.133333	0.1	0.0833333	0.563333	0.753333	0.52	0.77	0.126667	0.236667	0	0.06	0.0766667	0.41	0.715	1.26667	1.38	0.0966667	0.0933333	0.0266667	0.0266667	0.3	0.06	0.146667	0.153333	0.0733333	0.2	1.16333	0.133333	0.153333	0.0333333	0.0133333	0.16	0.175	0.84	1.10667	1.25
18	An13g02960/ An13g03040	An13g02840				0	0.342467	0	0	0	0	0	0	0	0	0	0	0	0	0	0	0	0	0	0	0	0	0	0	0	0	0	0	0	0	0	0	0	0	0	0	0	0	0	0	0	0	0	0.0433333
18	An13g02960/ An13g03040	An13g02850				0	0.944753	0.18	0.0533333	0.316667	0.065	0.0966667	0.16	0.09	0.0866667	0.19	0.25	0.506667	0.73	0.61	0.2	0.0933333	0	0.113333	0.0666667	0.23	0.785	0.953333	1.28333	0	0.0633333	0.03	0.196667	0.29	0.16	0.163333	0.103333	0.02	0.13	1.00333	0.03	0.126667	0.02	0.0733333	0.166667	0.42	1.00667	0.66	1.1
18	An13g02960/ An13g03040	An13g02860				0	0.945719	0.04	0.04	0.103333	0	0.0833333	0.133333	0.136667	0.03	0.263333	0.226667	0.333333	0.63	0.355	0.116667	0.146667	0.0366667	0	0.09	0.146667	0.44	0.76	0.846667	0.09	0.04	0	0	0.24	0.0866667	0.06	0.106667	0.07	0	0.903333	0.14	0.103333	0	0	0	0.105	0.336667	0.786667	0.813333
18	An13g02960/ An13g03040	An13g02870				0		0	0	0	0	0	0	0	0	0	0	0	0	0	0	0	0	0	0	0	0	0	0	0	0	0	0	0	0	0	0	0	0	0	0	0	0	0	0	0	0	0	0
18	An13g02960/ An13g03040	An13g02880				0	-0.351519	40.56	37.4433	46.7467	34.26	23.11	20.3067	24.1933	24.89	21.9833	16.5767	19.7567	24.555	26.615	16.98	21.3733	26.6567	28.4033	30.1833	16.5767	23.855	24.1367	21.12	22.04	29.38	26.1633	21.56	27.1433	21.2267	23.29	31.6633	25.8067	20.82	17.57	16.1333	22.1733	27.9733	25.1867	24.7233	12.71	15.3033	21.66	14.7533
18	An13g02960/ An13g03040	An13g02890				0	-0.507391	25.1033	33.38	39.9167	21.385	17.55	14.62	17.8033	17	15.2033	9.65667	9.90333	13.53	12.415	13.37	13.61	17.6233	20.7133	19.4933	9.83667	15.035	12.0233	11.4933	16.5267	19.8833	16.86	13.24	18.0567	18.23	16.8333	22.21	18.77	13.7733	9.24333	12.7667	15.4933	19.1833	17.54	13.14	6.78	6.15	11.2067	5.99333
18	An13g02960/ An13g03040	An13g02900				0	-0.379204	2.14667	2.40333	3.88	1.925	2.15667	2.6	1.52667	1.80333	1.37	1.43333	1.27667	2.47	2.77	2.29333	2.55	2.29333	3.12	3.61	1.22333	1.55	1.79	1.38	2.4	3.32333	1.92667	1.3	1.43333	3.46	4.20333	1.13667	0.82	1.23	0.996667	2.02333	2.59667	2.29667	2.61667	2.39333	0.94	0.743333	0.843333	1.80667
18	An13g02960/ An13g03040	An13g02910				0	-0.136013	1.23333	1.77333	2.61333	0.425	0.736667	0.373333	0.34	0.306667	0.233333	0.123333	0.226667	0.1	0.05	0.953333	0.206667	0.373333	0.24	2.1	0.373333	0.655	0.766667	0.356667	0.4	0.153333	0.17	0.0233333	0.176667	0.57	0.406667	0.246667	0.15	0.296667	0.286667	0.996667	0.416667	0.173333	0.54	1.17667	0.175	0.366667	0.47	0.43
18	An13g02960/ An13g03040	An13g02920				0	-0.275201	11.7967	21.1633	30.2333	6.105	8.72333	6.16	4.9	3.56667	2.74333	2.22667	2.69	4.34	6.7	6.21333	6.98	6.64333	5.9	11.77	2.48	3.675	4.91667	4.41333	7.23	6.41667	4.66	2.75667	3.27333	9.72333	9.88333	3.48333	3.12667	2.62667	3.04	8.38	6.42	6.33	7.16	12.6933	2.665	4.48667	4.25667	5.26667
18	An13g02960/ An13g03040	An13g02930				0		0	0	0	0	0	0	0	0	0	0	0	0	0	0	0	0	0	0	0	0	0	0	0	0	0	0	0	0	0	0	0	0	0	0	0	0	0	0	0	0	0	0
18	An13g02960/ An13g03040	An13g02940				1	0.133405	0.143333	0	0.126667	6.41	0.413333	0.403333	0.94	1.20667	8.75333	33.8867	4.47	3.485	2.835	0.17	0.363333	0.186667	0.153333	2.16	27.0733	6.46	0.923333	0.906667	0.0166667	0.143333	0.08	0.0533333	0.0566667	0.0266667	0.19	0.123333	0.1	0.153333	0.0366667	0.02	0.06	0.116667	0.09	1.37	28.435	6.47667	1.31	0.17
18	An13g02960/ An13g03040	An13g02950				0	-0.0188068	0	0	0	0	0	0	0.0633333	0	0.0433333	0.106667	0.0433333	0	0	0	0	0.0733333	0	0	0	0	0	0	0	0	0	0	0.0366667	0	0.0366667	0	0	0.22	0.0333333	0.0233333	0	0	0	0	0.1	0	0	0
18	An13g02960/ An13g03040	An13g02960	NR-PKS			0		0	0	0	0	0	0	0	0	0	0	0	0	0	0	0	0	0	0	0	0	0	0	0	0	0	0	0	0	0	0	0	0	0	0	0	0	0	0	0	0	0	0
18	An13g02960/ An13g03040	An13g02970				1	-0.140484	0.643333	1.37667	1.62333	1.865	3.44333	2.15667	3.00333	2.45667	1.61	4.49667	1.62	0.935	1.875	1.92333	1.19333	1.28333	0.613333	0.7	2.84	0.82	0.743333	0.593333	1.14667	0.866667	0.646667	0.6	0.34	1.14333	1.31667	0.486667	0.373333	0.46	0.703333	1.20667	1.29	1.33667	1.07	1.37333	5.085	0.926667	0.3	0.52
18	An13g02960/ An13g03040	An13g02980				1	0.164025	8.16667	0.683333	13.5533	33.915	4.48333	2.07333	3.95	2.81	47.8267	214.77	28.4	21.515	23.205	3.07333	2.15	1.45333	1.34667	60.6267	344.087	68.145	12.2367	17.85	1.48667	0.863333	0.663333	0.51	0.426667	1.94667	1.31	1.11667	0.656667	1.13667	0.693333	1.75333	1.36333	1.32667	0.706667	24.4433	272.745	84.5467	19.3367	3.44667
18	An13g02960/ An13g03040	An13g02990				1	-0.00206007	15.5333	0.93	37.4333	5.415	2.45667	1.05667	1.59	1.31333	3.01	11.6733	2.63333	2.44	1.515	2.78333	1.08333	0.656667	0.553333	5.07	17.4033	5.675	1.52333	1.19333	0.796667	0.39	0.34	0.286667	0.36	1.03	0.91	0.6	0.476667	0.43	0.32	1.41	0.823333	0.736667	0.54	5.39	17.61	7.15667	3.60667	1.34667
18	An13g02960/ An13g03040	An13g03000				1	0.0289158	5.89	0.913333	6.38	4.615	2.47	1.13667	2.11	1.41	4.42667	18.9533	3.89667	2.425	2.585	1.42	0.563333	1.15333	1.22333	13.5733	12.68	4.45	1.13667	0.79	0.613333	0.353333	0.89	0.763333	0.456667	1.41667	1.45	0.416667	0.723333	1.11667	1.50667	0.693333	0.52	1.34	1.71	5.09333	18.3	3.57	1.56667	0.716667
18	An13g02960/ An13g03040	An13g03010				0	-0.115589	0	0	0.0233333	0.035	0	0	0	0	0	0	0	0	0	0	0	0	0.0266667	0	0	0	0	0	0	0	0.04	0	0	0	0.05	0	0	0	0	0	0	0	0	0	0	0	0.0266667	0
18	An13g02960/ An13g03040	An13g03020				1	0.528907	0.0733333	0	0.0733333	0.135	0	0.06	0	0	0.05	0.22	0.163333	0.28	0.185	0	0.0633333	0.106667	0	0	0.366667	0.155	0.19	0.0966667	0.0533333	0	0	0	0	0	0.0366667	0	0	0	0	0	0	0	0	0	0.25	0.176667	0.08	0.22
18	An13g02960/ An13g03040	An13g03030				0	-0.0499234	8.97333	0.95	16.4133	7.795	0.573333	0.926667	1.89667	1.57333	2.55667	4.59333	3.23333	3.475	3.095	0.643333	1.25	1.44333	2.05333	2.83	3.03667	2.915	2.02667	1.69333	0.873333	1.29667	1.45667	0.883333	1.29333	0.64	1.19	1.52	2.05667	1.23	0.91	0.873333	1.33667	2.03333	2.6	3.92333	3.9	2.42	2.21333	1.35667
18	An13g02960/ An13g03040	An13g03040	NRPS			1	0.0503334	1.65	0.62	3.73333	3.685	0.233333	0.206667	0.66	0.346667	3.22333	17.7967	2.6	1.76	1.22	0.283333	0.293333	0.38	0.273333	4.17333	8.21333	2.23	0.383333	0.133333	0.19	0.17	0.0966667	0.13	0.116667	0.2	0.203333	0.173333	0.133333	0.223333	0.116667	0.273333	0.206667	0.39	0.276667	2.02	12.5	1.36667	0.766667	0.153333
18	An13g02960/ An13g03040	An13g03050				1	0.0836793	12.35	0.533333	26.5067	12.755	0.233333	0.166667	1.51667	0.42	9.62667	54.59	6.3	4.51	3.98	0.65	0.25	0.2	0.11	11.3833	40.23	11.905	1.48333	0.703333	0.276667	0.103333	0.0766667	0.0333333	0.07	0.196667	0.21	0.05	0.04	0.156667	0.0133333	0.396667	0.223333	0.0933333	0.11	6.43333	39.69	12.0133	3.1	0.4
18	An13g02960/ An13g03040	An13g03060				0		0	0	0	0	0	0	0	0	0	0	0	0	0	0	0	0	0	0	0	0	0	0	0	0	0	0	0	0	0	0	0	0	0	0	0	0	0	0	0	0	0	0
18	An13g02960/ An13g03040	An13g03070				0	-0.425708	0.2	0.22	0.383333	0.265	0.0233333	0.02	0.0866667	0.156667	0.0733333	0.02	0.05	0	0.08	0.0466667	0.05	0.206667	0.0866667	0.0333333	0.06	0	0.0833333	0.03	0.24	0.276667	0.186667	0.21	0.0766667	0.0966667	0.07	0.123333	0.0833333	0.0466667	0.06	0.143333	0.0833333	0.17	0.276667	0.213333	0.085	0.223333	0.0433333	0.0333333
18	An13g02960/ An13g03040	An13g03080				0	0.123379	140.813	86.1067	129.173	372.765	206.28	229.493	335.693	348.253	437.83	297.043	234.907	272	238.985	328.92	248.727	277.4	522.097	261.857	378.53	464.15	451.527	260.553	422.687	289.63	205.45	354.017	446.11	184.843	217.72	269.133	369.35	713.983	292.457	329.627	299.507	497.277	387.22	518.75	427.62	454.103	474.437	278.847
18	An13g02960/ An13g03040	An13g03090				0	0.716013	2.41	2.48333	4.72	4.175	3.39667	3.07333	3.41333	2.78667	4.98333	3.79	4.53333	6.805	6.45	3.23	2.59	4.36667	3.80333	2.27667	2.27667	4.875	8.08667	7.53333	4.57333	2.55667	2.54333	2.26	3.37333	3.33667	3.76667	3.20667	3.22667	5.27333	3.8	3.48333	2.26	5.74333	3.33667	3.66333	2.765	5.33333	6.70333	9.49667
18	An13g02960/ An13g03040	An13g03100				0	0.424508	0.42	0.273333	0.246667	2.395	4.15333	4.95333	4.93333	2.10667	3.16667	5.37	7.13333	5.76	4.455	6.01333	2.96667	0.483333	0.283333	0.293333	1.37667	2.43	4.69667	6.46	9.55667	2.20667	0.55	0.866667	2.18333	6.77	3.07333	5.26667	2.70667	3.89333	7.14333	6.61	1.13333	0.323333	0.523333	0.396667	1.265	2.65333	4.79667	6.12667
18	An13g02960/ An13g03040	An13g03110				0	-0.00385144	10.7567	9.73	6.94667	412.2	736.81	1165.53	551.407	276.57	470.78	488.78	465.757	402.995	279.305	701.563	474.927	7.7	7.85667	8.35333	103.027	150.14	297.687	449.497	816.593	361.753	43.06	82.43	92.6833	827.05	598.63	692.1	344.543	283.497	363.207	719.087	136.21	8.1	7.22333	7.13333	87.95	120.913	394.033	299.3
18	An13g02960/ An13g03040	An13g03120				0	-0.464843	7.03333	7.76	5.09333	5.605	10.28	8.76333	7.91	6.65667	4.61667	4.29333	4.64	3.85	3.8	8.96667	6.44	4.11	5.45	5.14667	2.70333	2.965	4.71333	4.1	9.25	5.32333	3.92667	3.20333	3.45	10.5867	10.29	10.5433	7.94	5.05667	2.77	9.21333	4.89667	4.40333	4.15	3.98333	2.7	3.04667	4.22667	3.82667
19	An15g02130	An15g02130	HR-PKS			1	0.597069	1.45	0.773333	0.736667	1.405	2.77333	3.25	3.32333	4.2	6.65333	4.37333	5.98	8.715	6.675	7.68	7.86667	1.79	0.826667	0.31	7.5	11.335	11.8567	13.4767	7.03333	6.56667	3.72667	1.71667	5.24333	6.19667	6.10667	6.95667	6.25	5.06333	3.51667	6.08667	5.33	1.75333	0.856667	0.396667	11.02	10.19	9.60667	10.3767
19	An15g02130	An15g02140				1	0.68551	4.35667	0.973333	2.22667	7.03	4.16	11.0567	4.36333	4.98333	18.2767	13.5467	14.9233	19.92	18.395	6.15333	18.57	1.98	1.94333	2.63	36.48	43.625	32.1333	30.5467	6.12333	12.3767	4.83667	4.78333	8.46	5.19	12.4467	10.06	12.6067	10.76	7.39667	4.64667	15.5267	2.12667	1.54667	3.51333	38.615	51.4767	29.42	31.48
19	An15g02130	An15g02150				1	0.750768	6.27333	2.29	2.54667	11.36	15.9567	27.1333	11.5233	15.0267	44.1867	34.37	39.5333	48.66	51.72	27.2733	49.3767	4.65667	3.82	3.92333	69.95	98.955	75.47	76.38	19.33	31.63	12.4	13.23	26.5333	20.49	29.0833	25.4633	26.0933	33.6233	31.2233	23.4133	38.25	5.14	2.99667	4.24333	76.425	104.663	62.8133	80.6733
19	An15g02130	An15g02160				1	0.792341	4.57	3.91333	1.57333	31.32	40.6533	47.3033	15.5633	30.1633	77.3367	79.5467	125.86	180.905	207.24	79.5267	74.95	8.31667	7.43667	9.87333	183.107	335.13	253.65	260.033	63.1533	61.81	27.49	22.51	60.0767	31.2333	27.7333	51.6433	37.4733	53.34	38.5067	58.9733	46.9333	8.12667	5.84333	12.32	169.035	366.423	193.03	322.547
19	An15g02130	An15g02170				0	0.274309	0.19	0.656667	0.296667	0.435	0.383333	0.08	0.3	0.196667	0.233333	0.303333	0.283333	0.365	0.535	0.533333	0.23	1.15333	0.81	0.226667	0.53	1.025	0.513333	0.31	0.28	0.343333	0.156667	0.153333	0.24	0.253333	0.233333	0.0533333	0.06	0.233333	0.14	0.286667	0.283333	0.683333	0.433333	0.37	0.27	1.35333	0.64	0.653333
19	An15g02130	An15g02180				1	0.615896	14.3433	11.8967	11.23	22.15	55.18	48.5933	31.3533	43.9767	55.7467	39.6767	67.44	83.845	74.8	83.3633	57.1467	22.6733	15.04	11.8867	105.007	146.065	115.133	108.617	75.1733	44.5967	62.2467	28.36	40.84	42.3367	31.0033	52.76	39.3833	40.9067	26.8	60.5467	38.9267	20.9867	14.52	13.3267	129.35	144.687	95.6967	99.5833
19	An15g02130	An15g02190				0	0.459136	62.8967	52.88	77.28	26.275	31.6033	38.5733	23.6	26.78	34.0033	33.2033	51.8867	57.405	72.4	51.8233	58.1367	75.5133	44.92	55.71	93.1133	123.59	82.8367	69.81	32.65	43.0867	52.6633	27.73	29.8733	22.8933	27.4933	28.91	24.95	22.92	24.4333	40.82	52.8133	56.5433	44.6033	35.8533	75.565	103.127	74.34	60.8133
19	An15g02130	An15g02200				1	0.525758	107.997	28.6633	80.77	88.025	83.7233	116.05	61.8767	59.9567	141.667	111.31	112.36	152.345	116.185	100.65	115.107	25.66	35.9967	88.0933	232.803	240.135	161.803	164.52	86.8567	130.483	58.1367	66.9833	102.993	92.78	105.593	80.33	76.1333	101.137	63.3033	102.983	103.22	23.7967	31.5933	85.92	266.985	221.3	152.86	142.173
20	An16g00600	An16g00520				0	0.0357407	3.91667	3.36	2.16	5.615	4.81333	4.96667	4.57333	4.12	8.33667	10.0233	7.42	7.43	7.37	3.61	4.28	4.1	5.39	7.06333	6.14333	7.99	8.22333	8.11667	9.99333	14.3833	22.14	41.5367	8.57	4.62667	3.77	3.79667	5.58	8.20667	7.12	4.54	4.51	4.39333	3.63	10.6067	14.365	11.5567	9.17667	8.25333
20	An16g00600	An16g00530				0	-0.405746	0.45	4.61667	0.586667	0.34	2.49333	1.03333	0.753333	0.54	0.516667	0.406667	0.463333	0.245	0.5	1.48333	1.4	2.39333	2.60333	3.11667	0.37	0.715	0.586667	0.353333	1.57	1.26667	0.526667	0.476667	0.413333	1.57333	1.57	1.21	0.776667	0.67	0.473333	1.37667	1.5	1.15667	1.15333	2.24	0.4	0.64	0.456667	0.513333
20	An16g00600	An16g00540				0	-0.268481	0.186667	0.203333	0.23	0.255	1.06	41.5267	43.37	60.31	122.867	36.5033	18.67	19.435	24.59	0.286667	98.4167	125.84	105.787	36.29	41.8433	29.235	14.4567	11.68	2.11333	65.87	41.8733	31.5633	22.9967	0.166667	2.15333	4.04667	16.32	40.5333	12.1	0.39	131.41	132.493	63.38	19.0167	24.365	14.4	7.49333	7.61
20	An16g00600	An16g00550				1	0.788229	5.87333	2.56667	2.58	6.79	1.84667	4.17667	8.71	8.76667	31.4067	79.8433	104.2	69.21	62.955	2.99333	5.14333	5.56667	7.56667	4.92667	40.0867	33.35	56.8133	58.7633	3.78	6.10667	9.98	22.2767	48.0333	2.41333	5.29	6.60667	10.8167	30.24	89.9533	3.37	7.56667	9.2	9.12667	10.62	39.365	61.0233	61.4033	63.92
20	An16g00600	An16g00560				0	-0.243661	0.27	0.13	0.18	0.05	0.16	2.17333	1.58667	2.44667	6.47	2.55	0.926667	1.495	1.63	0.0566667	5.16667	10.8067	10.0367	4.11667	2.3	1.585	0.88	0.69	0.106667	2.7	1.80667	1.67667	0.99	0.15	0	0.17	0.51	1.80667	0.74	0.1	8.65	11.9233	3.90667	2.35667	0.845	1.25667	0.866667	0.55
20	An16g00600	An16g00570				0	0.544701	0.77	0.54	0.253333	1.26	0.14	0.186667	0.603333	1.03333	0.796667	1.59333	1.68667	0.935	1.745	0.0666667	0.79	0.783333	1.3	2.10333	2.11667	2.435	2.18	1.65667	0.283333	0.223333	0.543333	1.14	2.73	0.42	0.383333	0.896667	0.89	0.673333	2.07667	0.536667	1.96	1.56	1.47333	3.21	3.405	4.95667	2.25	3.23667
20	An16g00600	An16g00580				0	-0.0303864	0.0766667	0.196667	0.18	0.385	0	0.0366667	0.196667	0.2	0.0833333	0.34	0.13	0.06	0.085	0.133333	0.0833333	0.353333	0.333333	0.606667	0.55	0.4	0.253333	0.0766667	0.0933333	0.103333	0.306667	0.486667	0.616667	0.0533333	0.113333	0.0333333	0.243333	0.08	0.0833333	0	0.226667	0.536667	1.29333	2.58333	0.795	0.763333	0.49	0.623333
20	An16g00600	An16g00590				0	0.386778	0	0.04	0.03	0	0.0266667	0.03	0.0266667	0	0	0.03	0	0	0.205	0.0333333	0.0466667	0.0466667	0	0	0.03	0.145	0.11	0	0	0	0	0.03	0.0333333	0	0	0	0	0.0433333	0	0.0433333	0.0433333	0.0533333	0.05	0	0	0.03	0.136667	0.05
20	An16g00600	An16g00600	NRPS-like			1	0.713277	1.72667	1.89	3.9	14.655	1.64667	1.94333	3.91	4.21667	5.77667	17.0967	17.66	26.865	17.425	1.55667	2.85	2.15	5.34667	9.23333	59.71	144.2	68.04	45.2567	1.76	2.16	2.89667	5.82667	12.7367	1.69333	2.88667	4.38	5.40333	7.55667	33	1.99667	4.12	4.76333	5.81667	15.26	32.175	140.317	79.5567	52.6533
21	An18g00520	An18g00460				0	-0.0471458	0.28	0.646667	0.64	0.785	0.996667	2.50333	5.72667	2.44667	1.98	2.25	1.95333	1.725	1.725	1.31333	1.18667	0.723333	0.733333	0.663333	1.91	0.945	1.10333	0.826667	0.856667	0.983333	0.646667	0.956667	1.17333	1.23	2.74	1.73	1.30667	1.61667	1.09	1.05333	1.49667	0.93	0.623333	0.953333	1.395	0.956667	1.01333	1.2
21	An18g00520	An18g00470				1	0.841698	0.396667	0.266667	2.75333	6.835	0.14	0.11	0.103333	0.0533333	1.4	21.2133	18.2767	22	21.185	0.0233333	0	0.0633333	0.42	6.50333	63.42	66.8	51.7567	43.0733	0.0333333	0.0133333	0.0333333	0.226667	8.21333	0.0133333	0.0433333	0.0566667	0.11	2.74333	33.8067	0.0466667	0.04	0.316667	0.673333	5.29667	32.855	81.51	49.3967	70.9633
21	An18g00520	An18g00480				1	0.867	0.0933333	0.103333	0.56	2.965	0.0366667	0.07	0.0966667	0.0833333	0.813333	9.69333	8.87333	10.76	7.73	0.04	0.0166667	0.07	0.463333	2.88	21.8367	19.3	15.0833	13.2267	0.02	0.02	0.01	0.14	4.61333	0.0133333	0.0166667	0.0133333	0.13	1.22333	16.2567	0.01	0.0333333	0.07	0.41	1.71333	11.035	20.5833	12.63	15.39
21	An18g00520	An18g00490				1	0.860823	1.18	1.01667	2.03	11.605	1.26333	1.56667	1.64	1.57333	6.05667	39.1	31.3667	37.745	28.24	0.836667	1.09667	0.923333	4.63	11.71	64.0133	67.05	51.4533	36.7267	0.77	0.93	1.23333	2.93667	31.3933	0.816667	0.996667	1.49667	1.58667	10.5867	54.26	1.46667	1.29333	1.74333	4.04667	10.8067	38.655	67.5567	55.2333	51.0733
21	An18g00520	An18g00500				1	0.872624	7.40333	9.07667	2.93667	35.425	19.0067	25.7767	21.39	21.88	57.92	133.213	118.417	124.785	104.68	12.3833	24.93	10.3033	28.7433	29.3067	120.317	189.555	141.18	128.13	10.8033	21.36	17.9967	43.0467	114.253	13.2833	25.73	29.5067	37.1367	103.683	166.297	14.91	24.97	17.4833	19.0467	35.8467	73.83	158.787	108.447	135.87
21	An18g00520	An18g00510				1	0.912158	0.406667	0.256667	1.84667	10.87	0.583333	0.496667	0.416667	0.746667	6.85667	47.2	43.8167	64.46	45.215	0.383333	0.48	0.48	3.58667	17.7167	98.3533	154.065	140.023	110.15	0.236667	0.326667	0.533333	2.22	35.2933	0.24	0.43	0.51	0.94	13.7433	91.59	0.293333	0.463333	0.77	2.81667	10.24	40.79	151.93	143.463	127.6
21	An18g00520	An18g00520	Hybrid	pyrA	Pyranonigrin A	1	0.929245	0.293333	0.673333	0.7	0.935	1.67667	1.27	1.48	1.25	0.69	2.25	2.38667	2.48	1.71	1.64	0.98	0.766667	0.69	0.86	2.69	4.095	4.41	3.42333	1.49	0.66	0.553333	0.846667	2.42333	0.97	1.29667	0.813333	0.823333	1.40333	4.52333	1.37333	0.873333	0.796667	0.75	0.646667	1.6	2.63333	3.78333	3.37
21	An18g00520	An18g00530				0	0.536728	0	0.01	0	0.01	0.05	0.0733333	0.0566667	0.0466667	0.03	0.0766667	0.0866667	0.095	0.09	0.0466667	0.0166667	0.0266667	0.03	0.0433333	0.0466667	0.065	0.79	0.0233333	0.0333333	0.03	0.04	0.03	0.02	0.0166667	0.0333333	0.04	0.07	0	0.0633333	0.00333333	0.0433333	0.05	0.03	0.0233333	0.02	0.123333	0.17	0.186667
[truncated: 5 more columns]
