# Supplementary material for: Succession of physiological stages hallmarks the transcriptomic response of the fungus Aspergillus niger to lignocellulose
Source: Biotechnol Biofuels. 2020 Apr 13;13:69. doi: 10.1186/s13068-020-01702-2 (PMC7155255; doi:10.1186/s13068-020-01702-2)
Supplement: Supplementary file 10 — Additional file 10: Table S7. Gene expression as identified by RNA-Seq, and corresponding statistical analysis. Gene identifiers and annotations are provided along with the FPKM values for each sample and condition, the fold change and padj values as calculated by DESeq 2 for the comparison between the Glu 48 h control and the other conditions. [file 13068_2020_1702_MOESM10_ESM.xlsx]

## Sheet: FPKM_DESeq2_dataset
					1	2	3			4	5	6					7	8	9					10	11					79	80	81					15	83	84					85	86	87
GeneID					NTAC	NSPB	NSXO	Glu-48h(condition #3)		NSWB	NSNP	NSZU	Glu-3h(condition #1)				NSNA	NSOY	NSXW	Glu-24h(condition #2)				NSXC	NSYT	Glu-5d(condition #4)				OXPY	NSPH	NSXS	KMM-3h(condition #33)				NSWZ	NSOX	NSZA	KMM-6h(condition #34)				NSWU	NSOA	NSZH	KMM-9h(condition #35)
gene model ID from gtf file	combined_identifiers	Description (From AspDB file named A_niger_CBS_513_88_version_s01-m06-r01_chromosomal_feature.tab)	CAZy family (Feb 2015)	SignalP (Braaksma et al., 2010)	Glu-48h-A	Glu-48h-B	Glu-48h-C	Glu-48h(condition #3)	Glu-48h st. err.	Glu-3h-A	Glu-3h-B	Glu-3h-C	Glu-3h(condition #1)	Glu-3h st. err.	cond_1v3_Padj(DESeq2)	cond_1v3_FC(DESeq2)	Glu-24h-A	Glu-24h-B	Glu-24h-C	Glu-24h(condition #2)	Glu-24h st. err.	cond_2v3_Padj(DESeq2)	cond_2v3_FC(DESeq2)	Glu-5d-A	Glu-5d-C	Glu-5d(condition #4)	Glu-5d st. err.	cond_3v4_Padj(DESeq2)	cond_3v4_FC(DESeq2)	KMM-3h-A	KMM-3h-B	KMM-3h-C	KMM-3h(condition #33)	KMM-3h st. err.	cond_3v33_Padj(DESeq2)	cond_3v33_FC(DESeq2)	KMM-6h-A	KMM-6h-B	KMM-6h-C	KMM-6h(condition #34)	KMM-6h st. err.	cond_3v34_Padj(DESeq2)	cond_3v34_FC(DESeq2)	KMM-9h-A	KMM-9h-B	KMM-9h-C	KMM-9h(condition #35)	KMM-9h st. err.	cond_3v35_Padj(DESeq2)
estExt_fgenesh1_pm.C_170099	Aspni5_57361	#N/A	#N/A	#N/A	0	0	0	0	0	0	0	0	0	0	NA	#VALUE!	0	0	0	0	0	NA	#VALUE!	0	0	0	0	NA	#VALUE!	0	0	0	0	0	NA	#VALUE!	0	0	0	0	0	NA	#VALUE!	0	0	0	0	0	NA
estExt_fgenesh1_pm.C_160156	Aspni5_57302	#N/A	#N/A	#N/A	0	0	0	0	0	0	0	0	0	0	NA	#VALUE!	0	0	0	0	0	NA	#VALUE!	0	0	0	0	NA	#VALUE!	0	0	0	0	0	NA	#VALUE!	0	0	0	0	0	NA	#VALUE!	0	0	0	0	0	NA
estExt_fgenesh1_pm.C_150063	Aspni5_57211	#N/A	#N/A	#N/A	67.53	74.16	79.3	73.6633	3.40677	127.94	121.69	120.86	123.497	2.23455	9.6e-05	1.79005	120.75	132.05	112.14	121.647	5.76498	0.00012	1.8025	139.12	130.72	134.92	4.2	0.038	0.697372	108.67	112.7	93.5	104.957	5.84527	0.067	0.752623	110.35	167.87	120.33	132.85	17.7454	0.002	0.63728	88.32	118.16	146.25	117.577	16.7255	0.013
estExt_fgenesh1_pm.C_150043	Aspni5_57205	#N/A	#N/A	#N/A	0	0	0	0	0	0	0	0	0	0	NA	#VALUE!	0	0	0	0	0	NA	#VALUE!	0	0	0	0	NA	#VALUE!	0	0	0	0	0	NA	#VALUE!	0	0	0	0	0	NA	#VALUE!	0	0	0	0	0	NA
estExt_fgenesh1_pm.C_130124	Aspni5_57070	#N/A	#N/A	#N/A	0	0	0	0	0	0	0	0	0	0	NA	#VALUE!	0	0	0	0	0	NA	#VALUE!	0	0	0	0	NA	#VALUE!	0	0	0	0	0	NA	#VALUE!	0	0	0	0	0	NA	#VALUE!	0	0	0	0	0	NA
estExt_fgenesh1_pm.C_130115	Aspni5_57062	#N/A	#N/A	#N/A	0	0	0	0	0	0	0	0	0	0	NA	#VALUE!	0	0	0	0	0	NA	#VALUE!	0	0	0	0	NA	#VALUE!	0	0	0	0	0	NA	#VALUE!	0	0	0	0	0	NA	#VALUE!	0	0	0	0	0	NA
estExt_fgenesh1_pm.C_110148	Aspni5_56930	#N/A	#N/A	#N/A	401.43	594.69	352.05	449.39	74.0353	254.23	181.7	135.7	190.543	34.5012	0.011	0.466516	617.7	477.08	513.72	536.167	42.1164	0.49	1.31039	341.73	904.21	622.97	281.24	0.83	0.90125	419.66	314.07	437.61	390.447	38.5383	0.55	1.23114	1093.24	999.66	1160.04	1084.31	46.5124	0.012	0.466516	568.45	492.62	1402.41	821.16	291.448	0.14
estExt_fgenesh1_pm.C_110001	Aspni5_56861	#N/A	#N/A	#N/A	163.44	142.84	164.35	156.877	7.02325	82.59	81.41	78.68	80.8933	1.15791	0.016	0.550953	123	104.74	128.4	118.713	7.15846	0.53	0.823591	295.64	282.02	288.83	6.81	0.21	0.692555	118.25	91.32	139.37	116.313	13.9046	0.15	1.44393	158.52	123.11	149.83	143.82	10.6545	0.42	1.23971	157.36	105.53	181.43	148.107	22.3936	0.57
estExt_fgenesh1_pm.C_100217	Aspni5_56859	#N/A	#N/A	#N/A	0	0	0	0	0	0	0	0	0	0	NA	#VALUE!	0	0	0	0	0	NA	#VALUE!	0	0	0	0	NA	#VALUE!	0	0	0	0	0	NA	#VALUE!	0	0	0	0	0	NA	#VALUE!	0	0	0	0	0	NA
estExt_fgenesh1_pm.C_90276	Aspni5_56745	#N/A	#N/A	#N/A	197.62	190.22	172.34	186.727	7.50382	229.37	259.77	227.68	238.94	10.4264	0.0021	1.3566	167.18	169.22	179.77	172.057	3.90137	0.99	1.00201	189.48	136.81	163.145	26.335	0.00037	1.47427	144.63	154.75	131.69	143.69	6.67342	0.00046	1.39474	121.21	132.39	124.79	126.13	3.2962	1.5e-08	1.69349	121.28	130.94	121.29	124.503	3.21833	1.5e-07
estExt_fgenesh1_pm.C_90249	Aspni5_56731	#N/A	#N/A	#N/A	0	0	0	0	0	0	0	0	0	0	NA	#VALUE!	0	0	0	0	0	NA	#VALUE!	0	0	0	0	NA	#VALUE!	0	0	0	0	0	NA	#VALUE!	0	0	0	0	0	NA	#VALUE!	0	0	0	0	0	NA
estExt_fgenesh1_pm.C_90240	Aspni5_56728	#N/A	#N/A	#N/A	0	0	0	0	0	0	0	0	0	0	NA	#VALUE!	0	0	0	0	0	NA	#VALUE!	0	0	0	0	NA	#VALUE!	0	0	0	0	0	NA	#VALUE!	0	0	0	0	0	NA	#VALUE!	0	0	0	0	0	NA
estExt_fgenesh1_pm.C_70183	Aspni5_56472	#N/A	#N/A	#N/A	48.98	66.95	63.24	59.7233	5.47739	82.05	77.25	78.49	79.2633	1.43858	0.031	1.41421	54.65	58.58	66.06	59.7633	3.3465	0.69	1.08673	179.66	131.22	155.44	24.22	1.7e-05	0.5	53.73	53.11	49.99	52.2767	1.15726	0.21	1.22264	86.63	90.94	86.93	88.1667	1.38937	0.097	0.773782	93.02	82.76	98.51	91.43	4.61561	0.029
estExt_fgenesh1_pm.C_70086	Aspni5_56429	#N/A	#N/A	#N/A	71.67	94.34	64.72	76.91	8.94295	89.52	106	90.88	95.4667	5.28128	0.094	1.31951	47.16	50.91	62.28	53.45	4.54578	0.1	0.752623	74.07	42.42	58.245	15.825	0.0018	1.70527	52.84	61.49	42.99	52.44	5.34423	0.0023	1.58008	48.92	62.99	48.77	53.56	4.7152	0.00084	1.64718	67.14	72.14	56.56	65.28	4.5927	0.14
estExt_fgenesh1_pm.C_60278	Aspni5_56364	#N/A	#N/A	#N/A	0	0	0	0	0	0	0	0	0	0	NA	#VALUE!	0	0	0	0	0	NA	#VALUE!	0	0	0	0	NA	#VALUE!	0	0	0	0	0	NA	#VALUE!	0	0	0	0	0	NA	#VALUE!	0	0	0	0	0	NA
estExt_fgenesh1_pm.C_60204	Aspni5_56338	#N/A	#N/A	#N/A	2.55	2.76	3.07	2.79333	0.151033	1.21	0.87	1.38	1.15333	0.149926	0.042	0.435275	9.78	7.49	7.12	8.13	0.831885	0.0024	3.24901	0.6	0.7	0.65	0.05	5.1e-05	5.65685	6.02	2.66	3.61	4.09667	1.00001	0.45	0.732043	27.26	22.53	44.88	31.5567	6.80016	1.4e-11	0.101532	14.47	8.94	19.24	14.2167	2.97605	1.3e-05
estExt_fgenesh1_pm.C_60139	Aspni5_56319	#N/A	#N/A	#N/A	0	0	0	0	0	0	0	0	0	0	NA	#VALUE!	0	0	0	0	0	NA	#VALUE!	0	0	0	0	NA	#VALUE!	0	0	0	0	0	NA	#VALUE!	0	0	0	0	0	NA	#VALUE!	0	0	0	0	0	NA
estExt_fgenesh1_pm.C_60137	Aspni5_56318	#N/A	#N/A	#N/A	0	0	0	0	0	0	0	0	0	0	NA	#VALUE!	0	0	0	0	0	NA	#VALUE!	0	0	0	0	NA	#VALUE!	0	0	0	0	0	NA	#VALUE!	0	0	0	0	0	NA	#VALUE!	0	0	0	0	0	NA
estExt_fgenesh1_pm.C_60077	Aspni5_56296	#N/A	#N/A	#N/A	47.52	57.39	44.61	49.84	3.86734	31.66	31.88	31.17	31.57	0.209841	0.0013	0.673617	29.11	31.23	28.08	29.4733	0.927296	0.00041	0.646176	51.21	56.49	53.85	2.64	0.27	1.18099	39.57	43.7	39.47	40.9133	1.39363	0.027	1.31039	41.03	41.56	52.5	45.03	3.73813	0.056	1.25701	68.91	40.23	69.51	59.55	9.66155	0.55
estExt_fgenesh1_pm.C_50100	Aspni5_56154	#N/A	#N/A	#N/A	171.33	153.97	185.49	170.263	9.11466	91.44	98.18	96	95.2067	1.98569	1.6e-05	0.594604	101.99	99.83	124.73	108.85	7.96445	0.0047	0.692555	199.43	133.73	166.58	32.85	0.055	1.31039	164.34	140.58	161.33	155.417	7.46905	0.22	1.17283	142.16	170.05	146.65	152.953	8.64604	0.052	1.27456	114.28	124.66	160.32	133.087	13.9425	0.0045
estExt_fgenesh1_pm.C_40362	Aspni5_56064	#N/A	#N/A	#N/A	982.45	1041.33	713.22	912.333	100.997	615.24	489.71	576.89	560.613	37.14	0.039	0.655197	786.23	674.68	683.55	714.82	35.7967	0.54	0.858565	1266.75	584.44	925.595	341.155	0.31	1.27456	582.02	504.88	527.38	538.093	22.9036	0.0014	1.81504	728.73	575.07	605.63	636.477	46.9627	0.011	1.6245	613.71	515.78	467.23	532.24	43.0786	0.00098
estExt_fgenesh1_pm.C_30247	Aspni5_55758	#N/A	#N/A	#N/A	591.1	617.46	579.21	595.923	11.3021	504.02	398.89	420.32	441.077	32.0739	0.46	0.790041	483.67	462.25	430.19	458.703	15.5399	0.63	0.840896	415.32	269.88	342.6	72.72	0.0064	2.2974	295.75	357.39	276.61	309.917	24.3712	0.0049	2	339.36	304.78	353.79	332.643	14.5411	0.0059	2	555.83	627.08	279.94	487.617	105.856	0.39
estExt_fgenesh1_pm.C_30193	Aspni5_55735	#N/A	#N/A	#N/A	0	0	0	0	0	0	0	0	0	0	NA	#VALUE!	0	0	0	0	0	NA	#VALUE!	0	0	0	0	NA	#VALUE!	0	0	0	0	0	NA	#VALUE!	0	0	0	0	0	NA	#VALUE!	0	0	0	0	0	NA
estExt_fgenesh1_pm.C_20268	Aspni5_55645	#N/A	#N/A	#N/A	0.19	0.26	0.12	0.19	0.0404145	0.26	0.17	0.34	0.256667	0.0491031	0.36	1.50525	0.28	0.04	0.31	0.21	0.08544	0.52	1.36604	0.17	0.3	0.235	0.065	0.99	1.00696	0.14	0.15	0.23	0.173333	0.02848	0.92	1.05995	0.26	0.17	0.33	0.253333	0.0463081	0.57	0.784584	0.32	0.13	0.17	0.206667	0.0578312	0.87
estExt_fgenesh1_pm.C_20107	Aspni5_55567	#N/A	#N/A	#N/A	16.32	59.85	30.42	35.53	12.8231	10.69	12.58	14.02	12.43	0.96421	0.00022	0.378929	38.79	26	27.78	30.8567	3.99981	0.92	0.958599	8.33	9.56	8.945	0.615	1.2e-08	4.92458	61.46	55.21	100.13	72.2667	14.048	0.014	0.521233	66.84	68.03	75.22	70.03	2.61764	0.04	0.578344	116.25	58.61	83.71	86.19	16.6854	0.0021
estExt_fgenesh1_pm.C_20061	Aspni5_55543	#N/A	#N/A	#N/A	50.61	72.18	52.73	58.5067	6.864	58.71	74.26	66.56	66.51	4.48897	0.14	1.21419	20.97	30.58	33.42	28.3233	3.76696	6.1e-08	0.524858	87.42	65.42	76.42	11	0.92	0.97942	79.36	94.08	84.55	85.9967	4.31042	0.0066	0.726986	64.6	74.84	62.99	67.4767	3.71089	0.94	0.987601	53.95	64.38	67.39	61.9067	4.07212	0.85
estExt_fgenesh1_pm.C_10586	Aspni5_55495	#N/A	#N/A	#N/A	31.4	39.71	43.45	38.1867	3.56095	28.47	27.25	26.77	27.4967	0.506008	0.015	0.768438	31.2	33.63	31.15	31.9933	0.818461	0.5	0.913831	45.19	38.41	41.8	3.39	0.22	1.16473	26.37	29.98	26.64	27.6633	1.16095	7.8e-05	1.48452	26.88	36.66	32.41	31.9833	2.83129	0.0019	1.36604	54.33	40.22	39.29	44.6133	4.86575	0.52
estExt_fgenesh1_pm.C_10493	Aspni5_55461	#N/A	#N/A	#N/A	0	0	0	0	0	0	0	0	0	0	NA	#VALUE!	0	0	0	0	0	NA	#VALUE!	0	0	0	0	NA	#VALUE!	0	0	0	0	0	NA	#VALUE!	0	0	0	0	0	NA	#VALUE!	0	0	0	0	0	NA
estExt_fgenesh1_pm.C_10252	Aspni5_55338	#N/A	#N/A	#N/A	0	0	0	0	0	0	0	0	0	0	NA	#VALUE!	0	0	0	0	0	NA	#VALUE!	0	0	0	0	NA	#VALUE!	0	0	0	0	0	NA	#VALUE!	0	0	0	0	0	NA	#VALUE!	0	0	0	0	0	NA
estExt_fgenesh1_pm.C_10033	Aspni5_55236	#N/A	#N/A	#N/A	0	0	0	0	0	0	0	0	0	0	NA	#VALUE!	0	0	0	0	0	NA	#VALUE!	0	0	0	0	NA	#VALUE!	0	0	0	0	0	NA	#VALUE!	0	0	0	0	0	NA	#VALUE!	0	0	0	0	0	NA
estExt_C_1240001	Aspni5_55218	#N/A	#N/A	#N/A	0	0	0	0	0	0	0	0	0	0	NA	#VALUE!	0	0	0	0	0	NA	#VALUE!	0	0	0	0	NA	#VALUE!	0	0	0	0	0	NA	#VALUE!	0	0	0	0	0	NA	#VALUE!	0	0	0	0	0	NA
estExt_C_240002	Aspni5_55209	#N/A	#N/A	#N/A	11.71	14.21	14.73	13.55	0.932166	13.44	10.16	11.81	11.8033	0.94686	0.9	0.933033	8.95	9.59	9.67	9.40333	0.22784	0.6	0.757858	2.48	2.98	2.73	0.25	2.2e-05	6.49802	18.72	8.86	12.07	13.2167	2.90351	0.86	1.09429	6.67	4.44	7.17	6.09333	0.839173	0.02	2.46229	2.17	1.46	3.84	2.49	0.705431	1.8e-06
estExt_C_190208	Aspni5_55153	#N/A	#N/A	#N/A	20.13	59.77	19.05	32.9833	13.397	6.75	8.07	4.88	6.56667	0.925425	0.0012	0.217638	50.16	65.5	54.63	56.7633	4.55493	0.27	1.87905	29.35	10.69	20.02	9.33	0.19	2.14355	3.29	2.75	1.86	2.63333	0.416907	5.2e-09	13.9288	2.28	1.53	1.48	1.76333	0.258736	4.8e-12	21.1121	1.12	0.59	0.93	0.88	0.155027	2.2e-17
estExt_C_190176	Aspni5_55148	#N/A	#N/A	#N/A	19.81	15.62	14.84	16.7567	1.54318	7.23	6.82	6.6	6.88333	0.184602	0.00025	0.435275	10	13.19	11.86	11.6833	0.925101	0.29	0.752623	21.35	17.47	19.41	1.94	0.74	1.10957	8.26	7.03	7.44	7.57667	0.361586	6.6e-05	2.2974	7.84	11.48	6.56	8.62667	1.47374	0.00017	2.2974	7.71	9.42	13.6	10.2433	1.74942	0.0068
estExt_C_180044	Aspni5_55058	#N/A	#N/A	#N/A	2042.83	2176.81	1915.04	2044.89	75.5735	1728.74	1112.41	1552.05	1464.4	183.237	0.43	0.76313	2553.77	2016.14	2255.9	2275.27	155.502	0.6	1.21419	619.45	502.34	560.895	58.555	3.1e-07	4.59479	1521.01	1102.03	1301.99	1308.34	120.991	0.075	1.67018	1274.69	746.88	1150.84	1057.47	159.357	0.0047	2.14355	1219.7	761.1	447.4	809.4	224.248	0.00027
estExt_C_160233	Aspni5_54922	#N/A	#N/A	#N/A	21.83	16.75	24.73	21.1033	2.3321	21.58	17.02	19.18	19.26	1.31697	0.94	0.972655	34.09	42.61	32.93	36.5433	3.05176	0.0077	1.89212	22.81	40.01	31.41	8.6	0.59	0.846745	10.91	11.85	9.8	10.8533	0.592462	0.00078	2.14355	12.12	12.48	11.56	12.0533	0.267665	0.0017	2	17.17	15.63	19.46	17.42	1.11267	0.24
estExt_C_160097	Aspni5_54869	#N/A	#N/A	#N/A	0.22	0.34	0.23	0.263333	0.0384419	0.11	0	0.13	0.08	0.0404145	0.37	0.353553	0.2	0.16	0.27	0.21	0.0321455	0.96	0.933033	0.29	0.53	0.41	0.12	0.81	0.790041	0.31	0.17	0.08	0.186667	0.0669162	0.62	1.60214	0.08	0.32	0.2	0.2	0.069282	0.6	1.60214	0.19	0	0.67	0.286667	0.19936	0.88
estExt_C_160095	Aspni5_54867	#N/A	#N/A	#N/A	2592.68	1076.91	1111.7	1593.76	499.559	3669.81	3696.61	3944.81	3770.41	87.5425	0.061	2.46229	6842.28	5102.05	4452.43	5465.59	713.434	0.0061	3.73213	489.45	518.8	504.125	14.675	0.0064	4	905.1	1111.19	570.91	862.4	157.42	0.14	2	454.21	171.68	183.87	269.92	92.2122	1.3e-05	6.49802	91.93	131.99	24.36	82.76	31.4066	1.4e-12
estExt_C_160087	Aspni5_54865	#N/A	#N/A	#N/A	1.51	0.33	0.87	0.903333	0.341044	0.58	0.59	1.23	0.8	0.215019	0.92	0.926588	0.22	1.52	0.71	0.816667	0.379049	0.93	0.926588	7.31	8.52	7.915	0.605	0.00039	0.143587	0.65	0.7	2.6	1.31667	0.641829	0.58	0.721965	53.33	56.32	59.63	56.4267	1.81944	1.1e-18	0.0192366	49.97	26.53	189.15	88.55	50.7531	1.1e-22
estExt_C_160010	Aspni5_54844	#N/A	#N/A	#N/A	1.73	0.62	1.3	1.21667	0.323127	2.33	2.34	2.12	2.26333	0.0717248	0.12	1.97247	1.21	2.47	2.25	1.97667	0.388559	0.25	1.72907	4.18	2.13	3.155	1.025	0.15	0.503478	0.18	0.13	0.08	0.13	0.0288675	2.8e-07	10.5561	0.12	0.4	0.23	0.25	0.0814453	2.2e-05	6.06287	0.23	0.27	0.33	0.276667	0.0290593	0.00015
estExt_C_150002	Aspni5_54765	#N/A	#N/A	#N/A	139.28	117.32	139.82	132.14	7.41164	150.56	142.68	135.47	142.903	4.35754	0.19	1.1487	161.61	149.17	163.85	158.21	4.56602	0.0089	1.30134	138.98	114.11	126.545	12.435	0.0066	1.33793	132.44	114.44	118.42	121.767	5.45894	0.13	1.16473	142.17	142.43	135.65	140.083	2.21794	0.5	1.07923	86.85	86.71	116.24	96.6	9.82008	6.3e-06
estExt_C_140005	Aspni5_54678	#N/A	#N/A	#N/A	17.03	20.26	29.27	22.1867	3.66235	30.78	35.34	23.79	29.97	3.35871	0.12	1.44393	32.26	45.11	38.41	38.5933	3.71061	0.0049	1.89212	82.6	105.13	93.865	11.265	1.3e-07	0.307786	28.09	29.31	24.02	27.14	1.59926	0.61	0.876606	60.73	66.94	61.93	63.2	1.90181	7.2e-06	0.406126	41.84	44.28	64.04	50.0533	7.02872	0.0006
estExt_C_130179	Aspni5_54575	#N/A	#N/A	#N/A	138.21	157.02	118.49	137.907	11.1237	143.61	149.9	149.64	147.717	2.0547	0.43	1.14076	87.89	102.67	108.23	99.5967	6.0694	0.12	0.784584	138.41	102.49	120.45	17.96	0.014	1.47427	109.33	109.69	94.52	104.513	4.99775	0.01	1.41421	90.83	93.49	95.23	93.1833	1.27939	7.1e-05	1.69349	91.78	76.19	92.05	86.6733	5.24225	2.4e-05
estExt_C_120014	Aspni5_54440	#N/A	#N/A	#N/A	29.24	47.69	28.2	35.0433	6.33046	20.77	12.65	23.13	18.85	3.17398	0.24	0.574349	46.29	40.27	51.2	45.92	3.16064	0.5	1.42405	66.06	22.62	44.34	21.72	0.97	1.02811	12.98	12.53	15.28	13.5967	0.851632	0.013	2.82843	15.12	8.24	19.17	14.1767	3.19028	0.011	2.82843	23.75	20.69	9.65	18.03	4.2821	0.091
estExt_C_120002	Aspni5_54433	#N/A	#N/A	#N/A	18.21	28.55	16.52	21.0933	3.76012	31.02	38.49	33.14	34.2167	2.22258	0.015	1.72907	12.25	10.76	13.47	12.16	0.783603	0.05	0.628507	27.56	23.82	25.69	1.87	0.89	1.04972	16.87	19.7	12.33	16.3	2.14654	0.14	1.39474	18.15	33.88	22.8	24.9433	4.66561	0.92	0.972655	64.87	33.55	33.03	43.8167	10.5277	0.0018
estExt_C_110310	Aspni5_54391	#N/A	#N/A	#N/A	42.07	54.89	40.92	45.96	4.47732	63.75	56.94	61.04	60.5767	1.97948	0.047	1.40444	60.66	54.29	57.38	57.4433	1.83913	0.084	1.36604	49.56	27.48	38.52	11.04	0.019	1.53688	61.96	55.01	49.77	55.58	3.53047	0.52	0.888843	46.89	47.18	50.5	48.19	1.15803	0.67	1.08673	26.72	34.25	41.69	34.22	4.32149	0.016
estExt_C_110266	Aspni5_54374	#N/A	#N/A	#N/A	0.54	0.73	0.48	0.583333	0.075351	0.53	0.09	0.28	0.3	0.12741	NA	0.590496	0.14	0.23	0.38	0.25	0.07	NA	0.5	0.41	0.15	0.28	0.13	0.13	2.63902	0.22	0.12	0.24	0.193333	0.0371184	0.064	3.03143	0.12	0.45	0.21	0.26	0.0984886	0.059	2.82843	0.2	0.14	0.14	0.16	0.02	0.026
estExt_C_110027	Aspni5_54287	#N/A	#N/A	#N/A	89.73	93.92	86.9	90.1833	2.03914	63.62	57.55	67.5	62.89	2.89542	0.03	0.742262	61.75	73.4	80.34	71.83	5.42358	0.35	0.864537	87.75	69.34	78.545	9.205	0.0078	1.47427	59.6	55.69	57.36	57.55	1.13271	2.8e-05	1.68179	69.43	69.4	66.62	68.4833	0.931707	0.0012	1.50525	55.54	37.83	68.5	53.9567	8.88899	4.9e-07
estExt_C_100485	Aspni5_54270	#N/A	#N/A	#N/A	111.15	110.81	100.62	107.527	3.45473	73.82	78.2	80.56	77.5267	1.97458	0.16	0.768438	57.85	63.32	89.45	70.2067	9.75038	0.062	0.702222	154.79	101	127.895	26.895	0.75	1.07923	100.46	93.73	85.64	93.2767	4.28417	0.24	1.23971	91.96	120.26	101.22	104.48	8.33053	0.38	1.18099	65.58	67.54	119.65	84.2567	17.7057	0.039
estExt_C_100422	Aspni5_54235	#N/A	#N/A	#N/A	10.41	9.81	8.96	9.72667	0.420648	8.28	9.58	8.53	8.79667	0.39826	0.91	0.961927	5.07	5.06	6.36	5.49667	0.431676	0.065	0.61132	5.31	4.67	4.99	0.32	0.0005	2.46229	3.43	4.5	3.45	3.79333	0.35338	1e-05	2.82843	3.8	4.14	3.87	3.93667	0.103655	5.7e-06	2.82843	4.74	3.72	3.89	4.11667	0.315507	4.1e-05
estExt_C_90227	Aspni5_53982	#N/A	#N/A	#N/A	0.03	0.32	0.11	0.153333	0.0864741	0.13	0.24	0.12	0.163333	0.0384419	0.94	1.18921	0.12	0	0.19	0.103333	0.0554777	0.92	0.779165	0.06	0.03	0.045	0.015	0.5	4	0.14	0.16	0.33	0.21	0.0602771	0.88	0.737135	0.15	0.1	0.25	0.166667	0.0440959	0.99	1.01255	0.2	0.25	0.27	0.24	0.0208167	0.85
estExt_C_90215	Aspni5_53980	#N/A	#N/A	#N/A	15.44	5.52	15.2	12.0533	3.2674	1.68	2.67	2.11	2.15333	0.286609	6.5e-11	0.189465	8.8	12.39	16.73	12.64	2.2926	0.76	1.12506	16.77	15.77	16.27	0.5	0.9	0.95	19.66	14.4	20.68	18.2467	1.94574	0.21	0.707107	29.75	38.12	34.07	33.98	2.41663	0.0003	0.406126	4.46	7.71	17.16	9.77667	3.80902	0.22
estExt_C_90094	Aspni5_53947	#N/A	#N/A	#N/A	70.05	67.33	87.26	74.88	6.2396	120.91	109.18	110.53	113.54	3.70555	0.16	1.61328	84.44	78.88	62.77	75.3633	6.49801	0.83	1.10191	177.14	91.46	134.3	42.84	0.41	0.721965	111.18	131.16	91.65	111.33	11.4058	0.34	0.721965	98.25	84.55	94.32	92.3733	4.07286	0.84	0.920188	108.94	145.34	60.52	104.933	24.5672	0.42
estExt_C_90055	Aspni5_53927	#N/A	#N/A	#N/A	17.84	38.28	14.05	23.39	7.52496	29.52	34.91	31.9	32.11	1.5595	0.035	1.46409	10.23	8.09	11.58	9.96667	1.01604	2e-05	0.466516	29.96	20.64	25.3	4.66	0.46	1.18099	14.33	18.12	9.42	13.9567	2.5184	0.00045	1.81504	13.47	17.18	12.83	14.4933	1.35598	0.00028	1.84038	21.96	21.15	14.99	19.3667	2.20079	0.16
estExt_C_80361	Aspni5_53845	#N/A	#N/A	#N/A	3.2	2.57	5.24	3.67	0.805792	11.07	14.42	13.72	13.07	1.02021	0.00083	3.73213	0.82	0.8	1.43	1.01667	0.206747	0.0072	0.307786	28.44	99.79	64.115	35.675	1.6e-10	0.0717936	33.35	34.06	85.57	50.9933	17.2895	1.7e-12	0.0769465	38.57	39.16	57.64	45.1233	6.26065	8.8e-11	0.0947323	224.8	95.56	205.67	175.343	40.2721	8e-26
estExt_C_80001	Aspni5_53706	#N/A	#N/A	#N/A	2523.45	2100.84	2881.36	2501.88	225.575	1978.25	1795.4	1944.57	1906.07	56.1843	0.6	0.812252	2724.71	3008.27	2807.57	2846.85	84.1799	0.6	1.23971	1122.58	506.12	814.35	308.23	3.5e-05	4	834.86	774.97	728.12	779.317	30.8897	2.5e-05	3.4822	1035.58	581.83	825.57	814.327	131.107	2.2e-05	3.4822	1085.12	1131.56	344.4	853.693	254.999	0.00015
estExt_C_70372	Aspni5_53668	#N/A	#N/A	#N/A	10.44	14.14	10.77	11.7833	1.18218	13.99	11.81	16.16	13.9867	1.25574	0.11	1.27456	15.96	15.74	13.61	15.1033	0.749363	0.022	1.40444	25.63	38.76	32.195	6.565	7.5e-08	0.466516	17.63	20.01	18.02	18.5533	0.736983	0.0042	0.678302	28.19	28.23	26.22	27.5467	0.663434	1.6e-08	0.5	29.13	23.05	34.24	28.8067	3.23432	2.8e-10
estExt_C_70357	Aspni5_53663	#N/A	#N/A	#N/A	269.61	185.72	241.54	232.29	24.6546	175.93	114.47	121.4	137.267	19.4349	0.0056	0.628507	366.02	373.29	433.55	390.953	21.4015	0.0003	1.82766	480.29	277.08	378.685	101.605	0.25	0.790041	188.3	155.09	182.49	175.293	10.24	0.032	1.42405	433.44	373.58	365.41	390.81	21.4451	0.015	0.678302	207.47	183.89	299.27	230.21	35.1945	0.55
estExt_C_70309	Aspni5_53657	#N/A	#N/A	#N/A	83.81	75.92	90.99	83.5733	4.35194	65.44	54.03	66.8	62.09	4.04908	0.02	0.790041	100.23	77.4	81.99	86.54	6.97207	0.27	1.13288	37.1	37.6	37.35	0.25	2.6e-26	2.82843	50.33	43.81	53.23	49.1233	2.78545	1.8e-11	1.81504	65.96	63.14	72.53	67.21	2.78178	0.00014	1.41421	52.58	40.45	54.93	49.32	4.48658	2.6e-12
estExt_C_70308	Aspni5_53656	#N/A	#N/A	#N/A	282.62	231.47	320.05	278.047	25.6729	247.49	96.39	193.07	178.983	44.1838	0.51	0.687771	427.88	264.87	310.64	334.463	48.5411	0.66	1.31951	979.53	1850.26	1414.89	435.365	0.0068	0.25	52.25	35.92	84.66	57.61	14.323	0.00022	5.27803	722.77	470.99	794.68	662.813	98.1324	0.12	0.466516	471.2	249.6	563.3	428.033	93.0939	0.55
estExt_C_70307	Aspni5_53655	#N/A	#N/A	#N/A	35.99	35.94	37.74	36.5567	0.591843	44.28	38.56	42.71	41.85	1.70629	0.33	1.22264	60.87	55.86	49.97	55.5667	3.14998	0.0056	1.67018	51.57	63.83	57.7	6.13	0.32	0.806642	34.57	35.43	37.48	35.8267	0.86314	0.67	1.09429	64.13	55.02	71.6	63.5833	4.79403	0.014	0.655197	39.37	33.89	52.91	42.0567	5.65254	0.87
estExt_C_70102	Aspni5_53574	#N/A	#N/A	#N/A	4.28	5.65	6.44	5.45667	0.630987	6.53	8.19	6.76	7.16	0.519262	0.39	1.39474	3.17	3.12	3.87	3.38667	0.242097	0.32	0.673617	4.16	3.84	4	0.16	0.16	1.7411	4.39	4.84	2.26	3.83	0.795676	0.21	1.53688	3.26	4.96	3.34	3.85333	0.553815	0.15	1.6245	3.05	3.63	3.62	3.43333	0.191688	0.11
estExt_C_70063	Aspni5_53555	#N/A	#N/A	#N/A	67.11	27.38	45.93	46.8067	11.4774	201.14	202.4	121.29	174.943	26.8291	0.0011	4	279.1	236.48	226.17	247.25	16.2007	3.8e-05	5.65685	13.65	11.65	12.65	1	0.00077	4.59479	33.23	62.94	24.81	40.3267	11.565	0.64	1.26576	45.41	29.58	26.52	33.8367	5.8537	0.32	1.56917	67.18	149.21	16.5	77.63	38.6647	0.3
estExt_C_60001	Aspni5_53364	#N/A	#N/A	SignalP (Braaksma et al 2010)	186.47	166.29	198.39	183.717	9.36818	116.8	123.01	107.51	115.773	4.50381	0.025	0.668964	129.67	160.11	134.28	141.353	9.47228	0.4	0.835088	108.98	164.98	136.98	28	0.0053	1.69349	107.36	151.2	119.08	125.88	13.1043	0.0069	1.56917	134.97	126.78	132.59	131.447	2.43238	0.0052	1.59107	303.66	265.04	197.29	255.33	31.0878	0.15
estExt_C_50661	Aspni5_53357	#N/A	#N/A	#N/A	33.29	18.56	46.67	32.84	8.11778	35.06	33.69	39.37	36.04	1.71133	0.55	1.17283	24.44	25.78	30.14	26.7867	1.72071	0.67	0.882703	31.99	9.23	20.61	11.38	0.0015	2.14355	29.64	43.27	40.45	37.7867	4.15388	0.79	0.933033	34.68	38.2	41.48	38.12	1.9634	0.96	0.983502	10.43	12.76	14.06	12.4167	1.06186	6e-08
estExt_C_50581	Aspni5_53348	#N/A	#N/A	#N/A	64.18	76.69	89.09	76.6533	7.19092	84.84	87.37	88.14	86.7833	0.996767	0.47	1.20581	75.95	83.65	81.16	80.2533	2.26856	0.65	1.14076	59.38	72.6	65.99	6.61	0.12	1.47427	57.46	59.87	69.28	62.2033	3.60608	0.22	1.31951	59.66	68.96	62.7	63.7733	2.73779	0.15	1.37554	137.08	64.99	92.05	98.04	21.025	0.52
estExt_C_50152	Aspni5_53188	#N/A	#N/A	#N/A	132.17	182.85	170.82	161.947	15.288	202	201.58	187.68	197.087	4.7049	0.56	1.30134	322.9	200.59	185.3	236.263	43.5426	0.26	1.61328	61.83	84.96	73.395	11.565	0.011	2.82843	53.38	85.16	68.51	69.0167	9.17759	0.0088	2.46229	72.95	44.05	70.54	62.5133	9.25784	0.002	3.03143	54.38	100.67	37.34	64.13	18.9206	0.0056
estExt_C_50077	Aspni5_53152	#N/A	#N/A	#N/A	38.57	17	90.13	48.5667	21.6945	9.96	15.43	9.69	11.6933	1.86996	4.3e-06	0.25	47.73	82.62	69.65	66.6667	10.1817	0.27	1.48452	149.93	237.02	193.475	43.545	0.00055	0.307786	54.28	35.68	49.38	46.4467	5.56607	0.78	1.11729	142.73	176.1	201.07	173.3	16.8994	8.4e-05	0.329877	68.8	49.63	142.7	87.0433	28.3732	0.15
estExt_C_50062	Aspni5_53146	#N/A	#N/A	#N/A	6.8	6.14	7.42	6.78667	0.369564	10.75	11.45	11.16	11.12	0.20306	0.012	1.7411	7.74	10.16	8.04	8.64667	0.761606	0.19	1.38511	6.65	6.99	6.82	0.17	0.38	1.27456	11.78	14.91	9.02	11.9033	1.70141	0.024	0.615572	8.58	8.26	7.11	7.98333	0.446331	0.91	0.968618	13.7	10.39	7.51	10.5333	1.78834	0.098
estExt_C_50050	Aspni5_53140	#N/A	#N/A	#N/A	53.11	46.85	38.71	46.2233	4.16871	178.21	147.13	164.85	163.397	9.0014	3.4e-44	3.73213	144.86	97.97	87.74	110.19	17.5847	1.7e-22	2.63902	57.69	46.12	51.905	5.785	0.31	1.14076	141.54	132.02	134.69	136.083	2.83512	2.8e-26	0.353553	149.06	134.96	134.6	139.54	4.76113	1.2e-24	0.378929	93.59	87.87	101.12	94.1933	3.83682	1.7e-10
estExt_C_40867	Aspni5_53116	#N/A	#N/A	#N/A	21.41	23.34	20.9	21.8833	0.743064	21.18	23.35	21.13	21.8867	0.731809	0.75	1.06511	12.18	15.61	16.81	14.8667	1.38728	0.063	0.737135	32.64	29.01	30.825	1.815	0.64	0.907519	26.87	26.32	26.59	26.5933	0.15878	0.45	0.882703	25.11	32.97	30.28	29.4533	2.30633	0.31	0.852635	28.6	27.55	37.85	31.3333	3.2724	0.089
estExt_C_40865	Aspni5_53115	#N/A	#N/A	#N/A	39.86	49.16	40.65	43.2233	2.97708	36.99	36.07	36.92	36.66	0.295691	0.44	0.907519	39.23	36.92	42.72	39.6233	1.68583	1	0.999459	44.04	53.39	48.715	4.675	0.38	1.12506	37.96	38.23	37.21	37.8	0.305123	0.064	1.22264	43.9	59.92	49.78	51.2	4.67876	0.8	0.965936	55.36	44.58	56.8	52.2467	3.85581	0.41
estExt_C_40691	Aspni5_53033	#N/A	#N/A	SignalP (Braaksma et al 2010)	1082.91	941.7	1017.4	1014	40.7992	631.91	506.04	547.82	561.923	37.0135	0.02	0.590496	1964.62	1566.29	1521.83	1684.25	140.773	0.0094	1.81504	403.51	347.07	375.29	28.22	7.6e-08	3.4822	480.54	379.27	354.82	404.877	38.4844	1.4e-06	2.63902	622.81	499.97	631.56	584.78	42.4802	0.0013	1.97247	330.71	262.36	353.19	315.42	27.3121	4e-10
estExt_C_40559	Aspni5_53015	#N/A	#N/A	#N/A	101.47	44.56	97.96	81.33	18.4129	77.47	82.45	75.94	78.62	1.96527	0.96	1.02811	22.6	67.91	60.94	50.4833	14.0861	0.3	0.664343	174.81	189.82	182.315	7.505	0.15	0.570382	47.01	58.89	45.06	50.32	4.32182	0.1	1.7411	81.99	139.08	98.98	106.683	16.9246	0.74	0.876606	93.76	126.09	172.49	130.78	22.8481	0.3
estExt_C_40182	Aspni5_52903	#N/A	#N/A	#N/A	52.51	37.13	41.58	43.74	4.56929	31.86	28.86	27.32	29.3467	1.33298	0.25	0.712025	9.74	16.07	20.21	15.34	3.04439	0.00017	0.378929	85.45	92.07	88.76	3.31	0.13	0.628507	29.86	33.99	38.2	34.0167	2.40759	0.24	1.37554	61.74	91.04	69.04	73.94	8.80587	0.14	0.678302	78.74	86.67	114.67	93.36	10.8981	0.0086
estExt_C_40029	Aspni5_52853	#N/A	#N/A	#N/A	2.71	1.06	1.78	1.85	0.477598	1.22	1.19	1.44	1.28333	0.0788106	0.15	0.716978	1.23	1.74	1.66	1.54333	0.15836	0.63	0.876606	3.42	5.2	4.31	0.89	0.0049	0.558644	1.98	2.1	2.07	2.05	0.0360555	0.97	0.99103	2.01	2.81	2.32	2.38	0.232881	0.73	0.920188	1.67	2.75	2.77	2.39667	0.363379	0.6
estExt_C_40012	Aspni5_52848	#N/A	#N/A	#N/A	244.9	124.53	355.94	241.79	66.8204	22.01	34.86	21.2	26.0233	4.42452	0.00028	0.116629	90.95	306.39	234.83	210.723	63.3494	0.95	0.934975	250	120.7	185.35	64.65	0.51	1.68179	5.14	4.06	4.86	4.68667	0.323591	6.9e-13	55.7152	2.8	3.63	4.1	3.51	0.380044	4.1e-15	78.7932	1.01	1.79	1.14	1.31333	0.24127	4.2e-21
estExt_C_30836	Aspni5_52774	#N/A	#N/A	#N/A	0.88	1.66	1.16	1.23333	0.228133	1.4	1.43	1.19	1.34	0.0754983	0.73	1.15669	0.87	1.16	0.85	0.96	0.100167	0.72	0.846745	0.3	0.16	0.23	0.07	2.3e-08	6.9644	0.9	0.95	0.63	0.826667	0.099387	0.16	1.60214	0.72	0.71	0.65	0.693333	0.0218581	0.029	2	0.52	0.65	0.61	0.593333	0.0384419	0.011
estExt_C_30570	Aspni5_52667	#N/A	#N/A	#N/A	0	0	0	0	0	0	0	0	0	0	NA	#VALUE!	0	0	0	0	0	NA	#VALUE!	0	0	0	0	NA	#VALUE!	0	0	0	0	0	NA	#VALUE!	0	0	0	0	0	NA	#VALUE!	0	0	0	0	0	NA
estExt_C_21056	Aspni5_52498	#N/A	#N/A	#N/A	0.02	0	0.06	0.0266667	0.0176383	0	0.02	0.02	0.0133333	0.00666667	NA	0.547147	0	0	0.01	0.00333333	0.00333333	NA	0.233258	0.06	0	0.03	0.03	NA	1.05629	0	0	0	0	0	NA	8192	0.04	0.03	0.02	0.03	0.0057735	NA	1.06216	0	0	0	0	0	NA
estExt_C_20629	Aspni5_52344	#N/A	#N/A	#N/A	65.69	20	50.36	45.35	13.4253	26.86	33.36	31.53	30.5833	1.93517	0.19	0.712025	35.07	62.27	71.36	56.2333	10.9022	0.3	1.32869	220.04	123.79	171.915	48.125	9.5e-06	0.353553	130.61	109.28	162.43	134.107	15.4424	1.9e-06	0.353553	186.4	190.36	193.66	190.14	2.09867	6.1e-10	0.267943	260.13	180.52	309.14	249.93	37.478	1.1e-14
estExt_C_20011	Aspni5_52103	#N/A	#N/A	#N/A	1.7	0.89	1.53	1.37333	0.246599	1.42	3.7	4.02	3.04667	0.818562	0.25	2.2974	1.58	1.96	1.31	1.61667	0.188532	0.8	1.28343	9.62	2.65	6.135	3.485	0.11	0.287175	2.03	0.7	3.8	2.17667	0.897893	0.59	0.664343	11.88	10.05	43.01	21.6467	10.6947	1.9e-05	0.0717936	21.8	13.81	223.61	86.4067	68.6404	3.8e-11
estExt_C_11083	Aspni5_52066	#N/A	#N/A	#N/A	215.41	166.47	200.4	194.093	14.4754	256.22	203.34	159.68	206.413	27.911	0.7	1.13288	206.47	366.97	344.52	305.987	50.1786	0.045	1.69349	501.06	588.4	544.73	43.67	0.0032	0.466516	259.69	296.54	261.66	272.63	11.9685	0.31	0.76313	530.08	440.63	338.5	436.403	55.3447	0.0037	0.503478	324.42	341.14	451.5	372.353	39.8666	0.022
estExt_C_11073	Aspni5_52063	#N/A	#N/A	#N/A	61.21	44.02	46.37	50.5333	5.38126	75.37	37.12	41.95	51.48	12.0261	0.69	1.08673	491.45	344.81	333.21	389.823	50.9236	4.2e-51	8.57419	41.28	28.11	34.695	6.585	0.00023	1.87905	32.71	32.34	28.77	31.2733	1.25622	0.00024	1.7411	54.22	41.11	42.54	45.9567	4.15224	0.17	1.24833	40.68	27.46	32.18	33.44	3.86794	0.001
estExt_C_10915	Aspni5_52026	#N/A	#N/A	#N/A	231.26	242.36	208.31	227.31	10.0258	212.33	288.15	224.91	241.797	23.4595	0.55	1.13288	131.02	137.18	158.88	142.36	8.44924	0.031	0.678302	239.69	210.57	225.13	14.56	0.2	1.29235	208.42	232.21	168.89	203.173	18.4662	0.29	1.20581	139.97	167.69	154.72	154.127	8.00757	0.001	1.68179	162.05	176.76	188.95	175.92	7.77671	0.039
estExt_C_10881	Aspni5_52015	#N/A	#N/A	#N/A	26.76	35.9	18.83	27.1633	4.93181	27.04	39.32	31.5	32.62	3.58889	0.28	1.27456	14.97	16.96	20.94	17.6233	1.75502	0.12	0.702222	31.42	16.21	23.815	7.605	0.097	1.47427	21.57	23.95	16.22	20.58	2.2857	0.082	1.42405	17.14	19.84	16.94	17.9733	0.935117	0.0049	1.72907	25.16	20.16	19.01	21.4433	1.88775	0.13
estExt_C_10832	Aspni5_51987	#N/A	#N/A	#N/A	17.08	20.93	16.92	18.31	1.31081	14.49	17.81	14.29	15.53	1.14146	0.56	0.90125	13.48	16.92	15.06	15.1533	0.994138	0.56	0.90125	24.8	22.41	23.605	1.195	0.97	0.989657	14.19	15.7	12.81	14.2333	0.834552	0.019	1.38511	15.02	21.23	16.84	17.6967	1.84313	0.25	1.18921	21.4	16.21	19.19	18.9333	1.50371	0.77
estExt_C_10673	Aspni5_51917	#N/A	#N/A	#N/A	6.54	7.32	6.16	6.67333	0.341435	4	3.77	3.71	3.82667	0.0883805	0.052	0.61132	2.72	1.97	2.59	2.42667	0.231397	0.00026	0.406126	10.86	10.79	10.825	0.035	0.4	0.784584	4.1	6.65	5.74	5.49667	0.746108	0.3	1.29235	5.76	5.68	5.97	5.80333	0.0864741	0.28	1.30134	26.02	16.73	13.31	18.6867	3.79725	5e-06
estExt_C_10125	Aspni5_51718	#N/A	#N/A	#N/A	23.35	21.99	48.69	31.3433	8.68221	18.85	22.66	22.16	21.2233	1.19541	0.37	0.721965	20.83	21.1	20.56	20.83	0.155885	0.4	0.726986	11.55	10.18	10.865	0.685	9.5e-05	3.73213	29.74	21.71	33.06	28.17	3.36919	0.64	1.18099	21.72	21.05	27.47	23.4133	2.03753	0.19	1.52626	67.12	8.23	21.38	32.2433	17.8467	0.9
estExt_fgenesh1_kg.C_60001	Aspni5_51629	#N/A	#N/A	#N/A	97.06	72.12	110.69	93.29	11.2926	85.42	87.48	89.72	87.54	1.24167	0.99	0.998476	75.68	80.08	99.32	85.0267	7.25866	0.93	0.986233	126.33	144.83	135.58	9.25	0.26	0.876606	115.51	97.58	113.43	108.84	5.66193	0.43	0.920188	125.36	134.1	127.58	129.013	2.62283	0.046	0.823591	107.31	96.15	164.2	122.553	21.0711	0.093
fgenesh1_pm.Cscaffold24000003	Aspni5_51523	#N/A	#N/A	#N/A	0	0.06	0	0.02	0.02	0.04	0	0.04	0.0266667	0.0133333	NA	2	0.03	0.11	0.09	0.0766667	0.024037	NA	5.65685	0.1	0	0.05	0.05	NA	0.378929	0.15	0	0.03	0.06	0.0458258	NA	0.267943	0.08	0	0	0.0266667	0.0266667	NA	0.5	0.03	0	0	0.01	0.01	NA
fgenesh1_pm.Cscaffold20000031	Aspni5_51426	#N/A	#N/A	#N/A	0	0	0	0	0	0	0	0	0	0	NA	#VALUE!	0	0	0	0	0	NA	#VALUE!	0	0	0	0	NA	#VALUE!	0	0	0	0	0	NA	#VALUE!	0	0	0	0	0	NA	#VALUE!	0	0	0	0	0	NA
fgenesh1_pm.Cscaffold20000017	Aspni5_51412	#N/A	#N/A	#N/A	22.77	24.61	20.85	22.7433	1.0855	24.18	24.23	24.47	24.2933	0.0895048	0.71	1.14076	10.72	18.33	17.41	15.4867	2.39808	0.33	0.732043	55.52	45.53	50.525	4.995	0.068	0.578344	21.56	24.88	18.81	21.75	1.75483	0.71	1.12506	27.76	33.98	26.63	29.4567	2.28507	0.69	0.882703	37.71	32.73	33.37	34.6033	1.56428	0.23
fgenesh1_pm.Cscaffold16000048	Aspni5_50982	#N/A	#N/A	#N/A	16.34	25.74	17.12	19.7333	3.01176	16.24	20.59	16.82	17.8833	1.36365	0.91	0.966606	6.9	7.21	10.51	8.20667	1.15514	0.00018	0.435275	24.1	19.33	21.715	2.385	0.59	1.16473	11.13	12.88	7.38	10.4633	1.62233	0.0004	2	13.51	19.78	14.52	15.9367	1.94366	0.1	1.41421	21.62	20.42	21.25	21.0967	0.354793	0.96
fgenesh1_pm.Cscaffold16000047	Aspni5_50981	#N/A	#N/A	#N/A	9.4	5.08	8.98	7.82	1.37535	3.54	2.69	3.76	3.33	0.326241	0.0088	0.466516	1.94	4.02	4.01	3.32333	0.691673	0.011	0.466516	78.6	97.92	88.26	9.66	3.4e-13	0.116629	25.06	27.23	67.02	39.77	13.6394	5.6e-09	0.203063	52.17	63.05	62.63	59.2833	3.55873	1.3e-12	0.153893	29	39.23	81.92	50.05	16.2063	8.6e-11
fgenesh1_pm.Cscaffold16000046	Aspni5_50980	#N/A	#N/A	#N/A	145.63	108.35	180.98	144.987	20.9689	49.96	97.1	50.59	65.8833	15.6094	0.14	0.466516	47.96	69.74	66.46	61.3867	6.77978	0.12	0.466516	49.46	19.17	34.315	15.145	0.00044	5.65685	47.43	31.39	37.12	38.6467	4.69285	0.0012	4	49.32	27.13	49.26	41.9033	7.38669	0.0015	4	230.11	55.66	16.96	100.91	65.5589	0.41
fgenesh1_pm.Cscaffold16000045	Aspni5_50979	#N/A	#N/A	SignalP (Braaksma et al 2010)	18.12	10.25	18.76	15.71	2.73624	9.59	18.74	13.59	13.9733	2.64832	0.9	0.943438	37.08	20.84	29.27	29.0633	4.68922	0.041	2	6	8.24	7.12	1.12	0.0037	2.82843	38.7	23.85	24.32	28.9567	4.87356	0.1	0.582367	27.24	36.89	31.64	31.9233	2.78931	0.076	0.562529	19.67	12.6	54.83	29.0333	13.0588	0.16
fgenesh1_pm.Cscaffold16000043	Aspni5_50977	#N/A	#N/A	#N/A	0	0	0	0	0	0	0	0	0	0	NA	0.0167465	0	0	0	0	0	NA	0.015625	0	0	0	0	NA	0.0167465	0.1	0.11	0.19	0.133333	0.02848	NA	3.8147e-06	0	0.05	0.03	0.0266667	0.0145297	NA	1.52588e-05	0.03	0.07	0.03	0.0433333	0.0133333	NA
fgenesh1_pm.Cscaffold16000042	Aspni5_50976	#N/A	#N/A	#N/A	0.64	0.3	0.59	0.51	0.105987	0.4	0.26	0.39	0.35	0.0450925	0.48	0.721965	0.2	0.16	0.22	0.193333	0.0176383	0.045	0.406126	4.49	3.68	4.085	0.405	1.1e-07	0.164938	6.3	8.39	16.94	10.5433	3.25474	3.6e-23	0.0507658	17.81	8.41	13.4	13.2067	2.71527	7.9e-26	0.0441942	3.16	2.15	4	3.10333	0.5348	5.7e-08
fgenesh1_pm.Cscaffold16000002	Aspni5_50936	#N/A	#N/A	#N/A	0.3	0.48	0.32	0.366667	0.05696	0.8	1.12	0.33	0.75	0.22942	0.12	2.14355	0.25	0.7	0.69	0.546667	0.148361	0.43	1.59107	7.09	2.16	4.625	2.465	4.6e-07	0.101532	0.44	1.31	0.73	0.826667	0.255756	0.12	0.466516	1.52	3.34	1.21	2.02333	0.664388	0.00023	0.203063	3.29	5.78	5.48	4.85	0.784793	7.6e-10
fgenesh1_pm.Cscaffold15000137	Aspni5_50930	#N/A	#N/A	#N/A	1.62	1.08	1.53	1.41	0.167033	1.53	1.26	1.68	1.49	0.122882	0.85	1.10957	2.44	1.04	1.83	1.77	0.405257	0.49	1.38511	2.93	3.09	3.01	0.08	0.25	0.607097	4.21	3.74	5.33	4.42667	0.471605	0.0021	0.353553	2.71	1.65	3.02	2.46	0.414769	0.27	0.650671	4.21	3.36	3.43	3.66667	0.272417	0.017
fgenesh1_pm.Cscaffold14000129	Aspni5_50777	#N/A	#N/A	#N/A	9.03	11.51	10.18	10.24	0.716543	8.26	10.03	8.95	9.08	0.515073	0.79	0.950659	7.71	7.29	5.39	6.79667	0.713707	0.036	0.721965	8.07	10.27	9.17	1.1	0.023	1.41421	7.73	7.63	9.5	8.28667	0.607353	0.083	1.28343	9.93	11.91	11.66	11.1667	0.622531	0.81	1.04174	13.91	14.99	10.35	13.0833	1.40178	0.3
fgenesh1_pm.Cscaffold13000183	Aspni5_50599	#N/A	#N/A	#N/A	0	0	0	0	0	0	0	0	0	0	NA	#VALUE!	0	0	0	0	0	NA	#VALUE!	0	0	0	0	NA	#VALUE!	0	0	0	0	0	NA	#VALUE!	0	0	0	0	0	NA	#VALUE!	0	0	0	0	0	NA
fgenesh1_pm.Cscaffold13000079	Aspni5_50495	#N/A	#N/A	#N/A	3.11	2.52	3.04	2.89	0.1861	2.7	3.54	3.28	3.17333	0.248283	0.75	1.16473	1.81	2.15	2.63	2.19667	0.237861	0.68	0.817902	9.95	8.85	9.4	0.55	0.017	0.406126	3.7	4.52	7.11	5.11	1.02763	0.17	0.602904	15.2	12.79	14.01	14	0.695725	9.9e-06	0.233258	12.45	8.81	7.68	9.64667	1.43912	0.00077
fgenesh1_pm.Cscaffold11000239	Aspni5_50237	#N/A	#N/A	#N/A	0.25	0.43	0.26	0.313333	0.0584047	30.04	38.32	56.58	41.6467	7.83992	6.7e-42	147.033	1.1	1.55	1.3	1.31667	0.130171	0.00025	4.59479	0.44	1.17	0.805	0.365	0.14	0.5	55.91	49.52	94.93	66.7867	14.1921	1.2e-48	0.00480916	4.09	4.04	3.41	3.84667	0.21881	1.9e-10	0.0947323	13.51	14.7	12.44	13.55	0.652712	5.3e-24
fgenesh1_pm.Cscaffold11000155	Aspni5_50153	#N/A	#N/A	#N/A	0	0	0	0	0	0	0	0	0	0	NA	#VALUE!	0	0	0	0	0	NA	#VALUE!	0	0	0	0	NA	#VALUE!	0	0	0	0	0	NA	#VALUE!	0	0	0	0	0	NA	#VALUE!	0	0	0	0	0	NA
fgenesh1_pm.Cscaffold11000057	Aspni5_50055	#N/A	#N/A	#N/A	0	0	0	0	0	0	0	0	0	0	NA	#VALUE!	0	0	0	0	0	NA	#VALUE!	0	0	0	0	NA	#VALUE!	0	0	0	0	0	NA	#VALUE!	0	0	0	0	0	NA	#VALUE!	0	0	0	0	0	NA
fgenesh1_pm.Cscaffold11000038	Aspni5_50036	#N/A	#N/A	#N/A	0	0	0	0	0	0	0	0	0	0	NA	#VALUE!	0	0	0	0	0	NA	#VALUE!	0	0	0	0	NA	#VALUE!	0	0	0	0	0	NA	#VALUE!	0	0	0	0	0	NA	#VALUE!	0	0	0	0	0	NA
fgenesh1_pm.Cscaffold10000127	Aspni5_49900	#N/A	#N/A	#N/A	0.5	0.48	0.15	0.376667	0.11348	0.08	0.14	0.07	0.0966667	0.0218581	0.011	0.267943	0.36	0.42	0.41	0.396667	0.0185592	0.78	1.15669	0.25	0.27	0.26	0.01	0.19	1.81504	0.52	0.35	0.21	0.36	0.0896289	0.75	1.15669	0.31	0.37	0.31	0.33	0.02	0.55	1.28343	0.31	0.21	0.2	0.24	0.0351188	0.22
fgenesh1_pm.Cscaffold9000209	Aspni5_49696	#N/A	#N/A	#N/A	31.03	35.95	28.85	31.9433	2.09985	25.24	32.68	28.63	28.85	2.15056	0.88	0.961927	15.7	18.85	24.97	19.84	2.72142	0.039	0.673617	45.52	37.17	41.345	4.175	0.97	0.988971	37.19	37.49	42.4	39.0267	1.68889	0.5	0.876606	32.09	27.54	30.25	29.96	1.32145	0.31	1.20581	20.98	22.44	30.46	24.6267	2.94696	0.046
fgenesh1_pm.Cscaffold9000116	Aspni5_49603	#N/A	#N/A	#N/A	0.13	0.25	0.07	0.15	0.052915	0.31	0.12	0.08	0.17	0.070946	0.66	1.36604	0.09	0.19	0.1	0.126667	0.031798	0.95	0.943438	0.23	0.34	0.285	0.055	0.45	0.619854	0.32	0.1	0.22	0.213333	0.0635959	0.53	0.68302	0.36	0.28	0.67	0.436667	0.11893	0.032	0.353553	0.41	0.47	0.79	0.556667	0.117945	0.0069
fgenesh1_pm.Cscaffold9000111	Aspni5_49598	#N/A	#N/A	#N/A	22.13	4	25.4	17.1767	6.65562	0.59	0.55	0.82	0.653333	0.0841295	5.4e-10	0.0412346	9.1	6.85	10.43	8.79333	1.04477	0.36	0.554785	8.9	8.26	8.58	0.32	0.13	2.63902	0.54	0.29	0.57	0.466667	0.0887568	1.2e-12	39.3966	0.11	0.11	0.38	0.2	0.09	3.4e-17	97.0059	0.19	0.21	0.3	0.233333	0.0338296	4.4e-16
fgenesh1_pm.Cscaffold9000012	Aspni5_49499	#N/A	#N/A	#N/A	7.49	8.04	7.37	7.63333	0.206263	6.02	4.16	5.52	5.23333	0.555738	0.32	0.732043	16.28	9.66	11.16	12.3667	2.00401	0.048	1.79005	7.85	9.9	8.875	1.025	0.83	1.09429	7.96	4.63	4.3	5.63	1.16889	0.18	1.46409	5.91	3.25	6.46	5.20667	0.991133	0.065	1.65864	2.44	3.06	5.03	3.51	0.78079	0.00077
fgenesh1_pm.Cscaffold8000292	Aspni5_49473	#N/A	#N/A	#N/A	70.77	66.88	63.57	67.0733	2.08071	49.89	59.54	49.21	52.88	3.33578	0.33	0.840896	45.08	52.08	64.68	53.9467	5.7345	0.48	0.870551	93.53	54.56	74.045	19.485	0.43	1.16473	48.02	43.66	39.57	43.75	2.43972	0.00089	1.64718	43.89	52.97	41.42	46.0933	3.51149	0.00064	1.67018	33.61	40.68	42.91	39.0667	2.80325	1.9e-05
fgenesh1_pm.Cscaffold8000252	Aspni5_49433	#N/A	#N/A	#N/A	0	0	0	0	0	0	0	0	0	0	NA	#VALUE!	0	0	0	0	0	NA	#VALUE!	0	0	0	0	NA	#VALUE!	0	0	0	0	0	NA	#VALUE!	0	0	0	0	0	NA	#VALUE!	0	0	0	0	0	NA
fgenesh1_pm.Cscaffold8000171	Aspni5_49352	#N/A	#N/A	#N/A	0	0	0	0	0	0	0	0	0	0	NA	#VALUE!	0	0	0	0	0	NA	#VALUE!	0	0	0	0	NA	#VALUE!	0	0	0	0	0	NA	#VALUE!	0	0	0	0	0	NA	#VALUE!	0	0	0	0	0	NA
fgenesh1_pm.Cscaffold8000136	Aspni5_49317	#N/A	#N/A	#N/A	20.55	14.5	15.39	16.8133	1.88592	16.51	17.17	18.12	17.2667	0.467273	0.8	1.08673	15.87	14.67	13.47	14.67	0.69282	0.9	0.951318	45.35	23.48	34.415	10.935	0.11	0.632878	113.26	160.15	198.83	157.413	24.7398	6.3e-23	0.116629	195.98	173.32	127.14	165.48	20.2553	9.7e-23	0.116629	44.34	68	30.33	47.5567	10.9927	2.1e-05
fgenesh1_pm.Cscaffold8000130	Aspni5_49311	#N/A	#N/A	#N/A	106.31	75.97	109.06	97.1133	10.6014	56.21	63.87	61.02	60.3667	2.23525	0.0073	0.659754	115.08	111.96	101.78	109.607	4.01564	0.24	1.23114	198.84	152.36	175.6	23.24	0.047	0.712025	170.08	177.61	203.22	183.637	10.03	6.7e-05	0.566442	189.02	175.62	233.67	199.437	17.5483	3.4e-05	0.554785	167.13	174.88	211.47	184.493	13.6726	0.00012
fgenesh1_pm.Cscaffold8000095	Aspni5_49276	#N/A	#N/A	#N/A	26.52	29.61	24.31	26.8133	1.53699	20.29	22.75	18.03	20.3567	1.36295	0.12	0.806642	13.35	17.4	17.57	16.1067	1.37921	0.00085	0.650671	37.44	36.4	36.92	0.52	0.65	0.926588	22.46	21.89	20.61	21.6533	0.547002	0.022	1.32869	24.44	23.46	24.66	24.1867	0.368842	0.064	1.25701	31.26	27.54	33.03	30.61	1.61781	0.79
fgenesh1_pm.Cscaffold7000199	Aspni5_49100	#N/A	#N/A	#N/A	3.68	3.33	1.94	2.98333	0.531361	4.86	4.09	4.66	4.53667	0.230675	0.03	1.6245	6.21	6.29	6.56	6.35333	0.105883	7.4e-05	2.2974	2.88	2.24	2.56	0.32	0.12	1.48452	2.72	1.7	1.7	2.04	0.34	0.045	1.58008	2.43	2.4	1.85	2.22667	0.188532	0.06	1.51572	0.49	1.33	1.47	1.09667	0.306014	5.3e-07
fgenesh1_pm.Cscaffold7000191	Aspni5_49092	#N/A	#N/A	#N/A	8.14	7.44	9.58	8.38667	0.629956	8.28	6.75	7.28	7.43667	0.448566	0.76	0.944747	8.36	11.62	10.47	10.15	0.954585	0.073	1.31039	16.16	15.01	15.585	0.575	0.013	0.687771	12.04	10.42	12.55	11.67	0.642106	0.054	0.768438	14.59	15.7	15.43	15.24	0.334215	0.00029	0.628507	7.97	6.06	14.79	9.60667	2.64967	0.9
fgenesh1_pm.Cscaffold7000001	Aspni5_48902	#N/A	#N/A	#N/A	1.45	2.69	1.94	2.02667	0.360571	1.06	0.91	1.35	1.10667	0.129142	0.14	0.586417	1.89	1.84	1.84	1.85667	0.0166667	0.99	1.00835	6.44	11.31	8.875	2.435	0.00011	0.287175	5.85	3.6	8.36	5.93667	1.37478	0.00042	0.353553	9.49	13.92	14.3	12.57	1.5439	1.2e-09	0.189465	4.56	4.78	18.36	9.23333	4.56378	1e-06
fgenesh1_pm.Cscaffold4000256	Aspni5_48025	#N/A	#N/A	#N/A	51.05	95.43	52.44	66.3067	14.5672	4.4	5.53	4.2	4.71	0.414045	7.5e-11	0.0769465	52.71	94.54	102.6	83.2833	15.4627	0.57	1.34723	40.83	24.47	32.65	8.18	0.041	2.63902	6.06	5.51	6.2	5.92333	0.210581	1.7e-10	12.1257	102.44	85.53	126.34	104.77	11.8383	0.47	0.716978	68.13	44.35	122.47	78.3167	23.1193	0.94
fgenesh1_pm.Cscaffold4000222	Aspni5_47991	#N/A	#N/A	#N/A	0	0	0	0	0	0	0	0	0	0	NA	#VALUE!	0	0	0	0	0	NA	#VALUE!	0	0	0	0	NA	#VALUE!	0	0	0	0	0	NA	#VALUE!	0	0	0	0	0	NA	#VALUE!	0	0	0	0	0	NA
fgenesh1_pm.Cscaffold4000217	Aspni5_47986	#N/A	#N/A	#N/A	26.86	24.35	24.14	25.1167	0.873772	21.93	28.68	22.29	24.3	2.19246	0.94	1.02811	15.08	20.63	28.21	21.3067	3.80537	0.78	0.913831	54.04	31.52	42.78	11.26	0.34	0.757858	26.8	28.16	23.13	26.03	1.50221	0.9	1.03958	33.91	45.33	27.56	35.6	5.19889	0.4	0.806642	28.54	34.03	38.2	33.59	2.79727	0.45
fgenesh1_pm.Cscaffold4000202	Aspni5_47971	#N/A	#N/A	#N/A	12.84	18.92	11.46	14.4067	2.29156	46.09	53.63	62.29	54.0033	4.68026	4.5e-16	4	16.94	15.24	15.56	15.9133	0.521579	0.4	1.21419	17.2	16.8	17	0.2	0.8	1.07177	33.96	39.87	35.25	36.36	1.79407	7.6e-07	0.435275	25.96	19.22	22.76	22.6467	1.9465	0.074	0.712025	15.36	16.24	14.07	15.2233	0.630141	0.93
fgenesh1_pm.Cscaffold4000142	Aspni5_47911	#N/A	#N/A	#N/A	57.56	23.81	181.53	87.6333	47.9486	16.43	11.94	14.98	14.45	1.32296	0.00044	0.176777	129.59	45.96	44.46	73.3367	28.13	0.95	0.943438	13.31	137.98	75.645	62.335	0.6	1.42405	86.1	49.72	102.12	79.3133	15.5025	0.8	1.17283	96.09	69.31	77.77	81.0567	7.90345	0.74	1.22264	130.24	107.76	123.62	120.54	6.66964	0.7
fgenesh1_pm.Cscaffold4000101	Aspni5_47870	#N/A	#N/A	#N/A	47.85	39.1	51.2	46.05	3.60705	24.97	29.14	27.98	27.3633	1.24264	0.024	0.632878	26.41	31.89	30.23	29.51	1.62239	0.097	0.697372	61.42	76.7	69.06	7.64	0.52	0.846745	62.44	67.25	70.38	66.69	2.30912	0.14	0.742262	50.21	57.34	68.96	58.8367	5.46414	0.62	0.895025	93.51	47.33	94.48	78.44	15.5575	0.028
fgenesh1_pm.Cscaffold4000098	Aspni5_47867	#N/A	#N/A	#N/A	39.14	24.55	41.26	34.9833	5.25244	36.11	43.01	36.4	38.5067	2.25322	0.48	1.16473	30.03	32.41	39.45	33.9633	2.82806	0.86	1.04899	55.09	34.79	44.94	10.15	0.99	1.00521	45.62	44.6	37.25	42.49	2.63649	0.57	0.888843	30.68	32.89	34.78	32.7833	1.18477	0.3	1.22264	28.31	32.35	31.87	30.8433	1.27422	0.27
fgenesh1_pm.Cscaffold4000049	Aspni5_47818	#N/A	#N/A	#N/A	0.3	0.3	0.36	0.32	0.02	0	0.14	0	0.0466667	0.0466667	0.23	0.153893	0.07	0.11	0.12	0.1	0.0152753	0.53	0.353553	0.58	0.4	0.49	0.09	0.93	0.835088	0.65	0.29	0.95	0.63	0.190788	0.68	0.528509	0.48	0.39	0.35	0.406667	0.0384419	0.95	0.882703	0.68	1.26	0.94	0.96	0.16773	0.48
fgenesh1_pm.Cscaffold4000003	Aspni5_47772	#N/A	#N/A	#N/A	0.04	0	0.13	0.0566667	0.0384419	0	0	0	0	0	NA	7.62939e-06	0	0	0	0	0	NA	7.62939e-06	0.12	0.12	0.12	0	NA	0.678302	0.31	0.6	4.75	1.88667	1.43411	NA	0.0334929	7.64	2.09	2.5	4.07667	1.78559	NA	0.0179484	0.07	0.08	0.04	0.0633333	0.0120185	NA
fgenesh1_pm.Cscaffold3000457	Aspni5_47664	#N/A	#N/A	#N/A	0.8	1.89	0.75	1.14667	0.371947	2.45	2.4	2.09	2.31333	0.112596	0.0024	2.14355	0.46	0.69	0.49	0.546667	0.072188	0.03	0.521233	1.14	1.15	1.145	0.005	0.52	1.24833	2.78	2.63	2.59	2.66667	0.0578312	0.0013	0.435275	2	3.04	2.21	2.41667	0.317508	0.013	0.532185	2.68	1.85	2.8	2.44333	0.298682	0.0065
fgenesh1_pm.Cscaffold3000284	Aspni5_47491	#N/A	#N/A	#N/A	5.72	5.39	3.66	4.92333	0.63881	7.75	8.17	7.54	7.82	0.185203	0.026	1.69349	12.28	12.87	10.79	11.98	0.618897	1.2e-05	2.63902	13.67	20.79	17.23	3.56	1.3e-05	0.353553	4.83	7.03	4.93	5.59667	0.717248	0.87	0.950659	10.12	5.67	6.85	7.54667	1.33099	0.18	0.726986	12.06	14.79	10.28	12.3767	1.31152	7.3e-05
fgenesh1_pm.Cscaffold3000116	Aspni5_47323	#N/A	#N/A	#N/A	0	0	0	0	0	0	0	0	0	0	NA	#VALUE!	0	0	0	0	0	NA	#VALUE!	0	0	0	0	NA	#VALUE!	0	0	0	0	0	NA	#VALUE!	0	0	0	0	0	NA	#VALUE!	0	0	0	0	0	NA
fgenesh1_pm.Cscaffold3000033	Aspni5_47240	#N/A	#N/A	#N/A	0.36	0.18	0.2	0.246667	0.05696	0.66	0.13	0.16	0.316667	0.171885	0.75	1.33793	2.4	1.24	0.49	1.37667	0.555588	0.012	6.06287	0.05	0	0.025	0.025	0.0058	13.9288	0.09	0.02	0.01	0.04	0.0251661	0.013	6.9644	0.34	0.17	0.11	0.206667	0.0688799	0.72	1.3566	0.23	0	0.05	0.0933333	0.0698411	0.19
fgenesh1_pm.Cscaffold3000020	Aspni5_47227	#N/A	#N/A	#N/A	0	0	0	0	0	0	0	0	0	0	NA	#VALUE!	0	0	0	0	0	NA	#VALUE!	0	0	0	0	NA	#VALUE!	0	0	0	0	0	NA	#VALUE!	0	0	0	0	0	NA	#VALUE!	0	0	0	0	0	NA
fgenesh1_pm.Cscaffold3000011	Aspni5_47218	#N/A	#N/A	#N/A	65.87	83.59	69.26	72.9067	5.43057	57.59	77.56	54.01	63.0533	7.32659	0.72	0.920188	27.57	22.6	28.04	26.07	1.7403	6.9e-08	0.378929	37.21	59.83	48.52	11.31	0.00086	1.89212	44.31	59.04	61.64	54.9967	5.39579	0.049	1.41421	50.95	55.13	54.61	53.5633	1.31526	0.011	1.54756	86.27	75.79	63.56	75.2067	6.5623	0.85
fgenesh1_pm.Cscaffold3000008	Aspni5_47215	#N/A	#N/A	#N/A	0	0	0	0	0	0	0	0	0	0	NA	#VALUE!	0	0	0	0	0	NA	#VALUE!	0	0	0	0	NA	#VALUE!	0	0	0	0	0	NA	#VALUE!	0	0	0	0	0	NA	#VALUE!	0	0	0	0	0	NA
fgenesh1_pm.Cscaffold1000650	Aspni5_46889	#N/A	#N/A	#N/A	59.52	44.96	57.23	53.9033	4.52027	37.43	37.8	38.24	37.8233	0.234118	0.29	0.747425	41.94	58.92	74.59	58.4833	9.42777	0.63	1.16473	129.08	100.21	114.645	14.435	0.069	0.602904	61.7	49.63	71.45	60.9267	6.31075	0.86	0.945402	95.17	84.16	104.7	94.6767	5.93452	0.073	0.650671	52.39	56.28	99.92	69.53	15.2364	0.62
fgenesh1_pm.Cscaffold1000613	Aspni5_46852	#N/A	#N/A	#N/A	13.8	7.12	18.33	13.0833	3.25583	7.08	9.64	8.19	8.30333	0.741178	0.074	0.673617	13.25	21.64	20.01	18.3	2.56847	0.071	1.50525	34.83	27.48	31.155	3.675	0.0064	0.539614	20.07	18.24	16.04	18.1167	1.16499	0.25	0.779165	30.61	35.74	33.63	33.3267	1.48865	3.3e-05	0.435275	14.13	14.55	31.99	20.2233	5.88458	0.14
fgenesh1_pm.Cscaffold1000597	Aspni5_46836	#N/A	#N/A	#N/A	0.23	0.66	0.25	0.38	0.140119	0.37	0.29	0.23	0.296667	0.0405517	0.96	0.82932	0.39	0.36	0.08	0.276667	0.098714	0.95	0.80107	0.42	0.59	0.505	0.085	0.99	0.948027	0.13	0.51	0.39	0.343333	0.112151	0.96	1.17283	0.28	0.21	0.3	0.263333	0.0272845	0.86	1.6245	0.52	0.52	0.33	0.456667	0.0633333	0.97
fgenesh1_pm.Cscaffold1000596	Aspni5_46835	#N/A	#N/A	#N/A	7.78	6.76	6.82	7.12	0.330454	4.26	3.31	3.33	3.63333	0.313387	0.0052	0.543367	8.27	12.42	12.33	11.0067	1.36858	0.02	1.67018	4.48	4.58	4.53	0.05	0.0026	2	7.72	6.49	5.99	6.73333	0.514015	0.59	1.14076	7.87	8.78	8.48	8.37667	0.267727	0.92	0.971981	4.34	7.49	11.46	7.76333	2.05991	0.93
fgenesh1_pm.Cscaffold1000595	Aspni5_46834	#N/A	#N/A	#N/A	11.41	14.13	11.94	12.4933	0.832513	10.45	11.18	8.61	10.08	0.764613	0.77	0.858565	1.78	2.89	3.56	2.74333	0.519048	0.00033	0.233258	15.33	7.28	11.305	4.025	0.48	1.43396	8.73	11.97	9.45	10.05	0.982242	0.51	1.33793	17.02	27.98	19	21.3333	3.37213	0.34	0.673617	19.29	25.61	27.38	24.0933	2.45542	0.16
fgenesh1_pm.Cscaffold1000593	Aspni5_46832	#N/A	#N/A	#N/A	1.03	0.39	0.39	0.603333	0.213333	0.66	0.81	0.61	0.693333	0.0600925	0.74	1.18099	0.65	0.94	0.51	0.7	0.126623	0.75	1.18921	1.87	0.36	1.115	0.755	0.48	0.726986	0.66	0.58	0.8	0.68	0.064291	0.95	0.965936	0.68	0.37	0.5	0.516667	0.0898765	0.52	1.31951	0.64	0.46	0.96	0.686667	0.146211	0.97
Cscaffold824000001	Aspni5_46226	#N/A	#N/A	#N/A	55.46	78.75	71.91	68.7067	6.91139	96.18	103.3	87.91	95.7967	4.44684	0.14	1.48452	104.84	97.62	87.11	96.5233	5.1475	0.11	1.53688	75.8	74.59	75.195	0.605	0.65	1.16473	77.21	80.46	66.32	74.6633	4.27586	0.97	0.988286	63.35	70.53	70.81	68.23	2.44134	0.63	1.1487	65.56	55.94	54.03	58.51	3.56786	0.38
Cscaffold462000001	Aspni5_46218	#N/A	#N/A	#N/A	0	0	0	0	0	0	0	0	0	0	NA	#VALUE!	0	0	0	0	0	NA	#VALUE!	0	0	0	0	NA	#VALUE!	0	0	0	0	0	NA	#VALUE!	0	0	0	0	0	NA	#VALUE!	0	0	0	0	0	NA
Cscaffold237000001	Aspni5_46198	#N/A	#N/A	#N/A	0	0	0	0	0	0	0	0	0	0	NA	#VALUE!	0	0	0	0	0	NA	#VALUE!	0	0	0	0	NA	#VALUE!	0	0	0	0	0	NA	#VALUE!	0	0	0	0	0	NA	#VALUE!	0	0	0	0	0	NA
Cscaffold135000001	Aspni5_46197	#N/A	#N/A	#N/A	0	0	0	0	0	0	0	0	0	0	NA	#VALUE!	0	0	0	0	0	NA	#VALUE!	0	0	0	0	NA	#VALUE!	0	0	0	0	0	NA	#VALUE!	0	0	0	0	0	NA	#VALUE!	0	0	0	0	0	NA
Cscaffold120000001	Aspni5_46194	#N/A	#N/A	#N/A	0	0	0	0	0	0	0	0	0	0	NA	#VALUE!	0	0	0	0	0	NA	#VALUE!	0	0	0	0	NA	#VALUE!	0	0	0	0	0	NA	#VALUE!	0	0	0	0	0	NA	#VALUE!	0	0	0	0	0	NA
Cscaffold109000001	Aspni5_46188	#N/A	#N/A	#N/A	0	0	0	0	0	0	0	0	0	0	NA	#VALUE!	0	0	0	0	0	NA	#VALUE!	0	0	0	0	NA	#VALUE!	0	0	0	0	0	NA	#VALUE!	0	0	0	0	0	NA	#VALUE!	0	0	0	0	0	NA
Cscaffold89000002	Aspni5_46180	#N/A	#N/A	#N/A	0	0	0	0	0	0	0	0	0	0	NA	#VALUE!	0	0	0	0	0	NA	#VALUE!	0	0	0	0	NA	#VALUE!	0	0	0	0	0	NA	#VALUE!	0	0	0	0	0	NA	#VALUE!	0	0	0	0	0	NA
Cscaffold89000001	Aspni5_46179	#N/A	#N/A	#N/A	0	0	0	0	0	0	0	0	0	0	NA	#VALUE!	0	0	0	0	0	NA	#VALUE!	0	0	0	0	NA	#VALUE!	0	0	0	0	0	NA	#VALUE!	0	0	0	0	0	NA	#VALUE!	0	0	0	0	0	NA
Cscaffold81000001	Aspni5_46173	#N/A	#N/A	#N/A	0	0	0	0	0	0	0	0	0	0	NA	#VALUE!	0	0	0	0	0	NA	#VALUE!	0	0	0	0	NA	#VALUE!	0	0	0	0	0	NA	#VALUE!	0	0	0	0	0	NA	#VALUE!	0	0	0	0	0	NA
Cscaffold79000001	Aspni5_46170	#N/A	#N/A	#N/A	5.96	5.8	8.61	6.79	0.911171	6.33	5.85	7.49	6.55667	0.486804	0.96	1.0274	8.61	8.98	7.83	8.47333	0.338936	0.38	1.3566	9.64	16.71	13.175	3.535	0.21	0.650671	3.79	4.81	2.97	3.85667	0.532207	0.028	1.91853	4.79	2.92	3.9	3.87	0.540031	0.019	1.97247	15.15	9.92	6.54	10.5367	2.50454	0.23
Cscaffold76000002	Aspni5_46169	#N/A	#N/A	#N/A	0	0	0	0	0	0	0	0	0	0	NA	#VALUE!	0	0	0	0	0	NA	#VALUE!	0	0	0	0	NA	#VALUE!	0	0	0	0	0	NA	#VALUE!	0	0	0	0	0	NA	#VALUE!	0	0	0	0	0	NA
Cscaffold71000001	Aspni5_46166	#N/A	#N/A	#N/A	0.33	0.31	0.41	0.35	0.0305505	3.38	3.75	3.6	3.57667	0.107445	2.4e-07	10.5561	1.56	0.89	0.7	1.05	0.260832	0.027	3.24901	0.24	0.32	0.28	0.04	0.51	1.6245	1.13	0.81	1.86	1.26667	0.310716	0.011	0.287175	0.59	0.68	1.21	0.826667	0.19342	0.17	0.5	0.39	0.12	1.39	0.633333	0.386279	0.36
Cscaffold70000001	Aspni5_46165	#N/A	#N/A	#N/A	4.3	4.91	2.63	3.94667	0.681477	11.78	8.82	7.88	9.49333	1.17509	0.001	2.63902	9.29	4.73	5.37	6.46333	1.42536	0.059	1.82766	2.62	2.64	2.63	0.01	0.073	1.90528	4.63	4.54	2.85	4.00667	0.578917	0.86	1.07029	5.88	2.83	3.63	4.11333	0.913023	0.9	1.05336	3.37	4.12	2.77	3.42	0.390512	0.5
Cscaffold66000004	Aspni5_46160	#N/A	#N/A	#N/A	0	0	0	0	0	0	0	0	0	0	NA	#VALUE!	0	0	0	0	0	NA	#VALUE!	0	0	0	0	NA	#VALUE!	0	0	0	0	0	NA	#VALUE!	0	0	0	0	0	NA	#VALUE!	0	0	0	0	0	NA
Cscaffold66000002	Aspni5_46158	#N/A	#N/A	#N/A	0.18	0.07	0.38	0.21	0.0907377	0.09	0.33	0.17	0.196667	0.0705534	NA	0.950659	0.62	0.14	0.07	0.276667	0.172852	NA	1.47427	0	0	0	0	0.85	16384	0.26	0.14	0.03	0.143333	0.0664162	0.59	1.71713	0	0	0	0	0	0.83	16384	0.35	0.17	0.04	0.186667	0.0898765	0.86
Cscaffold26000019	Aspni5_46156	#N/A	#N/A	#N/A	0.43	0.39	0.26	0.36	0.051316	0.12	0.15	0.23	0.166667	0.0328295	0.29	0.5	0.06	0.19	0.3	0.183333	0.0693622	0.39	0.558644	0.33	0.24	0.285	0.045	0.47	1.59107	0.18	0.19	0.14	0.17	0.0152753	0.17	2.2974	0.09	0.09	0.28	0.153333	0.0633333	0.11	2.46229	0.16	0	0.44	0.2	0.128582	0.35
Cscaffold26000018	Aspni5_46155	#N/A	#N/A	#N/A	0.88	1.51	1.31	1.23333	0.185861	0.73	0.9	0.36	0.663333	0.159409	0.17	0.590496	0.4	1.23	0.79	0.806667	0.239745	0.33	0.678302	1.13	1.15	1.14	0.01	0.42	1.3566	0.64	0.8	0.68	0.706667	0.048074	0.08	1.84038	1.49	1.2	1.71	1.46667	0.147686	0.81	0.913831	0.95	0.82	1.7	1.15667	0.274246	0.76
Cscaffold26000015	Aspni5_46152	#N/A	#N/A	#N/A	3.97	2.79	2.07	2.94333	0.553815	6.19	5.33	5.86	5.79333	0.250488	0.038	2.14355	6.77	5.91	5.6	6.09333	0.349968	0.025	2.2974	0.8	0.5	0.65	0.15	2.7e-06	6.06287	1.74	2.04	1.45	1.74333	0.170326	0.085	1.82766	2.58	1.16	2.18	1.97333	0.422742	0.14	1.68179	0.59	0.48	0.26	0.443333	0.0970109	3.9e-09
Cscaffold26000014	Aspni5_46151	#N/A	#N/A	#N/A	0	0.37	0.25	0.206667	0.108985	0.82	0.86	0.86	0.846667	0.0133333	NA	4.92458	0.97	0.18	0.29	0.48	0.247049	NA	3.03143	0.11	0	0.055	0.055	0.36	4.28709	1.02	0.18	0.36	0.52	0.255343	0.32	0.406126	0.27	0.35	0.33	0.316667	0.024037	0.73	0.692555	0	0	0	0	0	0.88
Cscaffold26000013	Aspni5_46150	#N/A	#N/A	#N/A	0.19	0.33	0.31	0.276667	0.0437163	0.34	0.38	0.33	0.35	0.0152753	0.57	1.3566	0.29	0.09	0.2	0.193333	0.0578312	0.69	0.784584	0.12	0.2	0.16	0.04	0.15	2.14355	0.17	0.07	0.13	0.123333	0.0290593	0.07	2.46229	0.11	0.07	0.1	0.0933333	0.0120185	0.011	3.24901	0.17	0.28	0.15	0.2	0.0404145	0.35
Cscaffold26000012	Aspni5_46149	#N/A	#N/A	#N/A	0.43	0.14	0.09	0.22	0.105987	0.69	0.21	0	0.3	0.204206	0.7	1.46409	0.24	0.13	0.14	0.17	0.0351188	0.88	0.823591	0.16	0.08	0.12	0.04	0.41	2.46229	0.25	0	0.13	0.126667	0.072188	0.52	1.87905	0.26	0.26	0.24	0.253333	0.00666667	0.97	1.03311	0.15	0.16	0.15	0.153333	0.00333333	0.6
Cscaffold26000010	Aspni5_46147	#N/A	#N/A	#N/A	0	0	0	0	0	0	0	0	0	0	NA	0.466516	0	0	0	0	0	NA	0.435275	0	0	0	0	NA	0.466516	0	0	0	0	0	NA	0.466516	0.07	0	0	0.0233333	0.0233333	NA	3.05176e-05	0	0	0	0	0	NA
Cscaffold24000025	Aspni5_46121	#N/A	#N/A	#N/A	2.66	1.69	2.31	2.22	0.283608	1.23	0.86	1.47	1.18667	0.17742	0.79	0.570382	1.43	2.47	2.34	2.08	0.327159	1	1.00835	0.13	0.06	0.095	0.035	0.064	29.8571	0.59	0.37	0.44	0.466667	0.0648931	0.33	5.27803	0.47	0.06	0.1	0.21	0.130512	0.12	11.3137	0.18	0.08	0.1	0.12	0.0305505	0.059
Cscaffold24000024	Aspni5_46120	#N/A	#N/A	#N/A	0	0	0	0	0	0	0	0	0	0	NA	#VALUE!	0	0	0	0	0	NA	#VALUE!	0	0	0	0	NA	#VALUE!	0	0	0	0	0	NA	#VALUE!	0	0	0	0	0	NA	#VALUE!	0	0	0	0	0	NA
Cscaffold24000012	Aspni5_46108	#N/A	#N/A	#N/A	0	0.1	0.18	0.0933333	0.0520683	0.04	0	0.03	0.0233333	0.0120185	NA	0.287175	0.06	0.1	0.04	0.0666667	0.0176383	NA	0.716978	0	0	0	0	0.85	16384	0.06	0	0.02	0.0266667	0.0176383	0.15	4	0.05	0	0.02	0.0233333	0.0145297	0.12	4	0.04	0.08	0	0.04	0.023094	0.21
Cscaffold24000011	Aspni5_46107	#N/A	#N/A	#N/A	0.54	0.42	0.54	0.5	0.04	0.88	0.85	0.66	0.796667	0.0688799	0.18	1.69349	0.74	0.16	0.6	0.5	0.174738	0.81	1.13288	0.9	0.45	0.675	0.225	0.96	0.96393	1.79	1.93	1.18	1.63333	0.230241	0.00087	0.329877	0.87	0.24	1.05	0.72	0.245561	0.49	0.76313	1.04	0.65	0.93	0.873333	0.116094	0.2
Cscaffold24000009	Aspni5_46105	#N/A	#N/A	#N/A	0.21	0.42	0.25	0.293333	0.0643774	0.53	0.29	0.32	0.38	0.0754983	0.44	1.45397	0.17	0.2	0.17	0.18	0.01	0.51	0.687771	0.86	0.26	0.56	0.3	0.36	0.650671	0.23	0.21	0.14	0.193333	0.0272845	0.31	1.6358	0.18	0.2	0.27	0.216667	0.0272845	0.38	1.49485	0.8	0.3	0.26	0.453333	0.173718	0.33
Cscaffold24000005	Aspni5_46101	#N/A	#N/A	#N/A	3.53	11.1	3.3	5.97667	2.56253	2.55	2.27	0.65	1.82333	0.592209	0.041	0.329877	5.44	1.08	3.35	3.29	1.25898	0.45	0.615572	0.8	0.65	0.725	0.075	4.3e-05	10.5561	3.83	1.93	1.12	2.29333	0.803126	0.047	2.82843	0.9	0.13	1.19	0.74	0.31628	1.4e-05	8.57419	0.27	0	0.35	0.206667	0.105883	8.7e-10
Cscaffold24000004	Aspni5_46100	#N/A	#N/A	#N/A	2.72	6.04	2.2	3.65333	1.20274	2.58	1.54	1.35	1.82333	0.382288	0.044	0.543367	1.92	1.06	1.81	1.59667	0.270206	0.021	0.5	1.56	1.3	1.43	0.13	0.00019	3.24901	4.66	2.59	2.55	3.26667	0.696762	0.59	1.18921	1.53	1.18	1.39	1.36667	0.101708	7.8e-05	3.03143	1.06	1.12	0.95	1.04333	0.0497773	1.9e-06
Cscaffold24000003	Aspni5_46099	#N/A	#N/A	#N/A	11.98	15.58	18.79	15.45	1.96695	2.26	2.02	2.14	2.14	0.069282	1.1e-05	0.143587	5.25	4.71	5.68	5.21333	0.280614	0.037	0.378929	1.5	1.11	1.305	0.195	1.3e-08	14.9285	5.1	2.86	3.35	3.77	0.679877	0.00051	4.28709	1.28	1.1	2.35	1.57667	0.390142	9.1e-09	11.3137	0.86	1.3	1.52	1.22667	0.194022	4.5e-10
Cscaffold22000029	Aspni5_46070	#N/A	#N/A	#N/A	0	0	0	0	0	0.02	0.06	0	0.0266667	0.0176383	NA	8192	0.04	0.03	0.04	0.0366667	0.00333333	NA	16384	0	0	0	0	NA	0.0253829	0	0	0	0	0	NA	0.0272047	0	0	0	0	0	NA	0.0291573	0	0	0.02	0.00666667	0.00666667	NA
Cscaffold22000025	Aspni5_46066	#N/A	#N/A	#N/A	0.35	0.41	0.3	0.353333	0.031798	1.79	0.69	1.84	1.44	0.375278	5.9e-05	4.28709	1.78	1.17	1.29	1.41333	0.186577	8.8e-05	4.59479	0.49	0.94	0.715	0.225	0.31	0.619854	0.74	0.62	1.56	0.973333	0.295372	0.0081	0.378929	2.41	1.01	1.13	1.51667	0.448008	0.00014	0.25	0.67	0.74	0.4	0.603333	0.103655	0.29
Cscaffold22000012	Aspni5_46053	#N/A	#N/A	#N/A	1.97	2.29	3.48	2.58	0.459384	2.37	2.02	2.42	2.27	0.125831	0.91	0.937571	0.48	1.1	0.85	0.81	0.180093	0.015	0.329877	1.59	1.52	1.555	0.035	0.1	2.14355	1.2	1.29	1.11	1.2	0.0519615	0.043	2.2974	1.87	1.54	1.54	1.65	0.11	0.16	1.76541	2.05	1.55	2.31	1.97	0.22301	0.42
Cscaffold21000085	Aspni5_46035	#N/A	#N/A	#N/A	0	0	0	0	0	0	0	0	0	0	NA	0.378929	0	0	0	0	0	NA	0.353553	0	0	0	0	NA	0.353553	0	0	0	0	0	NA	0.353553	0	0	0	0	0	NA	0.378929	0	0	0	0	0	NA
Cscaffold21000074	Aspni5_46024	#N/A	#N/A	#N/A	24.71	14.82	34.64	24.7233	5.72155	17.7	18.77	11.96	16.1433	2.11435	0.18	0.692555	12.14	27.85	26.27	22.0867	4.9942	0.9	0.95396	132.82	225.94	179.38	46.56	2.9e-12	0.176777	12.52	19.8	15.31	15.8767	2.12057	0.036	1.68179	38.52	46.54	34.63	39.8967	3.50635	0.18	0.712025	43.89	55.41	84.21	61.17	11.9904	0.00062
Cscaffold21000046	Aspni5_45996	#N/A	#N/A	#N/A	0	0	0	0	0	0	0	0	0	0	NA	0.0583146	0	0	0	0	0	NA	0.0544094	0	0.03	0.015	0.015	NA	3.05176e-05	0	0	0	0	0	NA	0.0583146	0	0	0	0	0	NA	0.0625	0	0	0	0	0	NA
Cscaffold21000042	Aspni5_45992	#N/A	#N/A	#N/A	0	0	0	0	0	0	0	0	0	0	NA	#VALUE!	0	0	0	0	0	NA	#VALUE!	0	0	0	0	NA	#VALUE!	0	0	0	0	0	NA	#VALUE!	0	0	0	0	0	NA	#VALUE!	0	0	0	0	0	NA
Cscaffold21000024	Aspni5_45974	#N/A	#N/A	#N/A	1.43	0.7	1.51	1.21333	0.257704	1.04	0.48	0.79	0.77	0.161967	0.18	0.659754	0.36	0.45	1.26	0.69	0.286182	0.13	0.628507	3.08	5.51	4.295	1.215	1.5e-05	0.378929	0.79	0.62	0.65	0.686667	0.0523874	0.015	1.98618	1.53	2.65	1.7	1.96	0.348473	0.27	0.757858	3.24	3.61	4.41	3.75333	0.34527	2.6e-06
Cscaffold20000093	Aspni5_45936	#N/A	#N/A	#N/A	1.99	2.23	1.73	1.98333	0.144376	2.69	5.59	2.16	3.48	1.06604	0.22	1.86607	0.32	1.07	1.06	0.816667	0.24835	0.15	0.435275	0.95	0.23	0.59	0.36	0.014	4.28709	2.54	1.47	0.54	1.51667	0.577822	0.47	1.47427	0.88	0.35	0.33	0.52	0.180093	0.0065	4	1.21	2.63	0.52	1.45333	0.621137	0.41
Cscaffold20000021	Aspni5_45864	#N/A	#N/A	#N/A	67.03	112.97	41.95	73.9833	20.7944	73.91	86.62	76.8	79.11	3.84656	0.68	1.14076	31.86	28.97	38.42	33.0833	2.79571	0.0039	0.5	138.17	72.74	105.455	32.715	0.78	0.907519	28.09	27.49	15.84	23.8067	3.9871	6.6e-08	3.24901	30.14	34.66	29.05	31.2833	1.7174	1.1e-05	2.63902	72.35	45.94	40.68	52.99	9.79837	0.098
Cscaffold20000016	Aspni5_45859	#N/A	#N/A	#N/A	9.17	8.29	9	8.82	0.269506	4.61	3.35	5.82	4.59333	0.713076	0.032	0.554785	7.9	6.57	8.45	7.64	0.558062	0.88	0.944092	7.38	4.93	6.155	1.225	0.039	1.84038	4.35	4.57	4.86	4.59333	0.147686	0.0048	2	4.38	2.92	4.16	3.82	0.454459	0.00012	2.63902	2.79	2.74	5.39	3.64	0.875119	7.6e-05
Cscaffold20000008	Aspni5_45851	#N/A	#N/A	#N/A	0	0	0	0	0	0	0	0	0	0	NA	#VALUE!	0	0	0	0	0	NA	#VALUE!	0	0	0	0	NA	#VALUE!	0	0	0	0	0	NA	#VALUE!	0	0	0	0	0	NA	#VALUE!	0	0	0	0	0	NA
Cscaffold19000212	Aspni5_45843	#N/A	#N/A	#N/A	0.13	0	0.21	0.113333	0.0611919	0.07	0.16	0	0.0766667	0.0463081	NA	0.659754	0.24	0.2	0.05	0.163333	0.0578312	NA	1.47427	0.06	0	0.03	0.03	NA	5.27803	0	0	0	0	0	NA	16384	0.05	0.1	0.06	0.07	0.0152753	NA	2.14355	0	0	0	0	0	NA
Cscaffold19000209	Aspni5_45840	#N/A	#N/A	#N/A	0.08	0.06	0.24	0.126667	0.05696	0	0.05	0	0.0166667	0.0166667	NA	0.125	0.11	0.12	0.19	0.14	0.0251661	NA	1.15669	0.14	0	0.07	0.07	NA	2.46229	0	0	0	0	0	NA	32768	0	0	0	0	0	NA	32768	0.03	0	0	0.01	0.01	NA
Cscaffold19000206	Aspni5_45837	#N/A	#N/A	#N/A	0.81	0.79	1.06	0.886667	0.0868588	1.52	1.38	1.04	1.31333	0.142517	0.052	1.58008	1.05	1.05	1.04	1.04667	0.00333333	0.36	1.28343	2.22	1.72	1.97	0.25	0.026	0.578344	1.43	1.03	1.31	1.25667	0.118509	0.24	0.757858	1.55	1.84	1.99	1.79333	0.129142	0.0084	0.566442	0.66	0.56	1.86	1.02667	0.417665	0.92
Cscaffold19000202	Aspni5_45833	#N/A	#N/A	#N/A	0	0	0	0	0	0	0	0	0	0	NA	0.0253829	0.08	0	0	0.0266667	0.0266667	NA	4096	0.08	0	0.04	0.04	NA	3.05176e-05	0	0	0	0	0	NA	0.0272047	0.07	0	0	0.0233333	0.0233333	NA	3.05176e-05	0	0.16	0	0.0533333	0.0533333	NA
Cscaffold19000099	Aspni5_45730	#N/A	#N/A	#N/A	0	0	0	0	0	0	0	0	0	0	NA	#VALUE!	0	0	0	0	0	NA	#VALUE!	0	0	0	0	NA	#VALUE!	0	0	0	0	0	NA	#VALUE!	0	0	0	0	0	NA	#VALUE!	0	0	0	0	0	NA
Cscaffold19000047	Aspni5_45678	#N/A	#N/A	#N/A	0	0	0	0	0	0	0	0	0	0	NA	#VALUE!	0	0	0	0	0	NA	#VALUE!	0	0	0	0	NA	#VALUE!	0	0	0	0	0	NA	#VALUE!	0	0	0	0	0	NA	#VALUE!	0	0	0	0	0	NA
Cscaffold19000041	Aspni5_45672	#N/A	#N/A	#N/A	0	0	0.14	0.0466667	0.0466667	0	0.08	0.08	0.0533333	0.0266667	NA	1.12506	0	0	0	0	0	NA	1.52588e-05	0	0	0	0	NA	8192	0.1	0	0	0.0333333	0.0333333	NA	1.91853	0.05	0	0.06	0.0366667	0.0185592	NA	1.3566	0	0	0	0	0	NA
Cscaffold19000002	Aspni5_45633	#N/A	#N/A	#N/A	2.52	2.23	5.94	3.56333	1.19128	9.09	8.58	9.48	9.05	0.260576	0.00014	2.63902	7.05	7.75	6.95	7.25	0.251661	0.004	2.2974	4.79	5.56	5.175	0.385	0.72	0.876606	7.76	6.79	7.2	7.25	0.281129	0.015	0.524858	5.84	6.19	5.72	5.91667	0.140989	0.17	0.687771	2.65	2.09	6	3.58	1.22075	0.72
Cscaffold18000179	Aspni5_45623	#N/A	#N/A	#N/A	43.49	50.67	58.44	50.8667	4.31681	11.47	8.48	9.93	9.96	0.863269	2.2e-12	0.203063	49.21	47.18	49.09	48.4933	0.65758	0.92	1.04102	36.49	25.89	31.19	5.3	0.0048	2.14355	9.39	7.73	8.49	8.53667	0.479768	2.1e-17	6.49802	18.76	13.45	15.94	16.05	1.53385	6.4e-09	3.4822	41.51	22.34	19.45	27.7667	6.92212	0.0032
Cscaffold18000178	Aspni5_45622	#N/A	#N/A	#N/A	22.4	18.62	29.19	23.4033	3.09226	5.4	4.1	5.99	5.16333	0.558281	1.7e-09	0.233258	24.9	31.21	34.07	30.06	2.70888	0.26	1.38511	26.99	23.58	25.285	1.705	0.62	1.18099	5.24	3.71	6.27	5.07333	0.743692	1.3e-11	4.92458	8.19	6.66	11.13	8.66	1.3116	1.9e-06	3.03143	20.98	4.96	18.53	14.8233	4.98212	0.024
Cscaffold18000167	Aspni5_45611	#N/A	#N/A	#N/A	1.53	1.05	1.79	1.45667	0.216744	1.22	1.22	0.93	1.12333	0.0966667	0.45	0.817902	0.73	0.75	0.97	0.816667	0.0768838	0.041	0.602904	1.16	2.45	1.805	0.645	0.93	1.03168	0.38	0.27	0.35	0.333333	0.0328295	2.3e-10	4.59479	0.59	0.68	0.44	0.57	0.07	8.7e-07	3.03143	0.54	0.79	0.83	0.72	0.0907377	0.00019
Cscaffold18000103	Aspni5_45547	#N/A	#N/A	#N/A	1.66	1.94	2.42	2.00667	0.221911	3.23	3.61	3.98	3.60667	0.216513	0.023	1.91853	2.65	2.41	1.78	2.28	0.259422	0.56	1.23971	3.9	3.1	3.5	0.4	0.36	0.732043	4.38	4.73	3.27	4.12667	0.440088	0.018	0.528509	3.26	7.38	3.22	4.62	1.38005	0.011	0.514057	2.86	2.69	5.27	3.60667	0.833113	0.082
Cscaffold18000075	Aspni5_45519	#N/A	#N/A	#N/A	0.12	0	0	0.04	0.04	0	0	0	0	0	NA	3.05176e-05	0	0	0	0	0	NA	3.05176e-05	0	0	0	0	NA	4096	0.17	0	0	0.0566667	0.0566667	NA	0.963262	0.09	0	0	0.03	0.03	NA	1.37554	0	0	0	0	0	NA
Cscaffold18000047	Aspni5_45491	#N/A	#N/A	#N/A	2.1	0.89	1.65	1.54667	0.353097	3.29	2.42	3.05	2.92	0.259422	0.01	1.97247	1.3	1.87	2.49	1.88667	0.343624	0.45	1.28343	2.67	3.35	3.01	0.34	0.19	0.668964	2.14	2.11	2.35	2.2	0.0754983	0.35	0.768438	2.46	2.01	2.08	2.18333	0.139801	0.49	0.817902	2.03	2.47	3.28	2.59333	0.366075	0.15
Cscaffold18000028	Aspni5_45472	#N/A	#N/A	#N/A	51.95	59.02	46.64	52.5367	3.58582	26.02	31.78	22.11	26.6367	2.80847	0.0035	0.539614	28.5	29.88	25.17	27.85	1.39796	0.013	0.578344	69.14	53.64	61.39	7.75	0.76	1.09429	35.57	44.57	37.19	39.11	2.76977	0.083	1.44393	49.46	40.4	43.29	44.3833	2.67192	0.17	1.34723	62.55	56.52	49.7	56.2567	3.71181	0.97
Cscaffold18000020	Aspni5_45464	#N/A	#N/A	#N/A	0.11	0	0.11	0.0733333	0.0366667	0.16	0.07	0.26	0.163333	0.0548736	0.46	2.14355	0.44	0.16	0.4	0.333333	0.0874325	0.081	4.59479	0.87	0.16	0.515	0.355	0.063	0.203063	0	0	0.08	0.0266667	0.0266667	0.54	2.14355	0	0	0	0	0	0.85	8192	0.18	0.1	0.1	0.126667	0.0266667	0.72
Cscaffold17000196	Aspni5_45444	#N/A	#N/A	#N/A	20.07	29.57	17.67	22.4367	3.63333	25.98	25.9	26.29	26.0567	0.11893	0.072	1.24833	20.74	21.01	23.91	21.8867	1.01466	0.66	1.07177	30.99	23.7	27.345	3.645	0.82	1.03958	25.66	27.04	21.52	24.74	1.65855	0.83	0.968618	19.8	19.74	21.61	20.3833	0.613578	0.072	1.23971	23.31	20.21	25.27	22.93	1.473	0.68
Cscaffold17000195	Aspni5_45443	#N/A	#N/A	#N/A	0	0	0	0	0	0	0	0	0	0	NA	0.466516	0	0	0	0	0	NA	0.435275	0	0	0	0	NA	0.435275	0	0	0	0	0	NA	0.435275	0	0	0	0	0	NA	0.466516	0	0	0	0	0	NA
Cscaffold17000123	Aspni5_45371	#N/A	#N/A	#N/A	5.54	5.36	6.08	5.66	0.216333	5.09	3.79	5.16	4.68	0.445459	0.64	0.882703	6.84	5.45	7.28	6.52333	0.551493	0.35	1.25701	5.47	4.43	4.95	0.52	0.12	1.46409	5.87	5.59	4.89	5.45	0.291433	0.64	1.11729	4.03	3.62	3.51	3.72	0.158219	0.0077	1.72907	8.52	6.61	6.13	7.08667	0.729939	0.55
Cscaffold17000083	Aspni5_45331	#N/A	#N/A	#N/A	0.34	0.4	0.62	0.453333	0.0851143	0.42	0.41	0.21	0.346667	0.0683943	0.79	0.817902	0.47	0.64	0.7	0.603333	0.0688799	0.59	1.42405	0.38	0.33	0.355	0.025	0.48	1.6358	0.24	0	0.32	0.186667	0.096148	0.22	2.2974	0.25	0.13	0.31	0.23	0.052915	0.22	2.14355	0.95	0.32	0.53	0.6	0.185203	0.7
Cscaffold17000054	Aspni5_45302	#N/A	#N/A	#N/A	0.49	1.69	0.35	0.843333	0.425258	0.74	0.8	0.61	0.716667	0.0560753	NA	0.960595	0.83	1.88	1.56	1.42333	0.310716	NA	1.90528	0.59	0.32	0.455	0.135	0.23	2.2974	0	0.26	0.19	0.15	0.0776745	0.014	5.65685	0.19	0.12	0.15	0.153333	0.0202759	0.0077	5.65685	0.14	0.31	0	0.15	0.0896289	0.006
Cscaffold17000053	Aspni5_45301	#N/A	#N/A	#N/A	1.37	1.97	1.14	1.49333	0.247409	3.23	3.7	2.48	3.13667	0.355262	0.005	2.2974	2.16	2.08	2.18	2.14	0.0305505	0.17	1.58008	2.23	4.79	3.51	1.28	0.051	0.532185	4.48	6.34	4.6	5.14	0.600999	1.1e-05	0.307786	7.43	7.06	6.7	7.06333	0.210739	4.2e-08	0.233258	6.57	10.82	8.35	8.58	1.23225	8.7e-11
Cscaffold17000015	Aspni5_45263	#N/A	#N/A	#N/A	22.17	26.68	28.49	25.78	1.8791	45.75	37.99	49.88	44.54	3.48526	5.5e-05	1.84038	23.03	25.25	23.6	23.96	0.665658	0.96	1.01255	37.79	33.93	35.86	1.93	0.69	0.920188	35.12	31.71	33.65	33.4933	0.987494	0.24	0.823591	38.53	49.38	49.81	45.9067	3.69042	0.0032	0.641713	31.81	24.21	45.25	33.7567	6.15122	0.33
Cscaffold16000249	Aspni5_45201	#N/A	#N/A	#N/A	1.39	1.1	1.02	1.17	0.112398	1.94	1.02	1.28	1.41333	0.273821	0.55	1.29235	1.6	2.54	2.47	2.20333	0.302343	0.052	2	3.9	2.86	3.38	0.52	0.022	0.435275	0.4	0.33	0.96	0.563333	0.19936	0.077	2	1.36	0.93	0.97	1.08667	0.137154	0.65	1.20581	0.78	0.78	1.24	0.933333	0.153333	0.42
Cscaffold16000239	Aspni5_45191	#N/A	#N/A	#N/A	0	0	0	0	0	0.07	0	0.09	0.0533333	0.0272845	NA	4096	0.07	0.11	0	0.06	0.0321455	NA	4096	0	0	0	0	NA	0.0192366	0	0	0	0	0	NA	0.0206173	0	0	0	0	0	NA	0.0236831	0	0.28	0.07	0.116667	0.0841295	NA
Cscaffold16000237	Aspni5_45189	#N/A	#N/A	#N/A	0.8	1.73	0.31	0.946667	0.416427	0.36	0.27	0.36	0.33	0.03	0.078	0.406126	0.4	0.44	0.6	0.48	0.061101	0.33	0.590496	0.53	0.78	0.655	0.125	0.29	1.7411	0.42	0.57	0.67	0.553333	0.0726483	0.28	1.67018	0.99	0.54	1.22	0.916667	0.199694	0.9	1.07177	0.82	0.82	0.78	0.806667	0.0133333	0.68
Cscaffold16000221	Aspni5_45173	#N/A	#N/A	#N/A	1.41	0.64	1.27	1.10667	0.236807	3.4	2.37	2.88	2.88333	0.29734	0.013	2.63902	1.35	1.53	1.27	1.38333	0.0768838	0.6	1.32869	4.59	2.68	3.635	0.955	0.036	0.406126	1.26	0.42	1.03	0.903333	0.250621	0.59	1.31039	1.46	1.09	1.37	1.30667	0.111405	0.96	0.968618	1.1	1.88	1.13	1.37	0.255147	0.89
Cscaffold16000108	Aspni5_45060	#N/A	#N/A	#N/A	0.61	0.96	1.49	1.02	0.255799	5.23	2.84	5.21	4.42667	0.793354	0.00022	4.59479	9.56	5.23	3.75	6.18	1.74317	4.4e-06	6.9644	0.09	0.1	0.095	0.005	0.0043	13.9288	0.58	1.26	1.09	0.976667	0.204315	0.88	1.10191	1.75	0.75	1.22	1.24	0.288848	0.85	0.895025	0.52	0.19	0.45	0.386667	0.100388	0.068
Cscaffold16000105	Aspni5_45057	#N/A	#N/A	#N/A	289.83	293.14	282.74	288.57	3.06761	249.67	291.65	262.83	268.05	12.3965	0.94	0.988286	186.31	222.36	254.63	221.1	19.7323	0.073	0.82932	225.71	182.56	204.135	21.575	1.9e-09	1.81504	350.41	363.56	307.27	340.413	17.0009	0.37	0.913831	260.21	291.9	275.99	276.033	9.14814	0.061	1.19748	217	192.39	248.9	219.43	16.3582	4.1e-05
Cscaffold16000100	Aspni5_45052	#N/A	#N/A	#N/A	0	0	0	0	0	0	0	0	0	0	NA	#VALUE!	0	0	0	0	0	NA	#VALUE!	0	0	0	0	NA	#VALUE!	0	0	0	0	0	NA	#VALUE!	0	0	0	0	0	NA	#VALUE!	0	0	0	0	0	NA
Cscaffold16000099	Aspni5_45051	#N/A	#N/A	#N/A	0	0	0	0	0	0.03	0	0	0.01	0.01	NA	2048	0.03	0	0	0.01	0.01	NA	2048	0.03	0	0.015	0.015	NA	3.05176e-05	0	0	0	0	0	NA	0.0192366	0	0	0.03	0.01	0.01	NA	3.05176e-05	0	0	0	0	0	NA
Cscaffold16000093	Aspni5_45045	#N/A	#N/A	#N/A	0.02	0	0	0.00666667	0.00666667	0	0	0.06	0.02	0.02	0.71	2.14355	0	0.04	0.04	0.0266667	0.0133333	0.59	2.82843	0	0.07	0.035	0.035	0.54	0.329877	0	0	0.02	0.00666667	0.00666667	0.97	1.11729	0	0	0	0	0	0.89	2048	0	0	0.02	0.00666667	0.00666667	0.93
Cscaffold16000090	Aspni5_45042	#N/A	#N/A	#N/A	0.07	0.06	0	0.0433333	0.0218581	0.04	0	0	0.0133333	0.0133333	0.53	0.353553	0	0	0	0	0	0.98	7.62939e-06	0.42	0.31	0.365	0.055	0.013	0.143587	0.05	0.06	0.33	0.146667	0.0917121	0.083	0.25	0.48	0.63	0.69	0.6	0.06245	0.0003	0.0769465	0.21	0.4	0.32	0.31	0.0550757	0.013
Cscaffold16000089	Aspni5_45041	#N/A	#N/A	#N/A	0	0	0	0	0	0	0.06	0	0.02	0.02	NA	2048	0	0	0	0	0	NA	0.0126914	0.09	0	0.045	0.045	0.97	1.52588e-05	0	0	0.11	0.0366667	0.0366667	0.97	7.62939e-06	0.07	0	0.09	0.0533333	0.0272845	0.97	7.62939e-06	0	0	0.08	0.0266667	0.0266667	0.97
Cscaffold16000086	Aspni5_45038	#N/A	#N/A	#N/A	0	0	0	0	0	0.03	0.04	0	0.0233333	0.0120185	NA	4096	0	0	0	0	0	NA	0.0145786	0	0	0	0	NA	0.015625	0	0	0	0	0	NA	0.0167465	0	0	0	0	0	NA	0.0192366	0.03	0	0	0.01	0.01	NA
Cscaffold16000085	Aspni5_45037	#N/A	#N/A	#N/A	17.03	24.06	16.75	19.28	2.39137	11.44	10.43	11.33	11.0667	0.319913	0.0019	0.61132	13.44	13.34	16.02	14.2667	0.877142	0.24	0.806642	41.92	20.63	31.275	10.645	0.22	0.795536	20.94	20.71	16.37	19.34	1.48648	0.72	1.07103	19.61	22.98	23.2	21.93	1.16174	0.99	1.0025	17.35	12.2	24.78	18.11	3.65136	0.33
Cscaffold16000075	Aspni5_45027	#N/A	#N/A	#N/A	0	0	0	0	0	0	0	0	0	0	NA	#VALUE!	0	0	0	0	0	NA	#VALUE!	0	0	0	0	NA	#VALUE!	0	0	0	0	0	NA	#VALUE!	0	0	0	0	0	NA	#VALUE!	0	0	0	0	0	NA
Cscaffold16000071	Aspni5_45023	#N/A	#N/A	#N/A	11.49	11.51	6.7	9.9	1.60001	0.58	1.92	0.61	1.03667	0.441752	0.23	0.108819	5.77	5.29	6.13	5.73	0.243311	0.85	0.628507	5.3	2.02	3.66	1.64	0.56	3.4822	0.36	0.77	0.45	0.526667	0.12441	0.07	19.6983	2.62	0.74	1.15	1.50333	0.57074	0.24	7.46426	0.21	0.46	0.52	0.396667	0.0949269	0.046
Cscaffold16000051	Aspni5_45003	#N/A	#N/A	#N/A	0	0	0.02	0.00666667	0.00666667	0	0	0	0	0	NA	1.52588e-05	0	0	0	0	0	NA	1.52588e-05	0	0	0	0	NA	32768	0	0	0	0	0	NA	32768	0	0	0	0	0	NA	32768	0	0	0	0	0	NA
Cscaffold16000035	Aspni5_44987	#N/A	#N/A	#N/A	0.2	0.86	1.14	0.733333	0.278648	0.13	0.33	0.17	0.21	0.061101	0.069	0.307786	0.5	0.31	0.56	0.456667	0.075351	0.62	0.707107	0.73	0.73	0.73	0	0.75	1.25701	0	0.21	0.26	0.156667	0.079652	0.019	4.28709	0.25	0.2	0	0.15	0.0763763	0.0068	5.27803	0.76	0.25	0.18	0.396667	0.182787	0.28
Cscaffold16000021	Aspni5_44973	#N/A	#N/A	#N/A	62.66	28.85	39.03	43.5133	10.0142	25.81	32.92	21.73	26.82	3.26951	0.56	0.655197	46.66	120.68	75.59	80.9767	21.5368	0.32	2	228.35	50.31	139.33	89.02	0.2	0.406126	0	0.12	0.36	0.16	0.10583	4.9e-16	238.856	0.12	1.29	0.15	0.52	0.385097	1.3e-15	111.43	0	0.15	0	0.05	0.05	1.6e-10
Cscaffold16000020	Aspni5_44972	#N/A	#N/A	#N/A	1.71	2.03	1.08	1.60667	0.279066	0.94	0.84	1.16	0.98	0.0945163	0.91	0.650671	1.02	3.13	1.69	1.94667	0.622477	0.95	1.31039	11.51	2.26	6.885	4.625	0.76	0.307786	0.25	0.13	0.07	0.15	0.052915	0.41	12.1257	0.06	0	0.16	0.0733333	0.0466667	0.28	24.2515	0	0	0	0	0	0.83
Cscaffold16000012	Aspni5_44964	#N/A	#N/A	#N/A	0.37	0	0.19	0.186667	0.106823	0.18	0.54	0.14	0.286667	0.127192	NA	1.51572	0.34	0.79	0.43	0.52	0.137477	NA	2.82843	0.97	0.29	0.63	0.34	0.28	0.406126	0	0	0	0	0	0.85	32768	0	0	0	0	0	0.84	32768	0.03	0.07	0	0.0333333	0.0202759	0.047
Cscaffold16000007	Aspni5_44959	#N/A	#N/A	#N/A	0.05	0	0.15	0.0666667	0.0440959	0.09	0.17	0.11	0.123333	0.024037	0.55	1.87905	0.04	0.35	0.61	0.333333	0.164756	0.05	4.92458	1.78	0.85	1.315	0.465	0.00028	0.0669858	0.07	0.36	0.21	0.213333	0.0837324	0.21	0.353553	0.42	0.34	0.43	0.396667	0.02848	0.03	0.203063	0.75	1.46	0.9	1.03667	0.21605	0.0002
Cscaffold16000006	Aspni5_44958	#N/A	#N/A	#N/A	0	0.31	0.05	0.12	0.0960902	0.07	0.18	0.12	0.123333	0.031798	NA	1.23114	0.05	0.07	0.08	0.0666667	0.00881917	NA	0.673617	0.36	0.29	0.325	0.035	0.25	0.435275	0.07	0.08	0.09	0.08	0.0057735	0.71	1.37554	0.06	0	0.21	0.09	0.06245	0.75	1.30134	0.23	0.51	0.29	0.343333	0.0851143	0.1
Cscaffold16000003	Aspni5_44955	#N/A	#N/A	#N/A	0.14	0	0.11	0.0833333	0.0425572	0.17	0.46	0.29	0.306667	0.0841295	0.031	3.4822	0.16	0.16	0.17	0.163333	0.00333333	0.37	1.91853	0.28	0.3	0.29	0.01	0.15	0.406126	0.54	0.21	0.21	0.32	0.11	0.04	0.307786	0.31	0.2	0.41	0.306667	0.0606447	0.04	0.329877	0.15	0.06	0.06	0.09	0.03	0.96
Cscaffold15000299	Aspni5_44952	#N/A	#N/A	#N/A	2.75	0.39	4.44	2.52667	1.17445	0.1	0.06	0.24	0.133333	0.054569	2.3e-05	0.0544094	1.53	0.9	6.27	2.9	1.69479	0.82	1.20581	8.15	2.25	5.2	2.95	0.54	0.63728	0.14	0.08	0.45	0.223333	0.114649	8.9e-05	11.3137	0.11	0.15	0.14	0.133333	0.0120185	1.6e-06	22.6274	0.13	0.09	0.31	0.176667	0.0676593	1.2e-05
Cscaffold15000298	Aspni5_44951	#N/A	#N/A	#N/A	0.78	0.1	1.5	0.793333	0.4042	0.06	0	0.16	0.0733333	0.0466667	NA	0.101532	0.48	0	1.76	0.746667	0.525272	NA	1.00055	2.81	0.63	1.72	1.09	0.69	0.607097	0.09	0	0.05	0.0466667	0.0260342	0.016	17.1484	0.1	0	0.42	0.173333	0.126667	0.096	4.92458	0.06	0	0.23	0.0966667	0.0688799	0.038
Cscaffold15000285	Aspni5_44938	#N/A	#N/A	#N/A	0.84	1.33	0.88	1.01667	0.157092	0.37	0.57	0.92	0.62	0.160728	0.37	0.655197	1.89	1.28	1.54	1.57	0.17673	0.13	1.76541	0.93	0.91	0.92	0.01	0.49	1.36604	1.08	0.58	1.58	1.08	0.288675	0.81	0.90125	0.84	0.42	1.74	1	0.389358	0.89	1.06585	1.29	0.35	0.83	0.823333	0.271375	0.66
Cscaffold15000280	Aspni5_44933	#N/A	#N/A	#N/A	0	0	0	0	0	0	0	0.03	0.01	0.01	NA	2048	0.1	0	0.02	0.04	0.0305505	NA	8192	0.05	0	0.025	0.025	0.97	1.52588e-05	0.04	0.04	0	0.0266667	0.0133333	0.97	1.52588e-05	0	0	0	0	0	0.99	0.0167465	0.05	0.11	0	0.0533333	0.031798	0.97
Cscaffold15000277	Aspni5_44930	#N/A	#N/A	#N/A	0.13	0.1	0.07	0.1	0.0173205	0	0	0.04	0.0133333	0.0133333	NA	0.133972	0.03	0.05	0	0.0266667	0.0145297	NA	0.25	0.17	0.18	0.175	0.005	0.68	0.702222	0.05	0	0.07	0.04	0.0208167	0.37	2.2974	0.07	0	0.06	0.0433333	0.0218581	0.34	2.14355	0.11	0.06	0.17	0.113333	0.031798	0.93
Cscaffold15000260	Aspni5_44913	#N/A	#N/A	#N/A	43.37	26.31	24.72	31.4667	5.96934	95.3	152.17	74.9	107.457	23.1193	3.9e-07	3.73213	26.28	46.55	46.64	39.8233	6.77172	0.35	1.3566	12.91	15.22	14.065	1.155	0.00031	2.82843	261.68	381.3	340.62	327.867	35.1152	2.7e-21	0.101532	145.99	86.23	118.82	117.013	17.2749	1.7e-06	0.307786	17.65	22.9	21.21	20.5867	1.54726	0.058
Cscaffold15000239	Aspni5_44892	#N/A	#N/A	#N/A	0.56	0.51	1.43	0.833333	0.298682	0.64	0.1	0.39	0.376667	0.156027	0.21	0.5	0.96	1.46	1.12	1.18	0.147422	0.47	1.48452	0.43	0.39	0.41	0.02	0.094	2.63902	0.69	0.37	0.55	0.536667	0.0926163	0.33	1.65864	0.54	0.12	0.37	0.343333	0.121974	0.062	2.63902	0.69	0.45	0.14	0.426667	0.159199	0.13
Cscaffold15000181	Aspni5_44834	#N/A	#N/A	#N/A	0	0	0	0	0	0	0	0	0	0	NA	0.378929	0	0	0	0	0	NA	0.353553	0	0	0	0	NA	0.353553	0	0	0	0	0	NA	0.353553	0	0	0	0	0	NA	0.353553	0.06	0	0	0.02	0.02	NA
Cscaffold15000159	Aspni5_44812	#N/A	#N/A	#N/A	0	0	0	0	0	0	0	0	0	0	NA	#VALUE!	0	0	0	0	0	NA	#VALUE!	0	0	0	0	NA	#VALUE!	0	0	0	0	0	NA	#VALUE!	0	0	0	0	0	NA	#VALUE!	0	0	0	0	0	NA
Cscaffold15000149	Aspni5_44802	#N/A	#N/A	#N/A	1.47	1.08	1.54	1.36333	0.143101	3.02	1.91	2.4	2.44333	0.321161	0.23	1.90528	8.09	7.59	6.61	7.43	0.434665	0.00012	6.06287	8.92	1.34	5.13	3.79	0.044	0.353553	4.24	2.9	2.48	3.20667	0.530702	0.11	0.466516	3.39	1.74	3.09	2.74	0.507445	0.24	0.562529	1.1	0.55	0.35	0.666667	0.224227	0.15
Cscaffold15000127	Aspni5_44780	#N/A	#N/A	#N/A	0	0	0	0	0	0	0	0	0	0	NA	#VALUE!	0	0	0	0	0	NA	#VALUE!	0	0	0	0	NA	#VALUE!	0	0	0	0	0	NA	#VALUE!	0	0	0	0	0	NA	#VALUE!	0	0	0	0	0	NA
Cscaffold15000117	Aspni5_44770	#N/A	#N/A	#N/A	8.28	4.96	5.06	6.1	1.09038	16.63	12.32	12.93	13.96	1.34656	0.004	2.46229	21.71	16.36	10.06	16.0433	3.36679	0.00058	2.82843	11.32	12.48	11.9	0.58	0.26	0.659754	8.58	8.75	8.7	8.67667	0.0504425	0.42	0.757858	9.28	4.66	6.46	6.8	1.34447	0.98	1.00975	5.41	5.23	5.89	5.51	0.196977	0.58
Cscaffold15000097	Aspni5_44750	#N/A	#N/A	#N/A	0.92	2.07	1.1	1.36333	0.357134	1.45	1.46	2.38	1.76333	0.308347	0.42	1.39474	1.37	1.27	1.57	1.40333	0.0881917	0.8	1.14076	1.42	0.73	1.075	0.345	0.28	1.60214	1.89	1.39	1.6	1.62667	0.144952	0.77	0.882703	1.17	1.5	1.44	1.37	0.101489	0.79	1.12506	1.41	0.95	1.19	1.18333	0.132832	0.62
Cscaffold15000035	Aspni5_44688	#N/A	#N/A	#N/A	33.91	44.43	40.34	39.56	3.0618	35.21	40.03	35.32	36.8533	1.58865	0.99	0.996817	26.51	30.92	33.94	30.4567	2.15733	0.14	0.840896	37.07	31.36	34.215	2.855	0.0006	1.47427	32.81	39.67	30.18	34.22	2.82879	0.039	1.23971	28.81	37.24	37	34.35	2.77087	0.0069	1.31951	23.95	27.48	31.51	27.6467	2.18397	5.7e-06
Cscaffold15000015	Aspni5_44668	#N/A	#N/A	#N/A	6.73	25.1	4.69	12.1733	6.49011	8.31	5.34	4.85	6.16667	1.08096	0.033	0.543367	22	20.04	19.49	20.51	0.76173	0.033	1.85318	12.3	2.94	7.62	4.68	0.017	2.14355	6.27	5.12	5.23	5.54	0.366379	0.0012	2.2974	6.56	4.42	5.31	5.43	0.620672	0.00038	2.46229	3.43	2.55	2.95	2.97667	0.254384	6.7e-09
Cscaffold14000272	Aspni5_44636	#N/A	#N/A	#N/A	0.54	0.49	0.32	0.45	0.0665833	0.92	0.28	0.76	0.653333	0.192296	0.36	1.59107	0.78	0.7	1.02	0.833333	0.096148	0.12	2	0.76	1.28	1.02	0.26	0.21	0.562529	0.56	0.48	0.65	0.563333	0.0491031	0.72	0.823591	1.28	0.46	1.43	1.05667	0.301459	0.044	0.466516	0.66	0.43	0.76	0.616667	0.0976957	0.61
Cscaffold14000271	Aspni5_44635	#N/A	#N/A	#N/A	0.89	1.96	1.49	1.44667	0.309641	0.62	0.43	0.98	0.676667	0.16128	0.1	0.514057	1.38	0.94	1.24	1.18667	0.129786	0.92	0.945402	5.04	3.64	4.34	0.7	0.005	0.406126	1.03	0.55	1.7	1.09333	0.333483	0.57	1.24833	1.47	1.05	1.81	1.44333	0.219798	0.87	1.07177	3.21	0.99	2.69	2.29667	0.670356	0.16
Cscaffold14000268	Aspni5_44632	#N/A	#N/A	#N/A	2.58	3.25	4.32	3.38333	0.5067	2.57	3.23	2.52	2.77333	0.228789	0.74	0.870551	1.51	2.23	2.66	2.13333	0.335476	0.3	0.68302	2.7	1.55	2.125	0.575	0.044	2	4.24	5.5	5.33	5.02333	0.394729	0.31	0.716978	4.15	3.83	3.71	3.89667	0.131318	0.97	0.983502	16.34	4.39	3.92	8.21667	4.06393	0.0038
Cscaffold14000250	Aspni5_44614	#N/A	#N/A	#N/A	1.12	0.89	1.38	1.13	0.141539	0.75	1.15	0.77	0.89	0.130128	0.59	0.812252	1.03	1.52	1.39	1.31333	0.146553	0.59	1.22264	1.47	1.47	1.47	0	0.99	1.00452	1.9	1.86	1.35	1.70333	0.177044	0.33	0.747425	1.13	1.39	1.22	1.24667	0.0762306	0.87	1.06437	2.32	1.64	1.95	1.97	0.196554	0.1
Cscaffold14000236	Aspni5_44600	#N/A	#N/A	#N/A	0.09	0.07	0	0.0533333	0.0272845	0.13	0	0.06	0.0633333	0.0375648	NA	1.33793	0	0.07	0.04	0.0366667	0.0202759	NA	0.63728	0.04	0	0.02	0.02	0.51	3.24901	0.07	0.07	0.07	0.07	0	0.9	0.823591	0.1	0.07	0.08	0.0833333	0.00881917	0.78	0.692555	0.04	0.08	0.12	0.08	0.023094	0.83
Cscaffold14000225	Aspni5_44589	#N/A	#N/A	#N/A	0.01	0	0	0.00333333	0.00333333	0	0.02	0.02	0.0133333	0.00666667	NA	2.14355	0	0	0	0	0	NA	1.52588e-05	0.01	0.06	0.035	0.025	0.29	0.203063	0.02	0	0.02	0.0133333	0.00666667	0.53	0.378929	0.02	0.02	0	0.0133333	0.00666667	0.62	0.435275	0.09	0	0.01	0.0333333	0.02848	0.17
Cscaffold14000194	Aspni5_44558	#N/A	#N/A	#N/A	0.19	0.4	0.13	0.24	0.0818535	0.06	0.08	0.08	0.0733333	0.00666667	0.26	0.329877	0	0	0	0	0	0.97	3.8147e-06	9.14	9.58	9.36	0.22	8.6e-13	0.03125	1.09	1.77	6.04	2.96667	1.54915	5.6e-08	0.0769465	13.3	10.55	11.34	11.73	0.817455	3.6e-17	0.0220971	4.61	5.76	6.28	5.55	0.49339	1.5e-11
Cscaffold14000153	Aspni5_44517	#N/A	#N/A	#N/A	0	0	0	0	0	0	0	0	0	0	NA	#VALUE!	0	0	0	0	0	NA	#VALUE!	0	0	0	0	NA	#VALUE!	0	0	0	0	0	NA	#VALUE!	0	0	0	0	0	NA	#VALUE!	0	0	0	0	0	NA
Cscaffold14000119	Aspni5_44483	#N/A	#N/A	#N/A	10.31	8.71	11.06	10.0267	0.693021	20.66	18.86	21.66	20.3933	0.819214	5.3e-06	2.14355	24.11	25.76	20.4	23.4233	1.58493	5e-08	2.46229	9.31	11.16	10.235	0.925	0.3	1.25701	13.76	12.05	9.55	11.7867	1.22243	0.74	0.926588	17.35	14.28	10.81	14.1467	1.88911	0.25	0.806642	5.61	5.43	6.79	5.94333	0.42651	0.00066
Cscaffold14000112	Aspni5_44476	#N/A	#N/A	#N/A	0	0	0	0	0	0.21	0.38	0	0.196667	0.109899	NA	8192	0.38	0.16	0.34	0.293333	0.0676593	NA	8192	0.19	0	0.095	0.095	0.97	1.52588e-05	0	0	0.16	0.0533333	0.0533333	0.97	1.52588e-05	0.16	0.15	0	0.103333	0.0517472	0.97	7.62939e-06	0	0	0.09	0.03	0.03	0.97
Cscaffold14000101	Aspni5_44465	#N/A	#N/A	#N/A	27.83	30.31	35.75	31.2967	2.33893	53.81	50.75	56.6	53.72	1.68935	5.2e-06	1.82766	50.89	42.71	45.05	46.2167	2.43235	0.00065	1.61328	36.9	34.25	35.575	1.325	0.52	1.12506	48.24	49.95	52.79	50.3267	1.32691	0.0022	0.664343	42.99	49.7	43.15	45.28	2.21048	0.092	0.790041	36.17	41.38	42.96	40.17	2.05135	0.3
Cscaffold14000081	Aspni5_44445	#N/A	#N/A	#N/A	1.55	1.85	1.87	1.75667	0.103494	4.59	2.49	5.9	4.32667	0.993149	0.047	2.63902	8.4	3.85	10.25	7.5	1.90153	0.0012	4.59479	7.47	37.52	22.495	15.025	1.5e-06	0.0947323	10.05	7.08	8.08	8.40333	0.872474	0.00071	0.217638	7.71	4.27	4.53	5.50333	1.10588	0.025	0.353553	2.25	1.27	2.53	2.01667	0.381983	0.95
Cscaffold14000002	Aspni5_44366	#N/A	#N/A	#N/A	1.69	1.11	0.86	1.22	0.245832	1.8	1.71	1.79	1.76667	0.02848	0.28	1.52626	3	2.22	2.07	2.43	0.288271	0.032	2.14355	2.95	1.77	2.36	0.59	0.33	0.668964	1.52	0.73	1.71	1.32	0.300056	0.95	0.968618	2.73	0.78	1.63	1.71333	0.564456	0.52	0.779165	1.96	1.86	1.67	1.83	0.085049	0.43
Cscaffold14000001	Aspni5_44365	#N/A	#N/A	#N/A	5.37	5.33	4.27	4.99	0.360185	3.41	4.54	4.07	4.00667	0.327736	0.45	0.852635	2.47	3.56	2.97	3	0.315013	0.02	0.641713	4.43	4.52	4.475	0.045	0.071	1.42405	6.28	4.37	4.88	5.17667	0.570974	0.89	1.03097	4.26	6.87	4.78	5.30333	0.797587	0.64	1.09429	6.7	3.52	4.84	5.02	0.922388	0.79
Cscaffold13000388	Aspni5_44359	#N/A	#N/A	#N/A	0.6	0.71	0.44	0.583333	0.0783865	1.03	1.25	0.83	1.03667	0.121289	0.0068	1.91853	0.57	0.55	0.63	0.583333	0.024037	0.78	1.10957	0.72	1.05	0.885	0.165	0.55	0.82932	0.3	0.76	0.52	0.526667	0.132832	0.57	1.18099	0.83	1.18	0.58	0.863333	0.174005	0.32	0.773782	1.55	0.97	0.91	1.14333	0.20407	0.0075
Cscaffold13000361	Aspni5_44332	#N/A	#N/A	#N/A	0.23	0	0.12	0.116667	0.0664162	0	0.14	0.28	0.14	0.080829	NA	1.09429	0.1	0.17	0	0.09	0.0493288	NA	0.673617	0.2	0.11	0.155	0.045	NA	1.03598	0	0	0	0	0	NA	4096	0	0	0.11	0.0366667	0.0366667	NA	4	0	0	0	0	0	NA
Cscaffold13000324	Aspni5_44295	#N/A	#N/A	#N/A	0	0.06	0.04	0.0333333	0.0176383	0.04	0.15	0.24	0.143333	0.0578312	0.16	4.59479	0.22	0.24	0.03	0.163333	0.0669162	0.12	5.65685	0	0.08	0.04	0.04	0.98	1.05482	0.06	0.19	0.03	0.0933333	0.0491031	0.45	0.406126	0.06	0.35	0.22	0.21	0.083865	0.082	0.176777	0.03	0.07	0	0.0333333	0.0202759	0.92
Cscaffold13000306	Aspni5_44277	#N/A	#N/A	#N/A	0.16	0	0	0.0533333	0.0533333	0.21	0.13	0.13	0.156667	0.0266667	0.28	2.82843	0.1	0	0.13	0.0766667	0.0392994	0.72	1.55833	0.05	0.16	0.105	0.055	0.85	0.779165	0.15	0.17	0.25	0.19	0.0305505	0.19	0.329877	0.36	0.4	0.5	0.42	0.0416333	0.018	0.164938	0.78	0.8	0.62	0.733333	0.05696	0.0011
Cscaffold13000234	Aspni5_44205	#N/A	#N/A	#N/A	1.24	1.56	0.69	1.16333	0.254056	1.19	0.96	1.57	1.24	0.177858	0.75	1.1487	0.49	0.44	0.85	0.593333	0.129142	0.17	0.570382	0.86	0.56	0.71	0.15	0.068	2	0.6	1.48	0.63	0.903333	0.288463	0.36	1.41421	0.37	0.55	0.84	0.586667	0.13691	0.021	2.2974	1.99	0.77	0.92	1.22667	0.384115	0.98
Cscaffold13000164	Aspni5_44135	#N/A	#N/A	#N/A	0.61	1.2	0.88	0.896667	0.170522	0.76	1.3	1.12	1.06	0.158745	0.57	1.28343	1.33	0.81	0.5	0.88	0.242143	0.84	1.10957	0.96	0.97	0.965	0.005	0.79	1.1487	0.66	0.48	1.05	0.73	0.168226	0.72	1.18099	0.8	0.68	0.42	0.633333	0.112151	0.29	1.53688	1.51	0.85	1.15	1.17	0.190788	0.56
Cscaffold13000146	Aspni5_44117	#N/A	#N/A	#N/A	92.74	23.73	89.68	68.7167	22.5107	41.22	26.37	43.11	36.9	5.29319	0.14	0.570382	8.19	25.17	15.49	16.2833	4.91773	0.0001	0.25	13.37	22.81	18.09	4.72	2.7e-05	4.92458	10.88	11.16	10.95	10.9967	0.0841295	4.3e-09	6.49802	17.18	24.63	28.94	23.5833	3.43492	0.00027	3.24901	33.32	29.75	39.54	34.2033	2.86043	0.022
Cscaffold13000129	Aspni5_44100	#N/A	#N/A	#N/A	0.93	1.61	1.97	1.50333	0.304923	3.98	3.22	5.01	4.07	0.518684	0.00065	2.82843	2.03	2.59	2.03	2.21667	0.186667	0.22	1.60214	3.07	2.41	2.74	0.33	0.36	0.697372	3.19	2.65	3.59	3.14333	0.272356	0.03	0.5	6.21	5.43	6.64	6.09333	0.354134	1e-05	0.267943	7.11	1.43	4.55	4.36333	1.64233	0.00076
Cscaffold13000043	Aspni5_44014	#N/A	#N/A	#N/A	1.1	1.58	0.95	1.21	0.19	2.1	1.59	1.23	1.64	0.252389	0.34	1.49485	2.12	2.9	3.47	2.83	0.39128	0.0076	2.63902	2.62	4.01	3.315	0.695	0.032	0.466516	2.75	2.97	2.31	2.67667	0.194022	0.032	0.466516	3.62	2.08	3.35	3.01667	0.474775	0.011	0.435275	1.04	1.69	3.21	1.98	0.642988	0.29
Cscaffold13000041	Aspni5_44012	#N/A	#N/A	#N/A	20.26	18.14	31.31	23.2367	4.08279	9.2	14.49	12.67	12.12	1.55166	0.074	0.554785	17.74	11.93	11.56	13.7433	2.00119	0.24	0.650671	16.25	10.38	13.315	2.935	0.02	2.2974	5.14	5.55	5.23	5.30667	0.12441	9.6e-08	4.59479	4.83	8.14	6.68	6.55	0.957723	1.2e-06	4	52.29	11.55	12.84	25.56	13.3702	0.95
Cscaffold12000388	Aspni5_43969	#N/A	#N/A	#N/A	1.35	1.67	1.17	1.39667	0.146211	1.81	0.37	1.57	1.25	0.445421	0.97	0.955945	1.26	0.7	0.74	0.9	0.18037	0.7	0.712025	0.04	0.06	0.05	0.01	9.8e-06	36.7583	0.14	0.12	0.37	0.21	0.0802081	0.0027	6.9644	0.2	0.12	0.52	0.28	0.122202	0.0057	5.65685	0.95	0.48	0.18	0.536667	0.224078	0.12
Cscaffold12000387	Aspni5_43968	#N/A	#N/A	#N/A	11.42	26.64	8.27	15.4433	5.6717	8.73	6.99	7.39	7.70333	0.52616	0.0018	0.539614	10.36	8.7	7.1	8.72	0.941134	0.026	0.628507	18.02	10.73	14.375	3.645	0.18	1.3566	11.05	10.08	12.22	11.1167	0.618663	0.053	1.45397	10.95	11.24	12.63	11.6067	0.51847	0.036	1.49485	13.76	11.24	10.32	11.7733	1.02822	0.087
Cscaffold12000385	Aspni5_43966	#N/A	#N/A	#N/A	0.37	0.17	0.39	0.31	0.0702377	0.37	0.07	0.2	0.213333	0.0868588	0.64	0.721965	0.64	0.16	0.88	0.56	0.21166	0.2	1.98618	0.05	0.26	0.155	0.105	0.14	2.63902	0.54	0.66	0.57	0.59	0.0360555	0.29	0.586417	0.48	0.47	0.54	0.496667	0.0218581	0.57	0.732043	0.64	0.2	0.52	0.453333	0.131318	0.59
Cscaffold12000355	Aspni5_43936	#N/A	#N/A	#N/A	1.09	0.5	0.93	0.84	0.176163	0.39	0.6	0.35	0.446667	0.0775314	0.19	0.550953	0.71	0.64	1.66	1.00333	0.328955	0.62	1.27456	0.76	1.55	1.155	0.395	0.92	0.937571	0.51	0.44	0.3	0.416667	0.0617342	0.048	2.2974	0.32	0.79	0.39	0.5	0.146401	0.071	2	0.55	0.73	0.94	0.74	0.112694	0.57
Cscaffold12000352	Aspni5_43933	#N/A	#N/A	#N/A	1.14	0.44	1.16	0.913333	0.236737	0.1	0.04	0.08	0.0733333	0.0176383	0.00015	0.0883883	0.98	1.05	0.51	0.846667	0.169542	1	1.00012	0.72	0.67	0.695	0.025	0.37	1.70527	0.15	0.05	0.29	0.163333	0.069602	0.0013	5.27803	0.1	0.15	0.29	0.18	0.0568624	0.00053	5.65685	0.54	0.45	1.11	0.7	0.20664	0.48
Cscaffold12000270	Aspni5_43851	#N/A	#N/A	#N/A	0.52	0.1	0.41	0.343333	0.125742	0.26	0.55	0.16	0.323333	0.116952	0.94	0.934327	0.12	0.49	0.21	0.273333	0.111405	0.7	0.737135	1.46	1.51	1.485	0.025	0.022	0.307786	0.28	0.1	0.15	0.176667	0.0536449	0.22	2.2974	0.63	1.53	0.72	0.96	0.286182	0.11	0.466516	0.61	0.72	0.92	0.75	0.0907377	0.24
Cscaffold12000244	Aspni5_43825	#N/A	#N/A	#N/A	0.31	0	0	0.103333	0.103333	0.1	0	0.25	0.116667	0.0726483	NA	1.10957	0	0.16	0.34	0.166667	0.0982061	NA	1.56917	0.09	0	0.045	0.045	NA	3.03143	0.15	0	0	0.05	0.05	NA	2.82843	0.08	0	0.1	0.06	0.0305505	NA	2	0.27	0	0.09	0.12	0.0793725	NA
Cscaffold12000211	Aspni5_43792	#N/A	#N/A	#N/A	0	0.14	0	0.0466667	0.0466667	0	0	0	0	0	NA	1.52588e-05	0	0.14	0.08	0.0733333	0.0405517	NA	1.7411	0	0.09	0.045	0.045	NA	1.18099	0	0	0	0	0	NA	16384	0	0	0.09	0.03	0.03	NA	1.61328	0	0	0	0	0	NA
Cscaffold12000202	Aspni5_43783	#N/A	#N/A	#N/A	0	0	0	0	0	0	0	0	0	0	NA	0.116629	0	0	0	0	0	NA	0.108819	0	0	0	0	NA	0.116629	0.13	0	0	0.0433333	0.0433333	NA	1.52588e-05	0	0	0	0	0	NA	0.125	0.15	0	0	0.05	0.05	NA
Cscaffold12000172	Aspni5_43753	#N/A	#N/A	#N/A	19.96	59.01	6.67	28.5467	15.7074	47.22	43.83	33.51	41.52	4.12283	0.27	1.54756	103.84	61.45	55.66	73.65	15.1873	0.0038	2.82843	60.27	43.25	51.76	8.51	0.44	0.707107	16.22	24.97	12.49	17.8933	3.69854	0.13	1.72907	21.91	18.4	18.25	19.52	1.19578	0.16	1.65864	36.48	34.42	11.27	27.39	8.08191	0.85
Cscaffold12000044	Aspni5_43625	#N/A	#N/A	#N/A	0.36	0.1	0.13	0.196667	0.0821246	0.6	0.15	0.74	0.496667	0.177983	0.12	2.63902	0.72	0.46	0.4	0.526667	0.0982061	0.091	2.82843	0.6	0.41	0.505	0.095	0.32	0.524858	0.61	0.28	0.97	0.62	0.199249	0.042	0.329877	0.63	0.89	0.28	0.6	0.17673	0.099	0.406126	0.57	0.11	0.75	0.476667	0.190555	0.16
Cscaffold11000475	Aspni5_43538	#N/A	#N/A	#N/A	0	0	0.07	0.0233333	0.0233333	0.34	0.17	0.5	0.336667	0.0952774	0.045	13.9288	0.06	0	0.06	0.04	0.02	0.76	1.87905	0.31	0.4	0.355	0.045	0.072	0.0947323	0.59	1.06	1.05	0.9	0.155027	0.0031	0.03125	0.67	0.51	0.76	0.646667	0.0731057	0.0094	0.0441942	1.53	1.53	1.34	1.46667	0.0633333	0.00069
Cscaffold11000466	Aspni5_43529	#N/A	#N/A	#N/A	0	0	0	0	0	0	0	0	0	0	NA	#VALUE!	0	0	0	0	0	NA	#VALUE!	0	0	0	0	NA	#VALUE!	0	0	0	0	0	NA	#VALUE!	0	0	0	0	0	NA	#VALUE!	0	0	0	0	0	NA
Cscaffold11000444	Aspni5_43507	#N/A	#N/A	#N/A	0	0	0	0	0	0	0	0	0	0	NA	0.116629	0	0	0	0	0	NA	0.108819	0.08	0.09	0.085	0.005	NA	1.52588e-05	0	0	0	0	0	NA	0.108819	0	0	0	0	0	NA	0.116629	0	0	0	0	0	NA
Cscaffold11000432	Aspni5_43495	#N/A	#N/A	#N/A	0.06	0.01	0.06	0.0433333	0.0166667	0.03	0	0.01	0.0133333	0.00881917	0.08	0.307786	0	0.01	0.02	0.01	0.0057735	0.029	0.203063	0.03	0.11	0.07	0.04	0.79	0.835088	0.01	0	0.01	0.00666667	0.00333333	0.0064	8.57419	0.02	0.02	0.04	0.0266667	0.00666667	0.18	2.14355	0.07	0.05	0.08	0.0666667	0.00881917	0.61
Cscaffold11000419	Aspni5_43482	#N/A	#N/A	#N/A	0	0	0	0	0	0	0	0	0	0	NA	0.233258	0	0	0	0	0	NA	0.217638	0	0	0	0	NA	0.233258	0	0	0	0	0	NA	0.233258	0	0	0	0	0	NA	0.233258	0	0	0	0	0	NA
Cscaffold11000345	Aspni5_43408	#N/A	#N/A	#N/A	0.28	0.44	0.2	0.306667	0.0705534	0.84	0.34	0.69	0.623333	0.148137	NA	2.2974	0.34	0.57	0.31	0.406667	0.0821246	NA	1.43396	0.17	0	0.085	0.085	0.16	4.28709	0.81	0.58	0.93	0.773333	0.102686	0.091	0.378929	0.14	0.69	0.09	0.306667	0.192209	0.72	1.31039	0.24	0	0.33	0.19	0.0984886	0.64
Cscaffold11000323	Aspni5_43386	#N/A	#N/A	#N/A	0.11	0	0	0.0366667	0.0366667	0.11	0.14	0	0.0833333	0.0425572	NA	2.14355	0.1	0	0.38	0.16	0.113725	NA	4.59479	0.93	0.56	0.745	0.185	0.046	0.0769465	0.16	0	0.26	0.14	0.0757188	0.38	0.287175	0.17	0	0.21	0.126667	0.0643774	0.47	0.329877	0.1	0.21	0.2	0.17	0.0351188	0.43
Cscaffold11000272	Aspni5_43335	#N/A	#N/A	#N/A	0	1.02	0	0.34	0.34	0.21	0.13	0	0.113333	0.0611919	NA	0.435275	0	0.16	0.18	0.113333	0.05696	NA	0.406126	0.39	0.31	0.35	0.04	0.97	1.05848	0	0	0.08	0.0266667	0.0266667	0.16	8	0	0	0.2	0.0666667	0.0666667	0.18	4.59479	0.09	0.2	0	0.0966667	0.0578312	0.24
Cscaffold11000260	Aspni5_43323	#N/A	#N/A	#N/A	0	0	0	0	0	0	0	0	0	0	NA	#VALUE!	0	0	0	0	0	NA	#VALUE!	0	0	0	0	NA	#VALUE!	0	0	0	0	0	NA	#VALUE!	0	0	0	0	0	NA	#VALUE!	0	0	0	0	0	NA
Cscaffold11000254	Aspni5_43317	#N/A	#N/A	#N/A	8.4	6.1	9.15	7.88333	0.917575	2	1.49	1.75	1.74667	0.147234	2.7e-09	0.233258	7.41	6.12	8.19	7.24	0.603573	1	0.998269	4.37	2.95	3.66	0.71	0.00014	2.82843	1.49	1.07	1.89	1.48333	0.236737	5.7e-13	5.65685	1.06	0.75	1.45	1.08667	0.202512	1.4e-18	8	1.66	0.79	1.72	1.39	0.3005	2.4e-14
Cscaffold11000195	Aspni5_43258	#N/A	#N/A	#N/A	2.61	2.41	2.74	2.58667	0.0959745	4.48	3.19	5.97	4.54667	0.803209	0.034	1.86607	6.39	8.27	4.6	6.42	1.05954	0.00047	2.63902	2.42	1.98	2.2	0.22	0.25	1.50525	7.23	5.89	7.97	7.03	0.608714	0.00042	0.406126	6.6	5.38	9.1	7.02667	1.09486	0.00098	0.406126	5.62	4.34	6.98	5.64667	0.762219	0.013
Cscaffold11000194	Aspni5_43257	#N/A	#N/A	#N/A	60.98	55.47	86.78	67.7433	9.65032	44.52	40.17	40.7	41.7967	1.37024	0.11	0.659754	49.02	68.22	49.64	55.6267	6.29921	0.74	0.895025	32.27	22.52	27.395	4.875	6.2e-06	3.24901	31.68	39.15	27.97	32.9333	3.28767	0.00052	2.14355	44.94	34.93	42.63	40.8333	3.02606	0.0067	1.87905	61.78	39.45	38.23	46.4867	7.65477	0.062
Cscaffold11000131	Aspni5_43194	#N/A	#N/A	#N/A	0	0	0	0	0	0	0	0	0	0	NA	#VALUE!	0	0	0	0	0	NA	#VALUE!	0	0	0	0	NA	#VALUE!	0	0	0	0	0	NA	#VALUE!	0	0	0	0	0	NA	#VALUE!	0	0	0	0	0	NA
Cscaffold11000093	Aspni5_43156	#N/A	#N/A	#N/A	7.01	10.14	9.66	8.93667	0.973248	5.18	6.91	6.08	6.05667	0.499544	0.19	0.721965	2.74	4.84	5.49	4.35667	0.829826	0.0059	0.524858	8.66	13.72	11.19	2.53	0.98	1.00765	4.6	4.65	3.65	4.3	0.32532	0.00018	2.2974	4.3	3.52	4.74	4.18667	0.356713	3.4e-05	2.46229	8.84	4.72	7.2	6.92	1.19755	0.15
Cscaffold11000051	Aspni5_43114	#N/A	#N/A	#N/A	45.45	48.64	61.81	51.9667	5.00708	138.32	74.06	111.93	108.103	18.6487	0.14	2.2974	170.65	102.8	147.52	140.323	19.9144	0.042	3.03143	25.25	13.46	19.355	5.895	0.026	3.4822	119.66	71.16	98.9	96.5733	14.049	0.29	0.574349	59.03	33.78	64.32	52.3767	9.4229	0.86	1.12506	35.91	19.59	35.01	30.17	5.29638	0.22
Cscaffold11000046	Aspni5_43109	#N/A	#N/A	#N/A	0.15	0.61	0.72	0.493333	0.174579	1.07	0.47	0.56	0.7	0.186815	0.44	1.58008	1.12	1.16	1.58	1.28667	0.147121	0.031	2.82843	1.73	0.9	1.315	0.415	0.16	0.466516	0.11	0.12	0.53	0.253333	0.138363	0.39	1.70527	0.58	0.68	0.71	0.656667	0.0392994	0.77	0.835088	0.33	0.29	0.14	0.253333	0.0578312	0.21
Cscaffold11000025	Aspni5_43088	#N/A	#N/A	#N/A	0.73	1.3	2.02	1.35	0.373229	1.18	1.34	1.01	1.17667	0.0952774	0.92	0.933033	1.17	1.39	0.75	1.10333	0.187735	0.84	0.882703	1.57	2.05	1.81	0.24	0.94	0.946058	0.66	1.28	1.33	1.09	0.215484	0.62	1.29235	0.96	0.41	1.1	0.823333	0.210581	0.22	1.76541	1.34	3.41	1.22	1.99	0.710845	0.59
Cscaffold11000006	Aspni5_43069	#N/A	#N/A	#N/A	3.06	3.81	3.56	3.47667	0.220479	5.07	3.19	4.08	4.11333	0.542965	0.37	1.27456	2.93	3.17	3.01	3.03667	0.0705534	0.89	0.952638	3.53	2.1	2.815	0.715	0.096	1.56917	2.17	1.93	1.25	1.78333	0.27552	0.0018	2.14355	4.32	2.81	2.67	3.26667	0.528215	0.52	1.18099	3.77	3.29	3.66	3.57333	0.145182	0.85
Cscaffold11000002	Aspni5_43065	#N/A	#N/A	#N/A	16.87	20.47	12.92	16.7533	2.18028	16.55	18.53	17.49	17.5233	0.57182	0.76	1.11729	10.2	12.92	14.49	12.5367	1.25316	0.53	0.806642	33.84	20.85	27.345	6.495	0.49	0.790041	20.25	19.76	18.83	19.6133	0.416427	0.79	0.913831	21.49	21.09	22.71	21.7633	0.487214	0.67	0.876606	23.67	16.36	27.8	22.61	3.3447	0.51
Cscaffold11000001	Aspni5_43064	#N/A	#N/A	#N/A	35.75	52.12	42.28	43.3833	4.7577	54.59	64.47	57.89	58.9833	2.90403	0.0051	1.45397	40.02	39.15	48.73	42.6333	3.05866	0.69	1.07177	38.05	41.29	39.67	1.62	0.03	1.38511	58.75	53	51.12	54.29	2.29509	0.26	0.852635	48.42	61.47	59.41	56.4333	4.05056	0.35	0.876606	57.51	34.55	59.84	50.6333	8.06975	0.67
Cscaffold10000461	Aspni5_43031	#N/A	#N/A	#N/A	51.19	65.1	47.39	54.56	5.38296	21.05	22.5	23.57	22.3733	0.730213	1.7e-07	0.435275	29.02	33.23	33.88	32.0433	1.52327	0.0093	0.63728	39.77	27.81	33.79	5.98	3.4e-05	2	44.31	43.84	37.85	42	2.07943	0.042	1.39474	34.88	26.98	40.91	34.2567	4.0333	0.00015	1.8025	22.53	15.45	28.78	22.2533	3.85053	7.9e-11
Cscaffold10000454	Aspni5_43024	#N/A	#N/A	#N/A	0	0	0	0	0	0	0	0	0	0	NA	#VALUE!	0	0	0	0	0	NA	#VALUE!	0	0	0	0	NA	#VALUE!	0	0	0	0	0	NA	#VALUE!	0	0	0	0	0	NA	#VALUE!	0	0	0	0	0	NA
Cscaffold10000437	Aspni5_43007	#N/A	#N/A	#N/A	71.98	105.82	104.5	94.1	11.0666	88.98	95.99	83.03	89.3333	3.7454	0.98	1.01255	109.16	109.62	93.73	104.17	5.22169	0.53	1.21419	69.08	53.35	61.215	7.865	0.011	1.97247	88.33	90.86	88.55	89.2467	0.809163	0.67	1.12506	84.04	99.38	99.63	94.35	5.15551	0.64	1.14076	111.14	67.28	70.56	82.9933	14.1051	0.45
Cscaffold10000354	Aspni5_42924	#N/A	#N/A	#N/A	0	0	0	0	0	0	0	0	0	0	NA	0.233258	0	0	0	0	0	NA	0.233258	0	0	0	0	NA	0.233258	0	0	0	0	0	NA	0.233258	0	0	0	0	0	NA	0.233258	0	0	0	0	0	NA
Cscaffold10000325	Aspni5_42895	#N/A	#N/A	#N/A	0	0	0.33	0.11	0.11	0	0	0.1	0.0333333	0.0333333	NA	0.267943	0	0.24	0.13	0.123333	0.0693622	NA	1.01537	0.64	0.39	0.515	0.125	0.25	0.287175	0	0	0	0	0	0.86	4096	0.06	0.23	0.07	0.12	0.0550757	0.88	1.23114	0	0	0	0	0	0.86
Cscaffold10000319	Aspni5_42889	#N/A	#N/A	#N/A	0	0	0	0	0	0	0	0	0	0	NA	#VALUE!	0	0	0	0	0	NA	#VALUE!	0	0	0	0	NA	#VALUE!	0	0	0	0	0	NA	#VALUE!	0	0	0	0	0	NA	#VALUE!	0	0	0	0	0	NA
Cscaffold10000314	Aspni5_42884	#N/A	#N/A	#N/A	0.44	0.34	0.46	0.413333	0.0371184	0.11	0.4	0.27	0.26	0.083865	NA	0.641713	0.5	0.33	0.63	0.486667	0.0868588	NA	1.30134	1.08	0.21	0.645	0.435	0.85	0.82932	0.16	0	0.25	0.136667	0.0731057	0.25	2.82843	0.66	0.32	0.1	0.36	0.162891	0.79	1.25701	0.19	0.41	0.1	0.233333	0.0920748	0.34
Cscaffold10000298	Aspni5_42868	#N/A	#N/A	#N/A	13.07	19.69	12.81	15.19	2.25125	16.78	22.13	17.94	18.95	1.62488	0.17	1.32869	31.9	25.23	18.69	25.2733	3.81346	0.0017	1.84038	19.7	22.37	21.035	1.335	0.74	0.913831	16.52	27.78	13.96	19.42	4.24482	0.42	0.846745	16.23	14.97	16.17	15.79	0.410366	0.71	1.08673	27.97	22.28	24.73	24.9933	1.64783	0.028
Cscaffold10000273	Aspni5_42843	#N/A	#N/A	#N/A	5.04	7.69	6.7	6.47667	0.773096	5.79	5.09	5.59	5.49	0.208167	0.67	0.913831	4.05	3.41	4.01	3.82333	0.206989	0.018	0.650671	3.48	5.37	4.425	0.945	0.00076	1.85318	9.41	8.31	8.48	8.73333	0.341874	0.16	0.790041	8.49	9.93	10.16	9.52667	0.522568	0.12	0.773782	6.43	3.93	8.99	6.45	1.46073	0.65
Cscaffold10000248	Aspni5_42818	#N/A	#N/A	#N/A	0.08	0.39	0.18	0.216667	0.0913479	0.17	0.1	0.2	0.156667	0.0296273	NA	0.82932	0.23	0.13	0.07	0.143333	0.0466667	NA	0.768438	0.15	0	0.075	0.075	0.33	3.4822	0	0.39	0.13	0.173333	0.114649	0.8	1.32869	0.06	0.12	0.08	0.0866667	0.0176383	0.33	2.82843	0.29	0.16	0.15	0.2	0.0450925	0.94
Cscaffold10000240	Aspni5_42810	#N/A	#N/A	#N/A	20.64	45.85	10.53	25.6733	10.502	55.54	56.52	48.77	53.61	2.43648	0.0046	2.2974	63.63	55.3	44.68	54.5367	5.48369	0.0033	2.2974	36.23	30.22	33.225	3.005	0.98	0.986233	49.93	39.46	41.4	43.5967	3.21581	0.11	0.628507	91.09	55.91	70.67	72.5567	10.1993	0.00056	0.406126	56.56	42.58	32.57	43.9033	6.95685	0.1
Cscaffold10000193	Aspni5_42763	#N/A	#N/A	#N/A	4.2	1.83	5.58	3.87	1.09503	2.63	1.06	1.21	1.63333	0.500211	0.035	0.466516	5.46	4.5	3.58	4.51333	0.54275	0.6	1.27456	95.67	145.54	120.605	24.935	2.7e-19	0.0412346	0.92	0.54	1.43	0.963333	0.257833	4.3e-05	4.28709	5.94	5.9	7.85	6.56333	0.643437	0.29	0.673617	5.95	3.9	16.54	8.79667	3.91663	0.057
Cscaffold10000173	Aspni5_42743	#N/A	#N/A	#N/A	3711.25	1084.77	3734.4	2843.47	879.377	630.97	199.56	869.28	566.603	195.992	0.00067	0.217638	3930.1	3908.17	4262.04	4033.44	114.477	0.45	1.53688	53.46	48.11	50.785	2.675	9.6e-20	73.5167	94.8	20.04	148.22	87.6867	37.1729	2.1e-17	34.2968	36.02	35.07	41.11	37.4	1.87516	2.8e-27	84.4485	35.62	31.67	58.29	41.86	8.29376	9.2e-26
Cscaffold10000169	Aspni5_42739	#N/A	#N/A	#N/A	0	0	0	0	0	0	0	0	0	0	NA	0.586417	0	0	0	0	0	NA	0.566442	0	0	0	0	NA	0.578344	0	0	0	0	0	NA	0.578344	0	0	0	0	0	NA	0.582367	0	0	0	0	0	NA
Cscaffold10000149	Aspni5_42719	#N/A	#N/A	#N/A	5.65	7.8	7.22	6.89	0.64221	4.28	5.11	4.47	4.62	0.251064	0.11	0.716978	4.48	5.27	6.02	5.25667	0.44461	0.42	0.82932	12.01	10.04	11.025	0.985	0.33	0.795536	6.05	5.14	6.1	5.76333	0.312001	0.23	1.27456	5.11	7.84	7.19	6.71333	0.823333	0.43	1.18099	5.6	5.83	8.67	6.7	0.987235	0.57
Cscaffold10000147	Aspni5_42717	#N/A	#N/A	#N/A	0.77	0.81	0.74	0.773333	0.0202759	1.28	1.33	1.02	1.21	0.0960902	0.31	1.67018	1.3	1.56	0.9	1.25333	0.191949	0.28	1.75321	1.74	1.5	1.62	0.12	0.35	0.61132	1.58	1.8	2.76	2.04667	0.362277	0.028	0.406126	2.95	1.14	2.21	2.1	0.525389	0.031	0.406126	1.88	3.36	3.49	2.91	0.516366	0.0026
Cscaffold10000098	Aspni5_42668	#N/A	#N/A	#N/A	30.08	20.49	30	26.8567	3.18342	7.65	3.86	8.17	6.56	1.35832	2.9e-05	0.267943	17.01	17.32	18.71	17.68	0.522717	0.4	0.716978	171.41	285.91	228.66	57.25	1.8e-08	0.143587	3.17	3.86	5.06	4.03	0.552178	3.1e-10	6.9644	13.89	10.59	10.59	11.69	1.1	0.0024	2.63902	18.69	13.59	35.34	22.54	6.56715	0.42
Cscaffold10000082	Aspni5_42652	#N/A	#N/A	#N/A	0.15	0.16	0.16	0.156667	0.00333333	0.1	0.18	0.34	0.206667	0.0705534	0.58	1.39474	0.23	0.08	0.25	0.186667	0.0536449	0.61	1.37554	0.38	0.12	0.25	0.13	0.69	0.784584	0.36	0.31	0.38	0.35	0.0208167	0.092	0.466516	0.23	0.11	0.12	0.153333	0.0384419	0.88	1.10191	0.13	0.14	0.2	0.156667	0.0218581	0.9
Cscaffold10000001	Aspni5_42571	#N/A	#N/A	#N/A	0	0	0	0	0	0	0	0	0	0	NA	#VALUE!	0	0	0	0	0	NA	#VALUE!	0	0	0	0	NA	#VALUE!	0	0	0	0	0	NA	#VALUE!	0	0	0	0	0	NA	#VALUE!	0	0	0	0	0	NA
Cscaffold9000509	Aspni5_42531	#N/A	#N/A	#N/A	419.29	466.82	599.99	495.367	54.0811	496.99	549.44	479.64	508.69	20.9816	0.82	1.09429	707.8	593.47	571.35	624.207	42.2816	0.36	1.38511	492.4	438.04	465.22	27.18	0.41	1.3566	822.46	755.89	659.89	746.08	47.1855	0.28	0.712025	639.12	569.29	703.95	637.453	38.8819	0.72	0.882703	312.63	292.04	362.18	322.283	20.815	0.081
Cscaffold9000505	Aspni5_42527	#N/A	#N/A	#N/A	0.29	0.77	0.61	0.556667	0.141107	2.61	1.19	1.55	1.78333	0.426198	0.014	3.4822	3.57	3.69	3.2	3.48667	0.14746	7.8e-05	6.9644	0.61	0.95	0.78	0.17	0.87	0.876606	2.38	1.06	1.42	1.62	0.393954	0.044	0.353553	2.56	1.44	1.44	1.81333	0.373333	0.025	0.329877	1.51	1.09	0.43	1.01	0.314325	0.34
Cscaffold9000503	Aspni5_42525	#N/A	#N/A	#N/A	0.75	0.85	0.45	0.683333	0.120185	0.96	0.92	2.37	1.41667	0.476807	0.098	2.2974	3.74	1.63	1.77	2.38	0.6812	0.0017	4	2.22	1.36	1.79	0.43	0.14	0.466516	0.93	0.17	0.41	0.503333	0.224301	0.54	1.44393	2.42	1.11	1.4	1.64333	0.397254	0.064	0.435275	0.46	0.8	0.76	0.673333	0.10729	0.84
Cscaffold9000501	Aspni5_42523	#N/A	#N/A	#N/A	2.35	0.69	2.02	1.68667	0.507357	3.72	2.72	3.43	3.29	0.297041	0.57	2.14355	2.01	0.92	1.78	1.57	0.331713	0.99	1.01537	0.88	0.59	0.735	0.145	0.41	3.03143	3.6	2.26	2.67	2.84333	0.396414	0.72	0.63728	1.62	1.8	1.72	1.71333	0.0520683	0.93	1.12506	0.61	0.31	0.99	0.636667	0.196751	0.33
Cscaffold9000491	Aspni5_42513	#N/A	#N/A	#N/A	3.74	3	3.04	3.26	0.240278	3.93	4.45	2.7	3.69333	0.518856	0.57	1.19748	5.27	5.01	4.89	5.05667	0.112151	0.059	1.68179	7.25	2.68	4.965	2.285	0.64	0.852635	3.17	4.52	2.92	3.53667	0.496935	0.99	1.00507	7.02	7.85	8.07	7.64667	0.319705	0.003	0.5	6.93	11.56	6.89	8.46	1.55004	0.00027
Cscaffold9000468	Aspni5_42490	#N/A	#N/A	#N/A	1.48	1.32	1.03	1.27667	0.131698	2.77	2.51	2.49	2.59	0.090185	0.054	2.14355	2.48	2.42	1.88	2.26	0.190788	0.12	1.93187	1.62	1.35	1.485	0.135	0.87	1.10191	0.51	0.59	0.4	0.5	0.0550757	0.0091	2.82843	1.56	1.15	0.7	1.13667	0.24835	0.58	1.27456	1.82	2.62	2.55	2.33	0.255799	0.2
Cscaffold9000441	Aspni5_42463	#N/A	#N/A	#N/A	1.03	1.1	1.25	1.12667	0.0648931	3.15	1.41	2.52	2.36	0.508626	0.00067	2.2974	1.51	0.81	0.85	1.05667	0.226961	0.92	1.04247	2.71	1.52	2.115	0.595	0.18	0.68302	1.25	0.64	1.3	1.06333	0.212158	0.78	1.09429	0.8	0.73	0.65	0.726667	0.0433333	0.039	1.7411	0.6	0.92	0.62	0.713333	0.103494	0.031
Cscaffold9000440	Aspni5_42462	#N/A	#N/A	#N/A	0	0	0	0	0	0	0.09	0	0.03	0.03	NA	2048	0.14	0	0.13	0.09	0.0450925	NA	8192	0.34	0.07	0.205	0.135	NA	3.8147e-06	0.11	0	0.06	0.0566667	0.031798	NA	1.52588e-05	0.06	0	0	0.02	0.02	NA	3.05176e-05	0.2	0	0.07	0.09	0.0585947	NA
Cscaffold9000430	Aspni5_42452	#N/A	#N/A	#N/A	1	0.95	0.63	0.86	0.115902	1.7	1.71	1.85	1.75333	0.0484195	0.058	2.14355	1.84	1.07	0.99	1.3	0.270986	0.26	1.68179	0.36	0.49	0.425	0.065	0.088	2.63902	1.16	0.63	1.08	0.956667	0.164958	0.9	0.934327	1.28	0.89	0.93	1.03333	0.123873	0.87	0.913831	0.69	0.75	0.36	0.6	0.121244	0.31
Cscaffold9000392	Aspni5_42414	#N/A	#N/A	#N/A	0.53	0.15	0.42	0.366667	0.112891	0.91	0.72	0.63	0.753333	0.0825295	0.013	2.14355	1.12	0.96	1.32	1.13333	0.104137	4e-05	3.24901	1.07	1.31	1.19	0.12	0.0036	0.406126	0.47	0.42	0.46	0.45	0.0152753	0.83	0.920188	0.75	0.68	0.62	0.683333	0.0375648	0.13	0.641713	0.33	0.29	0.51	0.376667	0.0676593	0.77
Cscaffold9000389	Aspni5_42411	#N/A	#N/A	#N/A	15.56	3.31	14.22	11.03	3.87933	10.46	8.19	9.33	9.32667	0.655295	0.8	0.895025	2.92	6.9	5.97	5.26333	1.20203	0.045	0.50698	5.04	12.68	8.86	3.82	0.23	1.56917	3.42	3.15	2.74	3.10333	0.197681	5.8e-06	3.73213	4.64	5.24	5.62	5.16667	0.285268	0.0029	2.46229	5.21	6.74	7.7	6.55	0.725052	0.048
Cscaffold9000343	Aspni5_42365	#N/A	#N/A	#N/A	0	0	0.11	0.0366667	0.0366667	0	0	0	0	0	NA	3.05176e-05	0	0	0	0	0	NA	3.05176e-05	0	0	0	0	NA	8192	0.15	0	0	0.05	0.05	NA	0.864537	0	0	0	0	0	NA	8192	0	0.2	0	0.0666667	0.0666667	NA
Cscaffold9000318	Aspni5_42340	#N/A	#N/A	#N/A	0	0	0	0	0	0	0	0	0	0	NA	0.0412346	0	0	0	0	0	NA	0.0384733	0.08	0	0.04	0.04	NA	3.05176e-05	0	0	0	0	0	NA	0.0412346	0	0	0	0	0	NA	0.0473661	0	0	0	0	0	NA
Cscaffold9000298	Aspni5_42320	#N/A	#N/A	#N/A	0.05	0.15	0.05	0.0833333	0.0333333	0	0	0.06	0.02	0.02	NA	0.25	0	0	0	0	0	NA	7.62939e-06	0.21	0	0.105	0.105	0.95	0.90125	0.07	0	0	0.0233333	0.0233333	0.32	4.28709	0	0	0	0	0	0.85	8192	0.04	0	0.04	0.0266667	0.0133333	0.47
Cscaffold9000297	Aspni5_42319	#N/A	#N/A	#N/A	0.96	0.8	1.01	0.923333	0.0633333	0.14	0.06	0.11	0.103333	0.0233333	0.00018	0.116629	0.59	0.49	0.34	0.473333	0.0726483	0.19	0.550953	2.6	1.66	2.13	0.47	0.16	0.562529	0.07	0.29	0.04	0.133333	0.0788106	4.6e-05	9.18959	0.24	0.54	0.47	0.416667	0.0906152	0.014	2.63902	0.36	0.34	0.33	0.343333	0.00881917	0.0077
Cscaffold9000296	Aspni5_42318	#N/A	#N/A	#N/A	0.03	0	0.03	0.02	0.01	0.06	0.11	0.04	0.07	0.0208167	NA	3.24901	0.03	0	0.02	0.0166667	0.00881917	NA	0.944747	0.05	0.03	0.04	0.01	NA	0.697372	0	0	0	0	0	NA	4096	0.02	0.04	0	0.02	0.011547	NA	1.29235	0	0	0.03	0.01	0.01	NA
Cscaffold9000285	Aspni5_42307	#N/A	#N/A	#N/A	0	0	0	0	0	0	0	0	0	0	NA	#VALUE!	0	0	0	0	0	NA	#VALUE!	0	0	0	0	NA	#VALUE!	0	0	0	0	0	NA	#VALUE!	0	0	0	0	0	NA	#VALUE!	0	0	0	0	0	NA
Cscaffold9000284	Aspni5_42306	#N/A	#N/A	#N/A	0.37	0.29	0.13	0.263333	0.0705534	0.06	0.22	0	0.0933333	0.0656591	NA	0.378929	0.28	0.65	0.35	0.426667	0.11348	NA	1.72907	0.22	0	0.11	0.11	NA	3.03143	0.18	0	0	0.06	0.06	NA	5.65685	0	0	0.06	0.02	0.02	NA	14.9285	0	0	0	0	0	NA
Cscaffold9000279	Aspni5_42301	#N/A	#N/A	#N/A	0	0	0	0	0	0	0	0	0	0	NA	#VALUE!	0	0	0	0	0	NA	#VALUE!	0	0	0	0	NA	#VALUE!	0	0	0	0	0	NA	#VALUE!	0	0	0	0	0	NA	#VALUE!	0	0	0	0	0	NA
Cscaffold9000260	Aspni5_42282	#N/A	#N/A	#N/A	167.9	33.42	142.76	114.693	41.2796	58.14	63.57	56.95	59.5533	2.0375	0.034	0.550953	147.9	173.12	192.71	171.243	12.9695	0.11	1.61328	70.89	27.28	49.085	21.805	0.00012	3.03143	114.05	107.57	100.07	107.23	4.03926	0.65	1.15669	44.01	43.4	48.3	45.2367	1.54176	2.6e-05	2.82843	26.55	15.93	40.47	27.65	7.10541	6e-10
Cscaffold9000246	Aspni5_42268	#N/A	#N/A	#N/A	0	0	0	0	0	0	0	0	0	0	NA	#VALUE!	0	0	0	0	0	NA	#VALUE!	0	0	0	0	NA	#VALUE!	0	0	0	0	0	NA	#VALUE!	0	0	0	0	0	NA	#VALUE!	0	0	0	0	0	NA
Cscaffold9000231	Aspni5_42253	#N/A	#N/A	#N/A	0.07	0	0	0.0233333	0.0233333	0.02	0	0	0.00666667	0.00666667	0.55	0.353553	0	0	0	0	0	0.98	7.62939e-06	0.79	0.05	0.42	0.37	0.0044	0.0883883	17.43	12	36.05	21.8267	7.28237	3.8e-19	0.00128858	14.59	8.72	16.25	13.1867	2.28417	4.1e-16	0.00240458	1.33	1.4	1.68	1.47	0.106927	3.7e-07
Cscaffold9000229	Aspni5_42251	#N/A	#N/A	#N/A	0.03	0.1	0	0.0433333	0.0296273	0.09	0.04	0.15	0.0933333	0.031798	NA	2.63902	0.03	0	0.08	0.0366667	0.0233333	NA	1.06585	0	0	0	0	NA	8192	0	0	0	0	0	NA	8192	0	0	0.03	0.01	0.01	NA	4.28709	0	0.06	0	0.02	0.02	NA
Cscaffold9000228	Aspni5_42250	#N/A	#N/A	#N/A	3.45	1.8	2.66	2.63667	0.476457	1.61	1.34	0.81	1.25333	0.23497	0.018	0.503478	2.29	2.19	3.24	2.57333	0.334581	0.91	1.04899	3.75	2.01	2.88	0.87	0.61	1.19748	2.21	2.32	2.25	2.26	0.0321455	0.43	1.26576	1.71	1.62	1.38	1.57	0.0984886	0.014	1.93187	3.35	3.59	2.03	2.99	0.484974	0.94
Cscaffold9000224	Aspni5_42246	#N/A	#N/A	#N/A	0	0	0	0	0	0	0	0	0	0	NA	0.133972	0	0	0	0	0	NA	0.125	0	0	0	0	NA	0.125	0	0	0	0	0	NA	0.133972	0	0	0	0	0	NA	0.133972	0	0	0	0	0	NA
Cscaffold9000222	Aspni5_42244	#N/A	#N/A	#N/A	0.88	0.56	1.53	0.99	0.285365	0.18	0.32	0.22	0.24	0.0416333	0.015	0.25	1.26	0.94	0.84	1.01333	0.126667	0.89	1.10957	1.12	1.04	1.08	0.04	0.81	1.18921	0.32	0.34	0.27	0.31	0.0208167	0.018	3.4822	0.33	0.2	0.33	0.286667	0.0433333	0.0083	4	1.56	0.99	0.94	1.16333	0.198858	0.91
Cscaffold9000221	Aspni5_42243	#N/A	#N/A	#N/A	0	0.04	0.02	0.02	0.011547	0.02	0.06	0	0.0266667	0.0176383	NA	1.53688	0.02	0	0.06	0.0266667	0.0176383	NA	1.77769	0.02	0	0.01	0.01	NA	2.14355	0.03	0.04	0	0.0233333	0.0120185	NA	1.04899	0.05	0.03	0.04	0.04	0.0057735	NA	0.466516	0.02	0	0.06	0.0266667	0.0176383	NA
Cscaffold9000220	Aspni5_42242	#N/A	#N/A	#N/A	0.11	0.1	0.18	0.13	0.0251661	0.13	0.03	0.05	0.07	0.0305505	0.46	0.582367	0.06	0.1	0.16	0.106667	0.0290593	0.87	0.876606	0.87	0.33	0.6	0.27	0.012	0.267943	0.85	1.25	1.68	1.26	0.239653	2.6e-07	0.108819	2.59	3.16	3.74	3.16333	0.331981	2.6e-13	0.0473661	2.34	2.05	5.5	3.29667	1.10484	8.8e-14
Cscaffold9000218	Aspni5_42240	#N/A	#N/A	#N/A	6.76	2.54	6.09	5.13	1.30936	5.14	2.68	5.8	4.54	0.949316	0.94	0.941478	3.62	1.93	2.17	2.57333	0.527899	0.36	0.550953	0.75	0.05	0.4	0.35	5.3e-06	17.1484	1.27	0.68	2.02	1.32333	0.387743	0.0085	4	0.84	0.65	2.49	1.32667	0.584247	0.005	4.28709	2.65	1.46	1.82	1.97667	0.352341	0.057
Cscaffold9000216	Aspni5_42238	#N/A	#N/A	#N/A	58.3	14.04	52.39	41.5767	13.8736	14.44	17.94	12.8	15.06	1.51583	0.059	0.378929	26.3	36.4	72.81	45.17	14.1242	0.84	1.1487	3.19	19.03	11.11	7.92	0.0036	4.59479	18.6	12.59	11.85	14.3467	2.13737	0.015	3.03143	28.52	30	38.59	32.37	3.13921	0.46	1.47427	57.34	45.9	146.51	83.25	31.8019	0.28
Cscaffold9000213	Aspni5_42235	#N/A	#N/A	#N/A	2.51	1.19	1.39	1.69667	0.410745	0.44	0.46	0.23	0.376667	0.0735603	0.00023	0.233258	2.54	2.39	2.75	2.56	0.104403	0.16	1.61328	3.4	1.97	2.685	0.715	0.64	0.82932	0.64	0.69	0.73	0.686667	0.0260342	0.004	2.63902	1.14	1.21	1.29	1.21333	0.0433333	0.13	1.6358	0.92	0.47	1.18	0.856667	0.207391	0.023
Cscaffold9000212	Aspni5_42234	#N/A	#N/A	#N/A	0	0	0	0	0	0	0	0	0	0	NA	0.0717936	0	0	0	0	0	NA	0.0669858	0	0	0	0	NA	0.0717936	0	0	0	0	0	NA	0.0717936	0	0	0	0	0	NA	0.0769465	0	0	0	0	0	NA
Cscaffold9000210	Aspni5_42232	#N/A	#N/A	#N/A	2.17	4.15	1.71	2.67667	0.748539	2.8	1.22	1.89	1.97	0.457857	0.72	0.80107	4.49	4.55	5.38	4.80667	0.287189	0.18	1.97247	3.76	2.39	3.075	0.685	0.89	1.10191	1.83	0.71	1.88	1.47333	0.381939	0.21	1.87905	1.09	0.4	1.1	0.863333	0.231685	0.011	3.24901	2.5	1.52	2.75	2.25667	0.375337	0.65
Cscaffold9000209	Aspni5_42231	#N/A	#N/A	#N/A	0	0	0	0	0	0	0	0	0	0	NA	0.378929	0	0	0	0	0	NA	0.353553	0	0	0	0	NA	0.353553	0	0	0	0	0	NA	0.353553	0	0	0	0	0	NA	0.378929	0	0	0	0	0	NA
Cscaffold9000205	Aspni5_42227	#N/A	#N/A	#N/A	1.26	2.07	1.34	1.55667	0.257704	1.61	1.85	1.93	1.79667	0.096148	0.41	1.23971	0.37	0.69	0.91	0.656667	0.156773	0.001	0.466516	1.76	2.07	1.915	0.155	0.95	1.02527	2.08	2.41	2.25	2.24667	0.0952774	0.18	0.737135	1.9	3.78	2.59	2.75667	0.54907	0.042	0.646176	3.78	2.5	4.46	3.58	0.574572	0.00025
Cscaffold9000184	Aspni5_42206	#N/A	#N/A	#N/A	0.61	0.32	0.64	0.523333	0.102035	0.8	0.74	1.49	1.01	0.240624	0.17	1.97247	0.19	0.15	0.83	0.39	0.220303	0.84	0.858565	0.73	0.49	0.61	0.12	0.86	1.13288	0.44	1.73	1.94	1.37	0.468935	0.031	0.406126	1.75	1.2	1.22	1.39	0.180093	0.045	0.435275	1.39	1.32	1.35	1.35333	0.0202759	0.059
Cscaffold9000183	Aspni5_42205	#N/A	#N/A	#N/A	0	0	0	0	0	0	0	0	0	0	NA	#VALUE!	0	0	0	0	0	NA	#VALUE!	0	0	0	0	NA	#VALUE!	0	0	0	0	0	NA	#VALUE!	0	0	0	0	0	NA	#VALUE!	0	0	0	0	0	NA
Cscaffold9000176	Aspni5_42198	#N/A	#N/A	#N/A	47.86	19.55	45.37	37.5933	9.05026	14.33	12.8	19.27	15.4667	1.95228	0.0052	0.435275	4.87	15.55	12.72	11.0467	3.19456	8e-05	0.307786	22.51	26.25	24.38	1.87	0.042	1.97247	11	11.43	13.33	11.92	0.715844	9.3e-06	3.4822	10.86	14.05	17.8	14.2367	2.00558	5.6e-05	3.03143	16.39	10.46	22.76	16.5367	3.55146	0.00083
Cscaffold9000175	Aspni5_42197	#N/A	#N/A	#N/A	0.04	0	0.09	0.0433333	0.0260342	0	0	0	0	0	0.98	7.62939e-06	0.19	0.06	0.07	0.106667	0.0417665	0.39	2.63902	0.07	0.52	0.295	0.225	0.077	0.203063	0	0.06	0	0.02	0.02	0.46	3.03143	0	0	0	0	0	0.85	4096	0.11	0.15	0.07	0.11	0.023094	0.5
Cscaffold9000117	Aspni5_42139	#N/A	#N/A	#N/A	0	0	0	0	0	0	0	0	0	0	NA	#VALUE!	0	0	0	0	0	NA	#VALUE!	0	0	0	0	NA	#VALUE!	0	0	0	0	0	NA	#VALUE!	0	0	0	0	0	NA	#VALUE!	0	0	0	0	0	NA
Cscaffold9000096	Aspni5_42118	#N/A	#N/A	#N/A	2.57	1.4	2.7	2.22333	0.413374	3.44	1.95	2.18	2.52333	0.463117	0.67	1.19748	1.14	2.83	1.75	1.90667	0.49411	0.78	0.876606	4.64	4.07	4.355	0.285	0.27	0.668964	2.69	2.63	2.45	2.59	0.072111	0.89	0.942131	2.94	2.5	3.96	3.13333	0.432409	0.57	0.817902	2.14	2.65	3.87	2.88667	0.513236	0.73
Cscaffold9000051	Aspni5_42073	#N/A	#N/A	#N/A	1.19	0.44	1.06	0.896667	0.231397	1.56	0.9	2.03	1.49667	0.327736	0.34	1.72907	3.29	3.22	1.82	2.77667	0.47876	0.019	3.24901	0.25	0.45	0.35	0.1	0.067	3.4822	0.27	0.14	0.57	0.326667	0.127323	0.093	2.63902	0.35	0.27	0.34	0.32	0.0251661	0.043	3.24901	0.87	0.17	0.16	0.4	0.235018	0.15
Cscaffold9000046	Aspni5_42068	#N/A	#N/A	#N/A	0.38	0.9	0.4	0.56	0.170098	0.28	0.58	0.12	0.326667	0.134825	0.55	0.655197	1.31	0.72	0.94	0.99	0.172143	0.17	2.14355	3.26	0.74	2	1.26	0.025	0.329877	0.96	0.74	0.51	0.736667	0.129915	0.71	0.795536	0.86	0.42	1.33	0.87	0.262742	0.42	0.659754	1.72	0.36	1.19	1.09	0.395769	0.15
Cscaffold9000029	Aspni5_42051	#N/A	#N/A	#N/A	49.58	27.56	41.55	39.5633	6.43377	11.06	11.67	9	10.5767	0.807761	3.2e-05	0.287175	32.02	37.16	45.02	38.0667	3.78006	0.94	1.03742	101.8	82.53	92.165	9.635	0.094	0.550953	40.44	28.6	59.51	42.85	9.00395	0.97	0.982821	50.65	45.66	46.67	47.66	1.52317	0.89	0.94737	43.74	36.94	65.71	48.7967	8.68151	0.8
Cscaffold9000023	Aspni5_42045	#N/A	#N/A	#N/A	0	0	0	0	0	0	0	0	0	0	NA	0.133972	0.01	0.02	0	0.01	0.0057735	NA	65536	0	0	0	0	NA	0.133972	0	0	0	0	0	NA	0.133972	0	0	0	0	0	NA	0.143587	0	0	0	0	0	NA
Cscaffold9000022	Aspni5_42044	#N/A	#N/A	#N/A	16.9	10.98	19.02	15.6333	2.40581	17.73	19.6	18.74	18.69	0.540401	0.51	1.26576	34.95	37.95	24.59	32.4967	4.04708	0.0065	2.2974	84.83	58.38	71.605	13.225	3.6e-05	0.287175	12.02	11.15	12.11	11.76	0.306105	0.25	1.42405	23.86	15.83	18.01	19.2333	2.3974	0.82	0.920188	20.91	20.66	26.68	22.75	1.96632	0.39
Cscaffold9000015	Aspni5_42037	#N/A	#N/A	#N/A	2.59	2.64	1.85	2.36	0.255408	2.95	3.06	3.41	3.14	0.138684	0.39	1.42405	5.36	3.81	1.83	3.66667	1.02154	0.16	1.71713	3.01	3.26	3.135	0.125	0.94	0.957271	0.8	1.16	1.71	1.22333	0.264596	0.077	1.97247	2.09	1.38	2.07	1.84667	0.233405	0.36	1.41421	1.76	3.81	1.73	2.43333	0.688388	0.84
Cscaffold9000004	Aspni5_42026	#N/A	#N/A	#N/A	0.02	0	0.02	0.0133333	0.00666667	0.07	0	0	0.0233333	0.0233333	NA	1.53688	0.02	0	0.02	0.0133333	0.00666667	NA	0.944092	0	0	0	0	NA	4096	0.03	0	0	0.01	0.01	NA	1.97247	0.02	0	0.02	0.0133333	0.00666667	NA	1.34723	0	0.04	0	0.0133333	0.0133333	NA
Cscaffold8000526	Aspni5_41975	#N/A	#N/A	#N/A	6.25	4.8	3.93	4.99333	0.676667	6.45	6.83	5.09	6.12333	0.528183	0.55	1.30134	6.9	6.81	7.35	7.02	0.167033	0.32	1.52626	5.11	3	4.055	1.055	0.29	1.59107	2.3	2.89	1.48	2.22333	0.408833	0.011	2.46229	4.85	2.2	1.55	2.86667	1.00926	0.062	1.94531	3.25	3.39	1.29	2.64333	0.677872	0.052
Cscaffold8000515	Aspni5_41964	#N/A	#N/A	#N/A	0.11	0	0.35	0.153333	0.103333	0.55	0.54	0.55	0.546667	0.00333333	NA	3.4822	0.2	0.17	0.55	0.306667	0.121974	NA	2.14355	0.2	0.11	0.155	0.045	0.81	1.38511	0.32	0	0.26	0.193333	0.0982061	0.91	0.870551	0.08	0.16	0.1	0.113333	0.024037	0.64	1.7411	0.38	0	0.2	0.193333	0.109747	0.88
Cscaffold8000452	Aspni5_41901	#N/A	#N/A	#N/A	0	0	0	0	0	0	0	0	0	0	NA	0.590496	0	0	0	0	0	NA	0.570382	0	0	0	0	NA	0.582367	0	0	0	0	0	NA	0.582367	0	0	0	0	0	NA	0.582367	0	0	0	0	0	NA
Cscaffold8000450	Aspni5_41899	#N/A	#N/A	#N/A	0.61	1.21	0.32	0.713333	0.262064	0.84	0.19	0.85	0.626667	0.218352	0.98	1.01889	0.77	1.28	0.82	0.956667	0.16231	0.36	1.50525	0.83	0.22	0.525	0.305	0.35	1.60214	1.22	1.2	1.06	1.16	0.0503322	0.21	0.619854	1.33	1.02	1.42	1.25667	0.121152	0.14	0.590496	1.12	1.43	0.82	1.12333	0.1761	0.33
Cscaffold8000343	Aspni5_41792	#N/A	#N/A	#N/A	22.16	14.32	18.37	18.2833	2.26363	17.11	21.09	18.7	18.9667	1.15664	0.67	1.09429	15.05	14.34	18.76	16.05	1.37041	0.83	0.948684	24.86	16.15	20.505	4.355	0.5	1.15669	24.73	19.02	24.36	22.7033	1.84476	0.42	0.864537	18.23	18.94	19.82	18.9967	0.459867	0.6	1.10191	10.94	11.25	17.7	13.2967	2.20348	0.0092
Cscaffold8000320	Aspni5_41769	#N/A	#N/A	#N/A	2.39	2.79	2.65	2.61	0.117189	3.24	2.22	2.93	2.79667	0.301901	0.49	1.15669	1.8	4.05	2.24	2.69667	0.688485	0.72	1.08673	4.19	3.9	4.045	0.145	0.32	0.823591	1.8	1.65	1.63	1.69333	0.0536449	0.004	1.64718	1.96	2.54	1.82	2.10667	0.220404	0.037	1.42405	3.58	4.31	3.7	3.86333	0.226004	0.077
Cscaffold8000275	Aspni5_41724	#N/A	#N/A	#N/A	33.31	17.05	25.72	25.36	4.69731	16.06	26.58	10.91	17.85	4.61123	0.48	0.742262	14.4	22.47	24.05	20.3067	2.98835	0.76	0.858565	68.69	76.92	72.805	4.115	0.038	0.435275	7.34	10.19	6.27	7.93333	1.16985	0.00019	3.4822	11.12	13.86	8.43	11.1367	1.56753	0.0043	2.63902	9.22	8.47	19.14	12.2767	3.43849	0.014
Cscaffold8000239	Aspni5_41688	#N/A	#N/A	#N/A	1.72	1.01	1.91	1.54667	0.273882	1.6	0.78	1.08	1.15333	0.239537	0.36	0.790041	1.64	1.7	1.8	1.71333	0.0466667	0.54	1.18099	7.79	7.69	7.74	0.05	9e-12	0.267943	1.27	1.13	1.02	1.14	0.0723418	0.077	1.49485	3.74	4.41	2.87	3.67333	0.445808	0.0002	0.5	3.21	4.07	3.89	3.72333	0.261874	6.8e-05
Cscaffold8000191	Aspni5_41640	#N/A	#N/A	#N/A	0	0	0	0	0	0	0	0	0	0	NA	#VALUE!	0	0	0	0	0	NA	#VALUE!	0	0	0	0	NA	#VALUE!	0	0	0	0	0	NA	#VALUE!	0	0	0	0	0	NA	#VALUE!	0	0	0	0	0	NA
Cscaffold8000169	Aspni5_41618	#N/A	#N/A	#N/A	1.66	0.31	1.26	1.07667	0.400347	1.8	1.33	2.06	1.73	0.21362	0.11	1.69349	0.42	0.37	0.27	0.353333	0.0440959	0.0014	0.353553	0.36	0.96	0.66	0.3	0.04	2	0.1	0.07	0.1	0.09	0.01	5.9e-17	12.996	0.12	0.09	0.11	0.106667	0.00881917	1.5e-16	12.1257	0.08	0.09	0.12	0.0966667	0.0120185	1.4e-16
Cscaffold8000167	Aspni5_41616	#N/A	#N/A	#N/A	6.49	6.7	7.02	6.73667	0.154092	5.71	6.04	5.69	5.81333	0.11348	0.67	0.920188	5.69	5.62	5.15	5.48667	0.169542	0.54	0.888843	8.86	11.35	10.105	1.245	0.37	0.846745	5.78	8.14	6.73	6.88333	0.685574	0.79	1.0519	7.35	9.87	7.86	8.36	0.76922	0.66	0.926588	14.1	11.23	9.87	11.7333	1.24676	0.00073
Cscaffold8000157	Aspni5_41606	#N/A	#N/A	#N/A	0.07	0.15	0.19	0.136667	0.0352767	0.06	0.07	0.05	0.06	0.0057735	0.17	0.435275	0.22	0.17	0.14	0.176667	0.0233333	0.53	1.40444	0.4	0.54	0.47	0.07	0.016	0.378929	0.37	0.26	0.3	0.31	0.0321455	0.062	0.466516	1.33	1.75	1.42	1.5	0.127671	2e-11	0.101532	1.52	1.45	2.46	1.81	0.325628	1.2e-13
Cscaffold8000117	Aspni5_41566	#N/A	#N/A	#N/A	0	0	0	0	0	0	0	0	0	0	NA	#VALUE!	0	0	0	0	0	NA	#VALUE!	0	0	0	0	NA	#VALUE!	0	0	0	0	0	NA	#VALUE!	0	0	0	0	0	NA	#VALUE!	0	0	0	0	0	NA
Cscaffold8000098	Aspni5_41547	#N/A	#N/A	#N/A	0.4	0.31	0.21	0.306667	0.0548736	0.4	0.24	0.37	0.336667	0.0491031	NA	1.17283	0.82	0.76	0.33	0.636667	0.154308	NA	2.14355	0.18	0.1	0.14	0.04	0.28	2.82843	0.14	0.16	0.23	0.176667	0.0272845	0.5	1.75321	0.45	0.44	0.46	0.45	0.0057735	0.73	0.773782	0.17	0.93	0.71	0.603333	0.225783	0.49
Cscaffold8000072	Aspni5_41521	#N/A	#N/A	#N/A	3.32	2.06	2.79	2.72333	0.365255	1.72	1.49	1.55	1.58667	0.0688799	0.046	0.615572	3.48	2.75	2.77	3	0.240069	0.53	1.18921	2.77	1.89	2.33	0.44	0.11	1.51572	1.16	0.92	1.13	1.07	0.0754983	1.5e-05	2.63902	2.22	1.19	2.23	1.88	0.345012	0.03	1.6245	1.92	1.89	1.57	1.79333	0.112002	0.02
Cscaffold8000048	Aspni5_41497	#N/A	#N/A	#N/A	7.74	5.38	4.87	5.99667	0.884012	3.5	3.88	3.56	3.64667	0.117945	0.0076	0.641713	6.04	4.67	6.2	5.63667	0.485535	0.92	1.02598	6.79	5.88	6.335	0.455	0.28	1.22264	5.24	5.49	5.96	5.56333	0.211056	0.4	1.15669	7.89	6.71	8.87	7.82333	0.624429	0.4	0.870551	6.01	4.69	9.1	6.6	1.30679	1
Cscaffold7000554	Aspni5_41449	#N/A	#N/A	#N/A	12.38	13.79	12.92	13.03	0.410731	5.24	4.36	5.55	5.05	0.356417	0.017	0.406126	7.64	7.59	5.46	6.89667	0.718478	0.18	0.582367	12.99	2.55	7.77	5.22	0.055	2.14355	8.93	7.53	6.29	7.58333	0.762569	0.09	1.85318	6.49	4.49	6.38	5.78667	0.649111	0.007	2.63902	11.09	9.96	4.12	8.39	2.15978	0.18
Cscaffold7000547	Aspni5_41442	#N/A	#N/A	#N/A	11.76	7.85	10.52	10.0433	1.15361	14.88	16.23	12.7	14.6033	1.02837	0.024	1.53688	9.53	11.92	11.25	10.9	0.711782	0.5	1.17283	16.43	15.42	15.925	0.505	0.36	0.812252	12.02	15.22	10.64	12.6267	1.35648	0.48	0.864537	15.18	15.89	11.8	14.29	1.26176	0.27	0.806642	10.28	11.55	16.59	12.8067	1.92687	0.52
Cscaffold7000480	Aspni5_41375	#N/A	#N/A	#N/A	0	0	0	0	0	0	0.13	0	0.0433333	0.0433333	NA	2048	0	0.32	0	0.106667	0.106667	NA	8192	0	0.1	0.05	0.05	NA	3.05176e-05	0	0	0	0	0	NA	0.0220971	0.08	0	0.1	0.06	0.0305505	NA	1.52588e-05	0	0	0	0	0	NA
Cscaffold7000464	Aspni5_41359	#N/A	#N/A	#N/A	0.77	1.52	2.02	1.43667	0.363242	0.58	0.59	0.24	0.47	0.115036	0.062	0.353553	0.71	0.44	0.32	0.49	0.115326	0.087	0.378929	3.3	0.94	2.12	1.18	0.83	0.870551	0.84	1.05	0.81	0.9	0.0754983	0.3	1.71713	0.51	0.71	0.27	0.496667	0.127192	0.016	3.4822	1.41	0.36	0.94	0.903333	0.303663	0.35
Cscaffold7000377	Aspni5_41272	#N/A	#N/A	#N/A	30.51	33.45	27.06	30.34	1.84659	23.25	18.93	23.98	22.0533	1.57582	0.13	0.779165	25.74	27.21	26.25	26.4	0.430929	0.81	0.948684	49.8	44.21	47.005	2.795	0.29	0.823591	29.64	23.16	22.98	25.26	2.19062	0.11	1.29235	34.48	30.44	34.38	33.1	1.33031	0.85	1.03814	19.75	19.77	26.64	22.0533	2.29334	0.006
Cscaffold7000375	Aspni5_41270	#N/A	#N/A	#N/A	318.98	421.02	235.14	325.047	53.7446	202	208.88	150.74	187.207	18.3412	0.06	0.61132	323.4	284.22	359.52	322.38	21.7432	0.84	1.07923	447.94	376.46	412.2	35.74	0.98	1.01045	31.03	37.44	18.48	28.9833	5.56812	2.8e-29	12.1257	40.97	40.98	29.71	37.22	3.755	4.9e-25	9.84916	60.96	51.07	59.45	57.16	3.07604	3.2e-16
Cscaffold7000374	Aspni5_41269	#N/A	#N/A	#N/A	0.11	0.04	0.06	0.07	0.0208167	0	0.03	0.03	0.02	0.01	NA	0.307786	0	0.17	0.14	0.103333	0.0523874	NA	1.41421	0.26	0.39	0.325	0.065	0.18	0.287175	0.08	0.13	0.02	0.0766667	0.031798	0.92	1.12506	0.04	0	0	0.0133333	0.0133333	0.18	4.92458	0.02	0	0.03	0.0166667	0.00881917	0.22
Cscaffold7000373	Aspni5_41268	#N/A	#N/A	#N/A	0.25	0.21	0.24	0.233333	0.0120185	0.65	0.7	0.4	0.583333	0.0927961	0.041	2.63902	0.28	0.85	0.7	0.61	0.170587	0.039	2.82843	4.4	1.01	2.705	1.695	1.7e-06	0.116629	1	1.26	0.93	1.06333	0.100388	0.0008	0.233258	1.2	3.79	1.75	2.24667	0.787831	2.7e-07	0.125	1.59	1.65	2.63	1.95667	0.337112	9.2e-07
Cscaffold7000366	Aspni5_41261	#N/A	#N/A	#N/A	0	0	0	0	0	0	0	0	0	0	NA	#VALUE!	0	0	0	0	0	NA	#VALUE!	0	0	0	0	NA	#VALUE!	0	0	0	0	0	NA	#VALUE!	0	0	0	0	0	NA	#VALUE!	0	0	0	0	0	NA
Cscaffold7000363	Aspni5_41258	#N/A	#N/A	#N/A	0	0	0	0	0	0	0	0	0	0	NA	#VALUE!	0	0	0	0	0	NA	#VALUE!	0	0	0	0	NA	#VALUE!	0	0	0	0	0	NA	#VALUE!	0	0	0	0	0	NA	#VALUE!	0	0	0	0	0	NA
Cscaffold7000362	Aspni5_41257	#N/A	#N/A	#N/A	0	0	0	0	0	0	0	0	0	0	NA	#VALUE!	0	0	0	0	0	NA	#VALUE!	0	0	0	0	NA	#VALUE!	0	0	0	0	0	NA	#VALUE!	0	0	0	0	0	NA	#VALUE!	0	0	0	0	0	NA
Cscaffold7000359	Aspni5_41254	#N/A	#N/A	#N/A	0	0	0	0	0	0	0	0	0	0	NA	#VALUE!	0	0	0	0	0	NA	#VALUE!	0	0	0	0	NA	#VALUE!	0	0	0	0	0	NA	#VALUE!	0	0	0	0	0	NA	#VALUE!	0	0	0	0	0	NA
Cscaffold7000356	Aspni5_41251	#N/A	#N/A	#N/A	5.19	3.44	4.26	4.29667	0.505514	1.38	0.74	1.63	1.25	0.265016	5.6e-06	0.307786	2.94	4.41	4.13	3.82667	0.450642	0.89	0.949342	7.74	6.85	7.295	0.445	0.33	0.757858	2.18	1.41	2.32	1.97	0.282902	0.00057	2.2974	3.23	3.32	4.16	3.57	0.296142	0.19	1.38511	3.54	2.82	3.72	3.36	0.274955	0.17
Cscaffold7000355	Aspni5_41250	#N/A	#N/A	#N/A	2.81	5.01	4.16	3.99333	0.640529	2.83	2.29	3.34	2.82	0.30315	0.44	0.757858	6.38	4.41	4.73	5.17333	0.610364	0.31	1.43396	3.27	2.12	2.695	0.575	0.065	1.89212	3.54	2.78	2.58	2.96667	0.292423	0.25	1.44393	2.73	1.57	2.56	2.28667	0.361678	0.024	1.94531	1.69	0.56	1.21	1.15333	0.327431	9e-06
Cscaffold7000354	Aspni5_41249	#N/A	#N/A	#N/A	0	0	0	0	0	0	0	0	0	0	NA	#VALUE!	0	0	0	0	0	NA	#VALUE!	0	0	0	0	NA	#VALUE!	0	0	0	0	0	NA	#VALUE!	0	0	0	0	0	NA	#VALUE!	0	0	0	0	0	NA
Cscaffold7000353	Aspni5_41248	#N/A	#N/A	#N/A	0	0	0	0	0	0	0	0	0	0	NA	#VALUE!	0	0	0	0	0	NA	#VALUE!	0	0	0	0	NA	#VALUE!	0	0	0	0	0	NA	#VALUE!	0	0	0	0	0	NA	#VALUE!	0	0	0	0	0	NA
Cscaffold7000352	Aspni5_41247	#N/A	#N/A	#N/A	32.94	35.33	35.04	34.4367	0.753001	24.93	18.31	21.53	21.59	1.91126	0.14	0.668964	28.78	30.13	26.99	28.6333	0.909402	0.79	0.907519	38.7	16.83	27.765	10.935	0.1	1.60214	15.6	18.52	17.44	17.1867	0.852395	0.0014	2.14355	24.29	23.83	27.1	25.0733	1.022	0.073	1.56917	43.66	36.8	29.93	36.7967	3.96351	0.98
Cscaffold7000351	Aspni5_41246	#N/A	#N/A	#N/A	4.16	3.29	6.55	4.66667	0.974583	13.05	9.46	9.79	10.7667	1.14563	6.7e-05	2.46229	9.56	12.13	10.74	10.81	0.74272	7.6e-05	2.46229	2.99	2.3	2.645	0.345	0.0015	2.2974	10.56	6.48	6.61	7.88333	1.33886	0.054	0.63728	8.68	7.53	9.08	8.43	0.464579	0.046	0.628507	1.56	1.29	1.65	1.5	0.108167	4.6e-08
Cscaffold7000350	Aspni5_41245	#N/A	#N/A	#N/A	2.99	1.71	1.97	2.22333	0.390612	1.62	0.92	1.06	1.2	0.213854	0.32	0.574349	8.84	7.35	6.8	7.66333	0.60938	0.0064	3.73213	4.59	7.74	6.165	1.575	0.16	0.466516	2.76	3.09	1.63	2.49333	0.442053	0.97	0.971307	2.6	2.09	1.78	2.15667	0.239049	0.78	1.17283	4.94	14.34	3.47	7.58333	3.40488	0.0097
Cscaffold7000347	Aspni5_41242	#N/A	#N/A	#N/A	0.02	0.04	0.05	0.0366667	0.00881917	0.05	0	0.06	0.0366667	0.0185592	NA	1.03455	0.02	0.04	0.02	0.0266667	0.00666667	NA	0.726986	0	0	0	0	NA	8192	0	0.04	0	0.0133333	0.0133333	NA	4	0.04	0	0	0.0133333	0.0133333	NA	2.82843	0	0	0.09	0.03	0.03	NA
Cscaffold7000346	Aspni5_41241	#N/A	#N/A	#N/A	0	0	0	0	0	0	0	0	0	0	NA	#VALUE!	0	0	0	0	0	NA	#VALUE!	0	0	0	0	NA	#VALUE!	0	0	0	0	0	NA	#VALUE!	0	0	0	0	0	NA	#VALUE!	0	0	0	0	0	NA
Cscaffold7000345	Aspni5_41240	#N/A	#N/A	#N/A	0	0	0.02	0.00666667	0.00666667	0	0	0	0	0	NA	3.05176e-05	0.02	0	0	0.00666667	0.00666667	NA	1.01466	0	0	0	0	NA	16384	0	0	0	0	0	NA	16384	0.01	0	0	0.00333333	0.00333333	NA	1.43396	0	0	0	0	0	NA
Cscaffold7000342	Aspni5_41237	#N/A	#N/A	#N/A	0	0.1	0	0.0333333	0.0333333	0	0	0	0	0	NA	1.52588e-05	0	0	0	0	0	NA	1.52588e-05	0	0	0	0	NA	16384	0	0	0.05	0.0166667	0.0166667	NA	1.6245	0	0.09	0	0.03	0.03	NA	1.28343	0	0.11	0	0.0366667	0.0366667	NA
Cscaffold7000339	Aspni5_41234	#N/A	#N/A	#N/A	0	0.05	0	0.0166667	0.0166667	0.03	0	0	0.01	0.01	NA	0.926588	0	0	0	0	0	NA	1.52588e-05	0	0	0	0	NA	8192	0	0.05	0	0.0166667	0.0166667	NA	1.07923	0	0	0	0	0	NA	8192	0	0	0	0	0	NA
Cscaffold7000336	Aspni5_41231	#N/A	#N/A	#N/A	0	0	0	0	0	0	0	0.14	0.0466667	0.0466667	NA	65536	0	0	0	0	0	NA	0.233258	0	0	0	0	NA	0.233258	0	0	0	0	0	NA	0.233258	0	0	0	0	0	NA	0.25	0	0	0	0	0	NA
Cscaffold7000332	Aspni5_41227	#N/A	#N/A	#N/A	0	0	0	0	0	0	0	0	0	0	NA	0.164938	0	0	0	0	0	NA	0.153893	0.08	0	0.04	0.04	NA	3.05176e-05	0	0	0	0	0	NA	0.164938	0	0	0	0	0	NA	0.164938	0	0	0	0	0	NA
Cscaffold7000331	Aspni5_41226	#N/A	#N/A	#N/A	0	0	0	0	0	0	0	0	0	0	NA	#VALUE!	0	0	0	0	0	NA	#VALUE!	0	0	0	0	NA	#VALUE!	0	0	0	0	0	NA	#VALUE!	0	0	0	0	0	NA	#VALUE!	0	0	0	0	0	NA
Cscaffold7000330	Aspni5_41225	#N/A	#N/A	#N/A	19.94	16.38	9.39	15.2367	3.09871	45.81	35.2	45.02	42.01	3.41263	0.011	3.03143	34.33	29.08	42.06	35.1567	3.76973	0.04	2.46229	36.59	12.08	24.335	12.255	0.73	0.817902	17.62	10.74	15.52	14.6267	2.03569	0.83	1.11729	21.65	11.4	14.12	15.7233	3.0656	0.86	1.09429	8.51	11.02	3.42	7.65	2.23567	0.079
Cscaffold7000329	Aspni5_41224	#N/A	#N/A	#N/A	0.94	1.94	0.86	1.24667	0.347435	1.02	1.45	1.21	1.22667	0.12441	0.9	1.06807	2.52	2.87	2.06	2.48333	0.234544	0.024	2.14355	3.58	6.2	4.89	1.31	0.00088	0.307786	1.24	0.51	1.23	0.993333	0.241684	0.54	1.27456	4.93	2.55	2.55	3.34333	0.793333	0.0045	0.406126	2.61	2.45	1.93	2.33	0.205264	0.097
Cscaffold7000323	Aspni5_41218	#N/A	#N/A	#N/A	0.24	0.48	0.1	0.273333	0.110955	0.27	0.07	0.22	0.186667	0.0600925	0.74	0.795536	0.08	0.32	0.18	0.193333	0.069602	0.7	0.757858	1.26	0.8	1.03	0.23	0.025	0.329877	0.04	0.1	0.23	0.123333	0.0560753	0.25	1.97247	0.57	0.27	0.25	0.363333	0.103494	0.65	0.779165	0.24	0.11	0.27	0.206667	0.0491031	0.64
Cscaffold7000321	Aspni5_41216	#N/A	#N/A	#N/A	14.55	13.87	13.05	13.8233	0.433641	8.16	5.36	6.78	6.76667	0.808318	0.022	0.521233	13.48	14.15	12.8	13.4767	0.389715	0.88	1.0629	12.1	6.71	9.405	2.695	0.04	1.89212	7.14	7.41	6.92	7.15667	0.141696	0.0062	2.14355	10.28	5.08	7.67	7.67667	1.50111	0.008	2	10.09	7.84	4.62	7.51667	1.58731	0.012
Cscaffold7000319	Aspni5_41214	#N/A	#N/A	#N/A	28.51	25.16	23.18	25.6167	1.55549	17.89	19.02	15.69	17.5333	0.97769	0.093	0.726986	21.77	27.71	31.79	27.09	2.90909	0.56	1.14076	63.8	45.52	54.66	9.14	0.0084	0.602904	15.51	16.98	15.96	16.15	0.434856	0.0017	1.70527	24.08	24.52	23.76	24.12	0.220303	0.3	1.21419	21.21	20.05	24.95	22.07	1.47842	0.19
Cscaffold7000316	Aspni5_41211	#N/A	#N/A	#N/A	0	0	0	0	0	0	0	0	0	0	NA	#VALUE!	0	0	0	0	0	NA	#VALUE!	0	0	0	0	NA	#VALUE!	0	0	0	0	0	NA	#VALUE!	0	0	0	0	0	NA	#VALUE!	0	0	0	0	0	NA
Cscaffold7000315	Aspni5_41210	#N/A	#N/A	#N/A	0.09	0.15	0	0.08	0.043589	0	0	0	0	0	NA	1.52588e-05	0	0	0.23	0.0766667	0.0766667	NA	1.33793	0.17	0.18	0.175	0.005	NA	0.535887	0	0	0	0	0	NA	4096	0.21	0.41	0.17	0.263333	0.0742369	NA	0.329877	0.4	1.21	0.58	0.73	0.245561	NA
Cscaffold7000314	Aspni5_41209	#N/A	#N/A	#N/A	0.05	0.21	0.09	0.116667	0.048074	0.4	0.36	0.13	0.296667	0.0841295	0.037	3.03143	0.17	0.12	0.11	0.133333	0.0185592	0.66	1.39474	0.68	0.37	0.525	0.155	0.0085	0.267943	0.2	0.47	0.12	0.263333	0.105883	0.17	0.466516	0.96	1.17	0.76	0.963333	0.118369	3.6e-06	0.125	0.77	1.21	0.65	0.876667	0.170229	7.8e-06
Cscaffold7000310	Aspni5_41205	#N/A	#N/A	#N/A	4.36	1.72	2.47	2.85	0.78543	5.54	1.6	2.68	3.27333	1.17543	0.82	1.22264	7.91	5.06	6.02	6.33	0.837198	0.22	2.46229	5.02	0.21	2.615	2.405	0.67	1.45397	0.71	0.6	0.5	0.603333	0.0606447	0.011	5.27803	3.04	1.7	2.74	2.49333	0.40601	0.73	1.30134	2.49	1.12	0.44	1.35	0.602854	0.24
Cscaffold7000185	Aspni5_41080	#N/A	#N/A	#N/A	0.08	0.12	0.33	0.176667	0.0775314	0.77	0.47	1.43	0.89	0.283549	0.011	5.27803	0.36	0.12	0.19	0.223333	0.0712585	0.73	1.42405	0.21	0.68	0.445	0.235	0.41	0.514057	0.67	0.48	0.89	0.68	0.118462	0.044	0.267943	0.53	0.23	0.36	0.373333	0.0868588	0.36	0.517632	0.47	1.16	0.48	0.703333	0.228352	0.068
Cscaffold7000183	Aspni5_41078	#N/A	#N/A	#N/A	0.19	0	0.31	0.166667	0.0902466	0.1	0	0	0.0333333	0.0333333	NA	0.217638	0.36	0	0.24	0.2	0.10583	NA	1.31951	0	0.09	0.045	0.045	NA	4.92458	0	0.15	0.07	0.0733333	0.0433333	NA	2.63902	0.07	0	0	0.0233333	0.0233333	NA	6.49802	0.25	0	0	0.0833333	0.0833333	NA
Cscaffold7000155	Aspni5_41050	#N/A	#N/A	#N/A	0	0.27	0.18	0.15	0.0793725	0.25	0.31	0.42	0.326667	0.0497773	NA	2.63902	0.39	0.91	0.63	0.643333	0.150259	NA	4.92458	0.15	0.17	0.16	0.01	0.96	1.07923	0.12	0.4	0.07	0.196667	0.102686	0.88	0.846745	0.13	0.13	0	0.0866667	0.0433333	0.58	1.82766	0.51	0.32	0.23	0.353333	0.0825295	0.29
Cscaffold7000051	Aspni5_40946	#N/A	#N/A	#N/A	0	0	0	0	0	0	0	0	0	0	NA	#VALUE!	0	0	0	0	0	NA	#VALUE!	0	0	0	0	NA	#VALUE!	0	0	0	0	0	NA	#VALUE!	0	0	0	0	0	NA	#VALUE!	0	0	0	0	0	NA
Cscaffold7000041	Aspni5_40936	#N/A	#N/A	#N/A	0.64	0.75	0.5	0.63	0.0723418	0.86	0.65	0.62	0.71	0.0754983	0.6	1.22264	1.1	2.08	1.52	1.56667	0.283862	0.0007	2.63902	1.23	1.91	1.57	0.34	0.029	0.503478	1.29	2.26	1.31	1.62	0.320052	0.0016	0.406126	1.78	1.66	1.48	1.64	0.087178	0.0021	0.435275	1.51	0.73	1.89	1.37667	0.341435	0.012
Cscaffold7000014	Aspni5_40909	#N/A	#N/A	#N/A	0	0	0	0	0	0	0	0	0	0	NA	0.0253829	0	0	0	0	0	NA	0.0236831	0	0.04	0.02	0.02	NA	3.05176e-05	0	0	0	0	0	NA	0.0253829	0.03	0	0.04	0.0233333	0.0120185	NA	1.52588e-05	0	0	0	0	0	NA
Cscaffold6000613	Aspni5_40895	#N/A	#N/A	#N/A	0.11	0	0.02	0.0433333	0.0338296	0.11	0.02	0	0.0433333	0.0338296	0.98	1.05555	0.61	0.11	0.2	0.306667	0.153876	0.028	7.46426	0.08	0.02	0.05	0.03	0.91	1.18921	0	0	0	0	0	0.85	8192	0.04	0	0.1	0.0466667	0.0290593	0.97	1.04174	0.06	0	0	0.02	0.02	0.54
Cscaffold6000609	Aspni5_40891	#N/A	#N/A	#N/A	0.47	1.5	0.7	0.89	0.312143	0.54	0.64	0.35	0.51	0.085049	0.31	0.624165	0.35	0.58	0.31	0.413333	0.0841295	0.14	0.503478	0.49	1.02	0.755	0.265	0.45	1.45397	0.27	0.26	0.26	0.263333	0.00333333	0.0025	3.4822	0.48	0.39	0.22	0.363333	0.0762306	0.014	2.63902	1.09	1.69	0.49	1.09	0.34641	0.77
Cscaffold6000608	Aspni5_40890	#N/A	#N/A	#N/A	0	0	0	0	0	0	0	0	0	0	NA	0.015625	0	0	0	0	0	NA	0.0136024	0	0	0	0	0.99	0.015625	0.14	0.1	0.05	0.0966667	0.0260342	0.97	3.8147e-06	0.22	0.05	0.06	0.11	0.0550757	0.97	3.8147e-06	0.06	0	0.12	0.06	0.034641	0.97
Cscaffold6000607	Aspni5_40889	#N/A	#N/A	#N/A	82	37.07	48.8	55.9567	13.4547	65.9	58.78	47.17	57.2833	5.45843	0.92	1.08673	119.79	185.68	114.88	140.117	22.8257	0.11	2.63902	455.77	332.4	394.085	61.685	0.0061	0.189465	24.04	28.21	37.82	30.0233	4.07996	0.24	2	108.18	43.17	61.31	70.8867	19.368	0.87	0.888843	52.4	32.2	71.45	52.0167	11.3321	0.79
Cscaffold6000603	Aspni5_40885	#N/A	#N/A	#N/A	12	13.92	12.29	12.7367	0.59756	13.53	16.66	15.47	15.22	0.912159	0.41	1.27456	17.66	17.31	14.1	16.3567	1.13285	0.23	1.40444	26.77	41.1	33.935	7.165	0.0054	0.466516	46.59	39.05	56.03	47.2233	4.91192	2.8e-08	0.287175	37.32	44.17	58.1	46.53	6.11363	2.5e-07	0.307786	44.37	29.44	80.27	51.36	15.0838	1.3e-08
Cscaffold6000601	Aspni5_40883	#N/A	#N/A	#N/A	0.07	0	0	0.0233333	0.0233333	0.07	0	0.08	0.05	0.0251661	NA	2.14355	0	0	0	0	0	NA	1.52588e-05	0	0.2	0.1	0.1	0.52	0.353553	0.1	0.21	0.05	0.12	0.0472582	0.36	0.267943	0.1	0.3	0	0.133333	0.0881917	0.34	0.25	0	0.13	0.18	0.103333	0.0536449	0.43
Cscaffold6000586	Aspni5_40868	#N/A	#N/A	#N/A	0.04	0	0.04	0.0266667	0.0133333	0.04	0	0.05	0.03	0.0152753	NA	1.07923	0	0	0	0	0	NA	1.52588e-05	0	0	0	0	NA	8192	0	0	0	0	0	NA	8192	0	0	0	0	0	NA	8192	0	0	0.04	0.0133333	0.0133333	NA
Cscaffold6000555	Aspni5_40837	#N/A	#N/A	#N/A	0	0	0	0	0	0	0	0	0	0	NA	#VALUE!	0	0	0	0	0	NA	#VALUE!	0	0	0	0	NA	#VALUE!	0	0	0	0	0	NA	#VALUE!	0	0	0	0	0	NA	#VALUE!	0	0	0	0	0	NA
Cscaffold6000538	Aspni5_40820	#N/A	#N/A	#N/A	15.43	13.98	20.84	16.75	2.0874	0.71	0.87	1.54	1.04	0.254231	9.4e-13	0.0669858	6.4	49.46	56.52	37.46	15.6632	0.024	2.2974	1.53	2.62	2.075	0.545	5.4e-09	10.5561	0.13	0.7	0.82	0.55	0.212838	9.5e-17	29.8571	1.28	0.93	0.58	0.93	0.202073	6.7e-16	19.6983	0.77	0.83	0.64	0.746667	0.0560753	1.7e-16
Cscaffold6000530	Aspni5_40812	#N/A	#N/A	#N/A	0.05	0	0.15	0.0666667	0.0440959	0	0.06	0.12	0.06	0.034641	NA	0.817902	0.13	0.07	0.08	0.0933333	0.0185592	NA	1.45397	0.09	0.33	0.21	0.12	0.43	0.435275	0	0	0.07	0.0233333	0.0233333	0.54	2.2974	0	0	0	0	0	0.85	8192	0.04	0.18	0.04	0.0866667	0.0466667	0.94
Cscaffold6000486	Aspni5_40768	#N/A	#N/A	#N/A	1.5	1.64	1.09	1.41	0.165025	0.46	2.11	1.7	1.42333	0.495995	0.93	1.05922	0.74	1.23	0.66	0.876667	0.17817	0.43	0.655197	4.57	2.59	3.58	0.99	0.11	0.5	0.67	0.72	0.35	0.58	0.115902	0.037	2.82843	0.35	0.51	1.07	0.643333	0.218276	0.045	2.46229	1.89	2.15	1.54	1.86	0.17673	0.71
Cscaffold6000473	Aspni5_40755	#N/A	#N/A	#N/A	0	0	0	0	0	0	0	0	0	0	NA	#VALUE!	0	0	0	0	0	NA	#VALUE!	0	0	0	0	NA	#VALUE!	0	0	0	0	0	NA	#VALUE!	0	0	0	0	0	NA	#VALUE!	0	0	0	0	0	NA
Cscaffold6000415	Aspni5_40697	#N/A	#N/A	#N/A	1.56	2.01	1.58	1.71667	0.14678	2.54	0.71	1.42	1.55667	0.532677	0.98	0.984866	5.95	4.23	4.82	5	0.504612	0.0012	3.24901	2.77	10.91	6.84	4.07	0.0021	0.307786	2.76	2.17	2.36	2.43	0.173877	0.49	0.752623	5.97	6.87	7.21	6.68333	0.369925	0.00021	0.287175	4.74	4.11	8.72	5.85667	1.44317	0.00089
Cscaffold6000406	Aspni5_40688	#N/A	#N/A	#N/A	0	0	0	0	0	0	0	0	0	0	NA	#VALUE!	0	0	0	0	0	NA	#VALUE!	0	0	0	0	NA	#VALUE!	0	0	0	0	0	NA	#VALUE!	0	0	0	0	0	NA	#VALUE!	0	0	0	0	0	NA
Cscaffold6000383	Aspni5_40665	#N/A	#N/A	#N/A	0.03	0	0	0.01	0.01	0.09	0	0.04	0.0433333	0.0260342	NA	4	0	0.04	0	0.0133333	0.0133333	NA	0.984866	0	0	0	0	NA	2048	0.04	0	0.05	0.03	0.0152753	NA	0.378929	0	0.13	0	0.0433333	0.0433333	NA	0.406126	0.03	0.05	0	0.0266667	0.0145297	NA
Cscaffold6000370	Aspni5_40652	#N/A	#N/A	#N/A	34.75	51.04	24.63	36.8067	7.69295	54.66	42.36	33.74	43.5867	6.07015	0.71	1.26576	101.99	88.38	92.52	94.2967	4.02804	0.042	2.82843	21.61	6.65	14.13	7.48	0.021	3.4822	25.89	19.84	18.56	21.43	2.26041	0.21	1.84038	32.52	14.01	22.38	22.97	5.35151	0.23	1.8025	11.9	6.72	3.43	7.35	2.46529	0.0002
Cscaffold6000304	Aspni5_40586	#N/A	#N/A	#N/A	0.6	1.06	0.7	0.786667	0.139682	0.67	0.25	0.49	0.47	0.121655	0.55	0.650671	0.43	0.1	1.66	0.73	0.474658	0.96	1.04608	1.45	4.19	2.82	1.37	0.075	0.353553	0.29	0	0.15	0.146667	0.0837324	0.014	5.27803	0.1	0.1	0.12	0.106667	0.00666667	0.003	8	0.46	0.13	0.48	0.356667	0.11348	0.19
Cscaffold6000250	Aspni5_40532	#N/A	#N/A	#N/A	0	0	0	0	0	0	0	0	0	0	NA	0.0192366	0	0	0	0	0	NA	0.0179484	0	0.02	0.01	0.01	NA	1.52588e-05	0	0	0	0	0	NA	0.0192366	0	0	0	0	0	NA	0.0220971	0.01	0	0	0.00333333	0.00333333	NA
Cscaffold6000236	Aspni5_40518	#N/A	#N/A	#N/A	10.01	10.33	12.79	11.0433	0.878205	27.11	24.82	24.28	25.4033	0.867455	0.0019	2.46229	24.76	22.91	20.67	22.78	1.18247	0.0069	2.2974	25.97	23.97	24.97	1	0.089	0.566442	40.12	47.77	38.11	42	2.94277	2.7e-06	0.287175	29.81	41.37	38.62	36.6	3.48658	9.5e-05	0.353553	25.92	24.13	33.62	27.89	2.91123	0.003
Cscaffold6000168	Aspni5_40450	#N/A	#N/A	#N/A	0	0	0	0	0	0	0	0	0	0	NA	#VALUE!	0	0	0	0	0	NA	#VALUE!	0	0	0	0	NA	#VALUE!	0	0	0	0	0	NA	#VALUE!	0	0	0	0	0	NA	#VALUE!	0	0	0	0	0	NA
Cscaffold6000150	Aspni5_40432	#N/A	#N/A	#N/A	1.13	0.72	1.43	1.09333	0.205778	1.58	0.83	1.81	1.40667	0.295879	NA	1.3566	1.04	1.21	1.22	1.15667	0.0584047	NA	1.12506	0.51	0.11	0.31	0.2	0.033	4.59479	0.66	0.71	0.61	0.66	0.0288675	0.32	1.82766	0.6	0.51	0.32	0.476667	0.0825295	0.092	2.63902	0.39	0	0.1	0.163333	0.116952	0.0075
Cscaffold6000106	Aspni5_40388	#N/A	#N/A	#N/A	1.4	1.98	1.32	1.56667	0.207953	1.84	1.35	1.27	1.48667	0.17817	0.97	1.02811	1.69	0.9	0.97	1.18667	0.252477	0.79	0.852635	0.67	0.36	0.515	0.155	0.0068	3.73213	0.64	0.92	1.19	0.916667	0.15878	0.2	1.75321	1.22	0.99	1.92	1.37667	0.279662	0.61	1.26576	2.29	2.48	1.58	2.11667	0.273882	0.63
Cscaffold6000103	Aspni5_40385	#N/A	#N/A	#N/A	0	0	0.25	0.0833333	0.0833333	0.08	0	0.1	0.06	0.0305505	NA	0.707107	0.07	0	0	0.0233333	0.0233333	NA	0.329877	0.28	0	0.14	0.14	NA	0.795536	0.23	0.24	0.06	0.176667	0.0584047	NA	0.61132	0.18	0.23	0.07	0.16	0.0472582	NA	0.655197	0.07	0	0.14	0.07	0.0404145	NA
Cscaffold6000102	Aspni5_40384	#N/A	#N/A	#N/A	0.15	0	0	0.05	0.05	0.23	0.28	0.37	0.293333	0.0409607	NA	5.27803	0.21	0.35	0.25	0.27	0.0416333	NA	4.92458	0.27	0.15	0.21	0.06	0.37	0.353553	0.22	0.12	0.17	0.17	0.0288675	0.36	0.353553	0.28	0.11	0.14	0.176667	0.0523874	0.31	0.329877	0.07	0.42	0.2	0.23	0.102144	0.3
Cscaffold6000054	Aspni5_40336	#N/A	#N/A	#N/A	6.28	6.17	8.55	7	0.77565	5.93	7.52	7.55	7	0.53507	0.84	1.05922	4.31	4.93	5.67	4.97	0.393107	0.26	0.768438	10.45	6.2	8.325	2.125	0.77	1.08673	13.67	12.39	13.83	13.2967	0.45568	0.0017	0.562529	11.3	13.65	13.53	12.8267	0.764119	0.011	0.628507	8.15	5.93	11.85	8.64333	1.72667	0.62
Cscaffold6000019	Aspni5_40301	#N/A	#N/A	#N/A	1.57	2.39	0.94	1.63333	0.419775	4.18	4.31	4.75	4.41333	0.172466	0.008	2.82843	5.09	4.94	4.57	4.86667	0.154524	0.0035	3.24901	7.94	6.13	7.035	0.905	0.0043	0.287175	1.46	1.14	1.64	1.41333	0.146211	0.71	1.20581	2.28	0.91	1.35	1.51333	0.403829	0.75	1.17283	1.01	2.09	0.85	1.31667	0.389416	0.52
Cscaffold5000722	Aspni5_40281	#N/A	#N/A	#N/A	0	0	0.09	0.03	0.03	0	0	0	0	0	0.98	1.52588e-05	0.04	0	0.07	0.0366667	0.0202759	0.84	1.40444	0.11	0.86	0.485	0.375	0.0089	0.0824692	0	0	0.03	0.01	0.01	0.65	2.14355	0.06	0.06	0.16	0.0933333	0.0333333	0.38	0.378929	0.32	0.39	0.19	0.3	0.0585947	0.024
Cscaffold5000721	Aspni5_40280	#N/A	#N/A	#N/A	0.15	0.08	0.13	0.12	0.0208167	0.39	0.21	0.39	0.33	0.06	NA	3.03143	0.22	0.26	0.44	0.306667	0.0676593	NA	2.82843	0.24	2.67	1.455	1.215	NA	0.101532	0.1	0.08	0.47	0.216667	0.126798	NA	0.547147	0.09	0.18	0.18	0.15	0.03	NA	0.920188	0.04	0.14	0.04	0.0733333	0.0333333	NA
Cscaffold5000697	Aspni5_40256	#N/A	#N/A	#N/A	8.82	6.23	6.71	7.25333	0.795494	7.7	7.68	8.21	7.86333	0.173429	0.85	1.1487	5.77	9.87	5.84	7.16	1.35515	0.94	1.07029	2.75	3.22	2.985	0.235	0.071	3.03143	6.64	6.78	4.26	5.89333	0.817666	0.65	1.33793	14.91	5.7	8.26	9.62333	2.74469	0.8	0.846745	18.2	17.25	3.2	12.8833	4.84943	0.37
Cscaffold5000681	Aspni5_40240	#N/A	#N/A	#N/A	0.49	0.13	0.09	0.236667	0.127192	1.46	1.8	2.51	1.92333	0.309318	NA	8.57419	0.45	0.25	0.4	0.366667	0.0600925	NA	1.67018	0	0.08	0.04	0.04	0.16	8	0.24	0.51	0.25	0.333333	0.0883805	0.85	0.817902	0.06	0	0.15	0.07	0.043589	0.22	3.4822	0	0	0	0	0	0.87
Cscaffold5000670	Aspni5_40229	#N/A	#N/A	#N/A	1.73	0.97	1.75	1.48333	0.256732	0.11	0.09	0.09	0.0966667	0.00666667	2.8e-07	0.0669858	0.56	1.7	1.82	1.36	0.401497	0.95	0.962594	1.7	0.25	0.975	0.725	0.097	2	0.52	0.73	0.72	0.656667	0.0683943	0.017	2.46229	5.44	8.26	5.48	6.39333	0.933405	4e-05	0.267943	1.18	3.31	2.8	2.43	0.642106	0.32
Cscaffold5000644	Aspni5_40203	#N/A	#N/A	#N/A	0	0	0	0	0	0	0	0	0	0	NA	#VALUE!	0	0	0	0	0	NA	#VALUE!	0	0	0	0	NA	#VALUE!	0	0	0	0	0	NA	#VALUE!	0	0	0	0	0	NA	#VALUE!	0	0	0	0	0	NA
Cscaffold5000642	Aspni5_40201	#N/A	#N/A	#N/A	0.09	0	0.1	0.0633333	0.031798	0	0	0	0	0	NA	1.52588e-05	0.26	0	0	0.0866667	0.0866667	NA	1.51572	0.34	0.19	0.265	0.075	NA	0.329877	0	0	0.15	0.05	0.05	NA	1.23971	0	0	0	0	0	NA	16384	0	0	0	0	0	NA
Cscaffold5000639	Aspni5_40198	#N/A	#N/A	#N/A	1.51	1.03	1.25	1.26333	0.138724	0.05	0	0.07	0.04	0.0208167	0.55	0.0334929	2.28	8.55	11.45	7.42667	2.70608	0.78	6.06287	0.29	0.16	0.225	0.065	0.76	7.46426	0.16	0	0.08	0.08	0.046188	0.59	17.1484	0.04	0	0.1	0.0466667	0.0290593	0.51	29.8571	0	0	0.05	0.0166667	0.0166667	0.39
Cscaffold5000638	Aspni5_40197	#N/A	#N/A	#N/A	11.78	5.77	6.16	7.90333	1.9416	0.3	0	0.19	0.163333	0.0876229	NA	0.0220971	14.6	47.22	57.8	39.8733	13.0005	NA	5.27803	1.65	0.15	0.9	0.75	NA	11.3137	0	0	0.12	0.04	0.04	NA	157.586	0	0	0	0	0	NA	524288	0	0	0	0	0	NA
Cscaffold5000637	Aspni5_40196	#N/A	#N/A	#N/A	0	0	0	0	0	0	0	0	0	0	NA	0.582367	0	0	0	0	0	NA	0.562529	0	0	0	0	NA	0.574349	0	0	0	0	0	NA	0.574349	0	0	0	0	0	NA	0.578344	0	0	0	0	0	NA
Cscaffold5000602	Aspni5_40161	#N/A	#N/A	#N/A	25.29	10.62	44.57	26.8267	9.83059	1.9	2.4	1.78	2.02667	0.189854	2.9e-09	0.0824692	24.18	29.99	35.32	29.83	3.21684	0.77	1.20581	20.94	12.19	16.565	4.375	0.17	2.14355	2.35	1.61	2.78	2.24667	0.341679	9.5e-10	12.996	11.67	11.05	12.25	11.6567	0.346474	0.028	2.63902	3.12	3.04	8.5	4.88667	1.80681	1.2e-05
Cscaffold5000598	Aspni5_40157	#N/A	#N/A	#N/A	2882.73	1191.87	2662.87	2245.82	530.785	926.94	844.83	748.23	840	51.6456	0.0062	0.406126	163.39	413.92	324.82	300.71	73.3196	1.6e-09	0.143587	905.05	1439.72	1172.38	267.335	0.017	2.46229	445.85	392.47	454.71	431.01	19.439	2e-08	5.65685	831.15	853.07	989.6	891.273	49.5689	0.00084	2.82843	1419.63	1330.89	1806.02	1518.85	145.854	0.16
Cscaffold5000593	Aspni5_40152	#N/A	#N/A	#N/A	0	0	0	0	0	0	0	0	0	0	NA	#VALUE!	0	0	0	0	0	NA	#VALUE!	0	0	0	0	NA	#VALUE!	0	0	0	0	0	NA	#VALUE!	0	0	0	0	0	NA	#VALUE!	0	0	0	0	0	NA
Cscaffold5000592	Aspni5_40151	#N/A	#N/A	#N/A	48.45	63.95	67.73	60.0433	5.89848	40.86	44.45	38.59	41.3	1.70588	0.35	0.732043	74.19	62.82	60.26	65.7567	4.28094	0.63	1.20581	24.71	39.81	32.26	7.55	0.0062	2.2974	28.34	31.87	30.51	30.24	1.02793	0.0058	2.14355	29.91	33.83	34.23	32.6567	1.37818	0.0068	2.14355	91.46	57.9	46.77	65.3767	13.4316	0.97
Cscaffold5000589	Aspni5_40148	#N/A	#N/A	#N/A	0.34	0.95	0.54	0.61	0.179536	0.85	0.31	0.53	0.563333	0.156773	0.92	1.07177	1.97	0.65	1.69	1.43667	0.401553	0.016	2.82843	0.93	1.09	1.01	0.08	0.57	0.732043	0.87	1.2	0.79	0.953333	0.125477	0.39	0.664343	1.68	0.25	1.03	0.986667	0.413374	0.26	0.602904	0.59	0.64	0.92	0.716667	0.102686	0.84
Cscaffold5000555	Aspni5_40114	#N/A	#N/A	#N/A	0	0	0.1	0.0333333	0.0333333	0	0	0	0	0	0.98	3.05176e-05	0	0	0.08	0.0266667	0.0266667	0.98	0.938872	0.42	1.47	0.945	0.525	0.015	0.0473661	0.14	0	0	0.0466667	0.0466667	0.98	1.06659	0.14	0.28	0.26	0.226667	0.0437163	0.21	0.189465	0.08	0.35	0.5	0.31	0.122882	0.13
Cscaffold5000554	Aspni5_40113	#N/A	#N/A	#N/A	0.12	0.56	0.19	0.29	0.136504	0.24	0.29	0.29	0.273333	0.0166667	0.92	1.09429	0.22	0.27	0.1	0.196667	0.0504425	0.76	0.76313	0.32	0.58	0.45	0.13	0.69	0.747425	0.34	0.19	0.14	0.223333	0.0600925	0.69	1.34723	0.13	0.62	0.39	0.38	0.141539	0.84	0.864537	0.46	0.67	0.69	0.606667	0.0735603	0.21
Cscaffold5000553	Aspni5_40112	#N/A	#N/A	#N/A	0.04	0	0.02	0.02	0.011547	0.1	0.14	0.19	0.143333	0.0260342	NA	6.9644	0.02	0.03	0.06	0.0366667	0.0120185	NA	1.87905	0.02	0	0.01	0.01	0.49	3.03143	0.08	0.03	0.04	0.05	0.0152753	0.44	0.466516	0.03	0	0.07	0.0333333	0.0202759	0.73	0.678302	0	0	0.05	0.0166667	0.0166667	0.88
Cscaffold5000552	Aspni5_40111	#N/A	#N/A	#N/A	0.03	0.17	0	0.0666667	0.0523874	0.16	0.13	0.16	0.15	0.01	0.15	3.03143	0.12	0.12	0.13	0.123333	0.00333333	0.26	2.46229	0.07	0.13	0.1	0.03	0.69	0.68302	0.19	0.12	0.16	0.156667	0.0202759	0.15	0.353553	0.02	0.08	0	0.0333333	0.024037	0.4	2.2974	0.05	0.05	0.05	0.05	4.90654e-18	0.82
Cscaffold5000516	Aspni5_40075	#N/A	#N/A	#N/A	2.69	2.62	2.72	2.67667	0.0296273	2.17	1.9	2.29	2.12	0.115326	0.7	0.840896	1.62	0.95	1.62	1.39667	0.223333	0.18	0.582367	1.59	1.01	1.3	0.29	0.015	2.63902	2.54	2.43	2.47	2.48	0.0321455	0.72	1.15669	4.99	3.54	3.66	4.06333	0.464626	0.39	0.742262	4.46	6.58	2.95	4.66333	1.05281	0.18
Cscaffold5000494	Aspni5_40053	#N/A	#N/A	#N/A	1.11	1.27	1.8	1.39333	0.208513	3.2	4.09	2.87	3.38667	0.364341	3.6e-05	2.63902	2.02	3.4	2.01	2.47667	0.461676	0.011	1.89212	9.22	12.54	10.88	1.66	2.1e-15	0.164938	2.82	4.41	3.65	3.62667	0.459142	7.5e-05	0.406126	6.43	9.37	6.23	7.34333	1.01498	4.3e-13	0.217638	5.53	7.76	7.96	7.08333	0.77881	3.6e-13
Cscaffold5000481	Aspni5_40040	#N/A	#N/A	#N/A	2.4	1.69	1.55	1.88	0.263122	3.68	3.43	4.05	3.72	0.180093	0.0029	2.14355	3.68	4.71	3.25	3.88	0.433167	0.0015	2.2974	5.31	2.11	3.71	1.6	0.16	0.659754	3.61	3.34	3.27	3.40667	0.103655	0.036	0.594604	4.14	2.78	3.13	3.35	0.407717	0.068	0.63728	2.54	2.79	2.64	2.65667	0.0726483	0.37
Cscaffold5000480	Aspni5_40039	#N/A	#N/A	#N/A	7.24	6.63	10.13	8	1.07946	4.35	5.07	5.37	4.93	0.302655	0.08	0.655197	7.8	10.55	11.09	9.81333	1.01866	0.29	1.32869	11.35	11.38	11.365	0.015	0.73	0.895025	7.71	6.42	7.21	7.11333	0.375514	0.46	1.20581	5.92	9.1	7.24	7.42	0.922388	0.38	1.23971	2.67	3.03	8.19	4.63	1.78303	0.0018
Cscaffold5000349	Aspni5_39908	#N/A	#N/A	#N/A	0.57	1.2	0.2	0.656667	0.291909	0.38	0.46	0.47	0.436667	0.02848	0.71	0.742262	0.35	0.43	1.25	0.676667	0.287595	0.83	1.20581	0.86	0.46	0.66	0.2	0.83	1.20581	3.29	3.4	8.31	5	1.6553	3.6e-05	0.133972	5.35	4.22	3.44	4.33667	0.554447	0.00025	0.164938	2.86	2.3	1.27	2.14333	0.46563	0.029
Cscaffold5000329	Aspni5_39888	#N/A	#N/A	#N/A	2.19	2.15	3.73	2.69	0.520128	1.56	2.3	0.9	1.58667	0.404365	0.3	0.624165	2.59	2.7	1.72	2.33667	0.309964	0.92	0.937571	3.39	6.53	4.96	1.57	0.42	0.687771	0.6	2.61	1.85	1.68667	0.585956	0.19	1.71713	5.27	2.33	3.5	3.7	0.854576	0.62	0.812252	7.65	6.05	3.07	5.59	1.34199	0.079
Cscaffold5000272	Aspni5_39831	#N/A	#N/A	#N/A	0	0	0	0	0	0	0	0	0	0	NA	0.0253829	0	0	0	0	0	NA	0.0236831	0	0	0	0	NA	0.0253829	0	0	0	0	0	NA	0.0253829	0	0	0	0	0	NA	0.0291573	0.05	0	0	0.0166667	0.0166667	NA
Cscaffold5000166	Aspni5_39725	#N/A	#N/A	#N/A	0	0	0	0	0	0.06	0.15	0.15	0.12	0.03	NA	16384	0	0	0.05	0.0166667	0.0166667	NA	4096	0.05	0.12	0.085	0.035	NA	7.62939e-06	0	0	0	0	0	NA	0.0272047	0	0	0.06	0.02	0.02	NA	3.05176e-05	0	0	0.11	0.0366667	0.0366667	NA
Cscaffold5000079	Aspni5_39638	#N/A	#N/A	#N/A	31.39	23.03	31.91	28.7767	2.87725	62.7	62.24	70.35	65.0967	2.63002	8.7e-15	2.46229	30.05	29.17	30.19	29.8033	0.319235	0.44	1.12506	36.8	33.11	34.955	1.845	0.76	1.05629	36.78	38.37	34.31	36.4867	1.18116	0.21	0.852635	36.4	41.9	39.58	39.2933	1.59417	0.17	0.840896	27.32	29.29	48.79	35.1333	6.85197	0.53
Cscaffold4000838	Aspni5_39517	#N/A	#N/A	#N/A	1.7	1.18	1.27	1.38333	0.160451	0.99	1.12	1.48	1.19667	0.146553	0.87	0.913831	1.6	2.02	1.81	1.81	0.121244	0.47	1.41421	3.03	1.62	2.325	0.705	0.6	0.768438	0.42	0.78	0.8	0.666667	0.123468	0.052	2.14355	0.81	0.31	0.58	0.566667	0.144491	0.013	2.63902	0.72	0.62	0.55	0.63	0.0493288	0.03
Cscaffold4000729	Aspni5_39408	#N/A	#N/A	#N/A	29.78	47	27.13	34.6367	6.22882	22.32	17.13	14.28	17.91	2.35349	0.051	0.550953	34.6	41.02	40.05	38.5567	1.99805	0.62	1.21419	56.16	14.82	35.49	20.67	0.52	1.27456	8.8	13.11	10.6	10.8367	1.2498	6.5e-06	3.4822	25.8	16.7	20.13	20.8767	2.65334	0.028	1.86607	16.2	14.97	11.4	14.19	1.43948	0.00047
Cscaffold4000728	Aspni5_39407	#N/A	#N/A	#N/A	5.28	11.69	4.95	7.30667	2.19374	6.89	6.1	4.13	5.70667	0.820657	0.72	0.840896	7.32	9.35	11.32	9.33	1.15474	0.47	1.39474	24.7	8.16	16.43	8.27	0.2	0.570382	2.5	2.25	2.81	2.52	0.161967	0.0026	3.03143	8.31	5.99	4.73	6.34333	1.04845	0.54	1.28343	6.13	5.2	3.08	4.80333	0.902521	0.22
Cscaffold4000708	Aspni5_39387	#N/A	#N/A	#N/A	4.29	4.28	5.92	4.83	0.545008	7.36	6.5	7.66	7.17333	0.347627	0.086	1.58008	5.29	7.7	6.97	6.65333	0.713497	0.16	1.49485	8.34	8.54	8.44	0.1	0.31	0.726986	12.09	12.44	11.86	12.13	0.168622	0.00034	0.435275	8.3	10.63	10.61	9.84667	0.773355	0.018	0.558644	4.82	5.22	10.19	6.74333	1.7272	0.44
Cscaffold4000706	Aspni5_39385	#N/A	#N/A	#N/A	8.15	11.38	9.26	9.59667	0.947494	10.58	13.39	9.25	11.0733	1.22031	0.39	1.23114	10.57	10.81	10.17	10.5167	0.186667	0.48	1.19748	7.95	6.18	7.065	0.885	0.015	1.7411	7.81	7.37	5.86	7.01333	0.590489	0.06	1.47427	7.54	9.67	7.16	8.12333	0.781075	0.15	1.34723	10.5	8.58	8.53	9.20333	0.648494	0.61
Cscaffold4000703	Aspni5_39382	#N/A	#N/A	#N/A	14.69	38.47	21.14	24.7667	7.10016	10.17	12.72	7.98	10.29	1.36963	3.7e-05	0.435275	15.98	12.42	11.4	13.2667	1.38825	0.014	0.590496	15.8	19.34	17.57	1.77	0.01	1.79005	34.73	40.39	37.41	37.51	1.63467	0.088	0.707107	47.88	51.46	48.24	49.1933	1.13809	0.004	0.570382	66.55	43.07	49.97	53.1967	6.96745	0.00034
Cscaffold4000702	Aspni5_39381	#N/A	#N/A	#N/A	33.37	29.3	24.02	28.8967	2.70664	5.99	2.96	4.58	4.51	0.875386	3.1e-07	0.164938	4.77	5.32	4.8	4.96333	0.178543	4.1e-06	0.189465	4.13	10.95	7.54	3.41	6.1e-05	4.92458	0.52	0.61	0.85	0.66	0.0984886	8.4e-27	45.2548	0.62	0.29	0.49	0.466667	0.0959745	1.1e-31	68.5935	1.1	0.67	0.32	0.696667	0.225561	9.4e-27
Cscaffold4000669	Aspni5_39348	#N/A	#N/A	#N/A	0.08	0.06	0	0.0466667	0.024037	0.08	0.1	0.2	0.126667	0.0371184	NA	2.82843	0.18	0.25	0.1	0.176667	0.0433333	NA	4	0.07	0.12	0.095	0.025	0.7	0.632878	0.06	0.06	0.06	0.06	0	0.87	0.817902	0.06	0.06	0	0.04	0.02	0.82	1.3566	0	0.15	0.18	0.11	0.0556776	0.52
Cscaffold4000668	Aspni5_39347	#N/A	#N/A	#N/A	0	0	0	0	0	0	0	0	0	0	NA	0.133972	0	0	0.08	0.0266667	0.0266667	NA	32768	0	0	0	0	NA	0.133972	0.15	0	0	0.05	0.05	NA	1.52588e-05	0	0	0	0	0	NA	0.143587	0	0	0	0	0	NA
Cscaffold4000667	Aspni5_39346	#N/A	#N/A	#N/A	8.23	4.95	7.05	6.74333	0.959189	4.26	4.45	5.18	4.63	0.280416	0.18	0.721965	5.57	7.97	8.95	7.49667	1.00401	0.53	1.18921	17.17	12.66	14.915	2.255	0.021	0.586417	9.78	10.87	11.93	10.86	0.620672	0.057	0.668964	15.24	13.75	15.5	14.83	0.545191	0.001	0.521233	7.43	6.68	15.71	9.94	2.89311	0.23
Cscaffold4000656	Aspni5_39335	#N/A	#N/A	#N/A	0.33	0.42	0.63	0.46	0.0888819	0.53	0.41	0.99	0.643333	0.176761	0.91	1.48452	7.2	3.77	2.26	4.41	1.46152	0.4	10.5561	0	0.13	0.065	0.065	0.49	8.57419	0	0	0.05	0.0166667	0.0166667	0.26	24.2515	0.1	0.2	0.06	0.12	0.0416333	0.58	4.59479	0.12	0.13	0.12	0.123333	0.00333333	0.61
Cscaffold4000655	Aspni5_39334	#N/A	#N/A	#N/A	0.15	0.12	0	0.09	0.0458258	0	0.05	0.09	0.0466667	0.0260342	NA	0.524858	0	0.11	0.12	0.0766667	0.0384419	NA	0.934975	0.03	0.07	0.05	0.02	0.48	2.14355	0	0	0.09	0.03	0.03	0.41	2.2974	0.08	0	0.07	0.05	0.0251661	0.57	1.67018	0.16	0	0.13	0.0966667	0.0491031	0.87
Cscaffold4000654	Aspni5_39333	#N/A	#N/A	#N/A	0.52	0.23	0.31	0.353333	0.0864741	0.29	0.36	0.09	0.246667	0.0808977	0.71	0.732043	1.15	0.9	0.3	0.783333	0.252212	0.18	2.2974	1.13	2.23	1.68	0.55	0.025	0.267943	0.11	0	0.28	0.13	0.0814453	0.23	2.46229	0.28	0.33	0.27	0.293333	0.0185592	0.61	1.42405	0.95	1.24	0.72	0.97	0.150444	0.12
Cscaffold4000643	Aspni5_39322	#N/A	#N/A	#N/A	0	0	0	0	0	0	0	0	0	0	NA	0.378929	0	0	0	0	0	NA	0.353553	0	0	0	0	NA	0.353553	0	0	0	0	0	NA	0.378929	0.01	0	0	0.00333333	0.00333333	NA	3.05176e-05	0	0	0	0	0	NA
Cscaffold4000642	Aspni5_39321	#N/A	#N/A	#N/A	0.28	0.22	0.05	0.183333	0.0688799	0	0.06	0.11	0.0566667	0.031798	NA	0.307786	0.63	0.56	0.27	0.486667	0.110202	NA	3.03143	0	0	0	0	NA	65536	0	0	0	0	0	NA	65536	0	0	0	0	0	NA	65536	0	0	0	0	0	NA
Cscaffold4000641	Aspni5_39320	#N/A	#N/A	#N/A	0	0	0.06	0.02	0.02	0	0	0	0	0	NA	3.05176e-05	0.05	0	0	0.0166667	0.0166667	NA	1.0274	0	0	0	0	NA	65536	0	0	0	0	0	NA	65536	0	0	0	0	0	NA	65536	0	0	0	0	0	NA
Cscaffold4000640	Aspni5_39319	#N/A	#N/A	#N/A	0.38	0.15	0.28	0.27	0.0665833	0	0.03	0.12	0.05	0.0360555	0.01	0.176777	0.33	0.33	0.3	0.32	0.01	0.74	1.23971	0.61	0.14	0.375	0.235	0.97	0.964598	0.17	0.11	0.11	0.13	0.02	0.12	2.2974	0.07	0.29	0.22	0.193333	0.0648931	0.28	1.75321	0.06	0.18	0.3	0.18	0.069282	0.29
Cscaffold4000638	Aspni5_39317	#N/A	#N/A	#N/A	0	0	0	0	0	0	0	0	0	0	NA	0.378929	0	0	0	0	0	NA	0.353553	0	0	0	0	NA	0.353553	0	0	0	0	0	NA	0.353553	0	0	0	0	0	NA	0.378929	0	0	0	0	0	NA
Cscaffold4000574	Aspni5_39253	#N/A	#N/A	#N/A	0.47	0.54	0.36	0.456667	0.0523874	0.98	0.47	0.74	0.73	0.147309	0.48	1.71713	0.63	0.98	0.85	0.82	0.102144	0.39	1.93187	0.66	1.89	1.275	0.615	0.29	0.435275	0.62	0.8	1.85	1.09	0.383536	0.2	0.435275	0.52	0.89	0.92	0.776667	0.128625	0.59	0.678302	0.7	0.72	0.65	0.69	0.0208167	0.66
Cscaffold4000559	Aspni5_39238	#N/A	#N/A	#N/A	26.26	25.48	47.2	32.98	7.11356	0.86	1.16	1.59	1.20333	0.211844	1.1e-15	0.0384733	54.62	84.18	76.14	71.6467	8.82404	0.046	2.2974	50.01	26.01	38.01	12	0.85	1.11729	1.25	1.08	3.45	1.92667	0.763246	1.6e-13	17.1484	41.52	37.62	62.91	47.35	7.86104	0.61	0.790041	49.34	19.49	57.3	42.0433	11.5084	0.8
Cscaffold4000515	Aspni5_39194	#N/A	#N/A	#N/A	6.84	3.89	8.28	6.33667	1.29203	3.84	2.93	3.75	3.50667	0.289501	0.00041	0.582367	5.37	7.67	7.75	6.93	0.780342	0.4	1.16473	7.58	5.75	6.665	0.915	0.24	1.23114	5.67	5.64	6.53	5.94667	0.291795	0.4	1.1487	7.1	8.41	8.16	7.89	0.401539	0.67	0.933033	5.63	5	8.79	6.47333	1.17252	0.61
Cscaffold4000514	Aspni5_39193	#N/A	#N/A	#N/A	37.46	27.14	63.57	42.7233	10.8407	2.45	1.4	4.54	2.79667	0.922864	6.2e-08	0.0717936	50.29	85.45	82.49	72.7433	11.2591	0.31	1.84038	129.97	46.78	88.375	41.595	0.48	0.628507	1.65	0.96	4.33	2.31333	1.02782	9.8e-10	18.3792	47.18	36.73	62.13	48.68	7.37061	1	0.996678	52.44	25.5	81.99	53.31	16.3131	0.89
Cscaffold4000503	Aspni5_39182	#N/A	#N/A	#N/A	0.11	0.08	0	0.0633333	0.0328295	0	0	0	0	0	NA	7.62939e-06	0.19	0	0.04	0.0766667	0.0578312	NA	1.51572	0	0	0	0	NA	16384	0	0	0	0	0	NA	16384	0	0.08	0	0.0266667	0.0266667	NA	3.73213	0	0	0	0	0	NA
Cscaffold4000472	Aspni5_39151	#N/A	#N/A	#N/A	0.08	0	0	0.0266667	0.0266667	0	0	0	0	0	0.98	3.05176e-05	0.14	0	0	0.0466667	0.0466667	0.78	1.95884	0.14	0.3	0.22	0.08	0.32	0.164938	0	0	0	0	0	0.89	2048	0	0	0	0	0	0.88	2048	0.07	0	0	0.0233333	0.0233333	0.94
Cscaffold4000464	Aspni5_39143	#N/A	#N/A	#N/A	0.1	0.4	0.16	0.22	0.0916515	0.35	0.25	0.5	0.366667	0.0726483	0.48	1.86607	0.97	0.08	0.21	0.42	0.277549	0.33	2.2974	0.14	0.25	0.195	0.055	0.77	1.38511	0	0	0.12	0.04	0.04	0.16	4.28709	0.34	0	0.28	0.206667	0.104775	0.97	1.04464	0.13	0.19	0	0.106667	0.0560753	0.36
Cscaffold4000456	Aspni5_39135	#N/A	#N/A	#N/A	0	0	0	0	0	0	0	0	0	0	NA	#VALUE!	0	0	0	0	0	NA	#VALUE!	0	0	0	0	NA	#VALUE!	0	0	0	0	0	NA	#VALUE!	0	0	0	0	0	NA	#VALUE!	0	0	0	0	0	NA
Cscaffold4000455	Aspni5_39134	#N/A	#N/A	#N/A	0.05	0	0	0.0166667	0.0166667	0.04	0	0	0.0133333	0.0133333	NA	1.04247	0	0	0.04	0.0133333	0.0133333	NA	0.926588	0.08	0	0.04	0.04	NA	0.532185	0	0	0	0	0	NA	2048	0.03	0.07	0	0.0333333	0.0202759	NA	0.646176	0	0.08	0.08	0.0533333	0.0266667	NA
Cscaffold4000426	Aspni5_39105	#N/A	#N/A	#N/A	590.95	368.15	325.1	428.067	82.3844	181.82	203.67	133.82	173.103	20.6296	0.0078	0.435275	217.08	343.99	308.68	289.917	37.8179	0.41	0.732043	1266.83	631.17	949	317.83	0.15	0.586417	320.48	346.18	355.78	340.813	10.5376	0.38	1.34723	646.06	551.66	480.16	559.293	48.043	0.71	0.870551	624.19	441.28	624.99	563.487	61.1038	0.63
Cscaffold4000425	Aspni5_39104	#N/A	#N/A	#N/A	11.92	12.99	12.69	12.5333	0.31866	12.73	15.44	9.33	12.5	1.76755	0.81	1.06142	7.86	10.22	8.71	8.93	0.690097	0.21	0.773782	39.58	41.15	40.365	0.785	4.8e-07	0.406126	9.13	12.12	8.23	9.82667	1.17573	0.078	1.37554	13.67	15.02	11.93	13.54	0.894371	0.81	1.05555	14.92	11.65	15.56	14.0433	1.21084	0.93
Cscaffold4000424	Aspni5_39103	#N/A	#N/A	#N/A	0.89	0.7	0.37	0.653333	0.151914	3.71	3.58	3.59	3.62667	0.0417665	6.4e-05	6.06287	7.9	3.51	4.02	5.14333	1.38617	1.1e-06	8.57419	0.4	0.61	0.505	0.105	0.45	1.65864	0.9	0.42	0.61	0.643333	0.139563	0.9	1.08673	1.74	0.66	0.91	1.10333	0.326411	0.4	0.646176	0.69	0.17	0.63	0.496667	0.164249	0.63
Cscaffold4000337	Aspni5_39016	#N/A	#N/A	#N/A	0.11	0.34	0.11	0.186667	0.0766667	0.11	0	0	0.0366667	0.0366667	NA	0.25	0	0	0	0	0	NA	7.62939e-06	0.1	0.53	0.315	0.215	0.77	0.707107	0.16	0.34	0.34	0.28	0.06	0.69	0.650671	0.08	0.49	0.2	0.256667	0.121701	0.91	0.876606	0.09	0.2	0.78	0.356667	0.214035	0.52
Cscaffold4000326	Aspni5_39005	#N/A	#N/A	#N/A	0.03	0.04	0.03	0.0333333	0.00333333	0.03	0	0	0.01	0.01	NA	0.329877	0.02	0.08	0	0.0333333	0.024037	NA	1.01326	0	0.02	0.01	0.01	NA	3.24901	0.04	0	0	0.0133333	0.0133333	NA	3.24901	0	0	0	0	0	NA	4096	0.07	0.05	0.02	0.0466667	0.0145297	NA
Cscaffold4000325	Aspni5_39004	#N/A	#N/A	#N/A	0.13	0.56	0	0.23	0.169214	0.42	0.24	0.46	0.373333	0.0676593	0.12	1.97247	0.12	0.2	0.35	0.223333	0.0674125	0.76	1.20581	0.2	0.09	0.145	0.055	0.28	1.81504	0.42	0.41	0.54	0.456667	0.0417665	0.053	0.466516	0.3	0.07	0.21	0.193333	0.0669162	0.84	1.11729	0.67	0.5	0.61	0.593333	0.0497773	0.0091
Cscaffold4000323	Aspni5_39002	#N/A	#N/A	#N/A	2.19	3.71	1.49	2.46333	0.655269	2.44	1.73	2.53	2.23333	0.253004	0.97	0.983502	1.21	1.14	1.1	1.15	0.0321455	0.0098	0.517632	1.23	0.88	1.055	0.175	3.8e-05	3.03143	1.34	1.33	1.27	1.31333	0.0218581	0.0036	1.98618	0.95	1.15	1.32	1.14	0.106927	0.00011	2.46229	2.71	2.36	1.01	2.02667	0.518277	0.32
Cscaffold4000318	Aspni5_38997	#N/A	#N/A	#N/A	0.18	0.33	0.35	0.286667	0.0536449	0.18	0.15	0.37	0.233333	0.0688799	0.87	0.864537	0.19	0.05	0.1	0.113333	0.0409607	0.31	0.466516	0.08	0.06	0.07	0.01	0.043	5.27803	0	0	0.28	0.0933333	0.0933333	0.16	2.63902	0.02	0.13	0.11	0.0866667	0.0338296	0.044	4	0	0.17	0.37	0.18	0.106927	0.4
Cscaffold4000317	Aspni5_38996	#N/A	#N/A	#N/A	0	0.08	0.11	0.0633333	0.0328295	0	0	0	0	0	NA	7.62939e-06	0	0	0	0	0	NA	7.62939e-06	0.89	3.74	2.315	1.425	NA	0.0334929	0	0	0	0	0	NA	4096	0	0	0.14	0.0466667	0.0466667	NA	1.37554	0.09	0	0.23	0.106667	0.0669162	NA
Cscaffold4000309	Aspni5_38988	#N/A	#N/A	#N/A	0.2	0.16	0.14	0.166667	0.0176383	0	0.04	0	0.0133333	0.0133333	0.052	0.0824692	0	0	0.08	0.0266667	0.0266667	0.082	0.217638	0.27	0.19	0.23	0.04	0.92	0.920188	0.14	0.26	0.15	0.183333	0.0384419	0.99	0.993092	0.08	0.1	0.15	0.11	0.0208167	0.37	1.7411	0.03	0.06	0.09	0.06	0.0173205	0.097
Cscaffold4000308	Aspni5_38987	#N/A	#N/A	#N/A	0.36	0.15	0.24	0.25	0.0608276	0.26	0.08	0.28	0.206667	0.0635959	0.84	0.858565	0.83	0.39	0.29	0.503333	0.165865	0.14	2.14355	0.32	0.06	0.19	0.13	0.42	1.70527	0.56	0.61	0.72	0.63	0.0472582	0.082	0.435275	0.29	0.05	0.48	0.273333	0.12441	0.99	1.00417	0.14	0.06	0.12	0.106667	0.024037	0.12
Cscaffold4000295	Aspni5_38974	#N/A	#N/A	#N/A	4.39	2.87	3.52	3.59333	0.440316	5.33	2.8	5.51	4.54667	0.874878	0.28	1.33793	7.28	5.38	5.51	6.05667	0.612817	0.011	1.82766	5.78	4.01	4.895	0.885	0.9	0.954621	3.59	5.07	3.75	4.13667	0.468947	0.88	0.955945	7.05	6.95	5.51	6.50333	0.497505	0.045	0.63728	5.68	4.29	4.77	4.91333	0.407608	0.41
Cscaffold4000283	Aspni5_38962	#N/A	#N/A	#N/A	3.2	1.47	3.76	2.81	0.689227	1.59	1.77	1.05	1.47	0.216333	0.039	0.550953	1.16	3.17	2.27	2.2	0.581292	0.56	0.817902	13.74	14.55	14.145	0.405	2.6e-07	0.25	3.07	2.09	3.64	2.93333	0.452634	0.95	1.02456	7.79	12.11	9.35	9.75	1.26301	4.7e-06	0.329877	3.02	4.94	9.56	5.84	1.94082	0.019
Cscaffold4000214	Aspni5_38893	#N/A	#N/A	#N/A	0	0	0	0	0	0	0	0	0	0	NA	0.466516	0	0	0	0	0	NA	0.435275	0	0	0	0	NA	0.466516	0	0	0	0	0	NA	0.466516	0	0	0	0	0	NA	0.466516	0	0	0	0	0	NA
Cscaffold4000202	Aspni5_38881	#N/A	#N/A	#N/A	0.15	0.17	0.11	0.143333	0.0176383	0.11	0.13	0	0.08	0.0404145	0.62	0.61132	0.1	0	0	0.0333333	0.0333333	0.23	0.287175	0.62	0.43	0.525	0.095	0.15	0.353553	0.63	0.85	2.04	1.17333	0.437962	0.00048	0.125	1.83	0.92	0.71	1.15333	0.343721	0.00083	0.133972	0.22	0.27	0.23	0.24	0.0152753	0.6
Cscaffold4000177	Aspni5_38856	#N/A	#N/A	#N/A	0	0	0	0	0	0	0	0	0	0	NA	#VALUE!	0	0	0	0	0	NA	#VALUE!	0	0	0	0	NA	#VALUE!	0	0	0	0	0	NA	#VALUE!	0	0	0	0	0	NA	#VALUE!	0	0	0	0	0	NA
Cscaffold4000163	Aspni5_38842	#N/A	#N/A	#N/A	0.35	0.21	0.05	0.203333	0.0866667	0.47	0.48	0.37	0.44	0.0351188	0.16	2.2974	0.99	1.05	0.82	0.953333	0.0688799	0.0023	5.27803	0.31	0.38	0.345	0.035	0.69	0.742262	0.25	0	0.1	0.116667	0.0726483	0.4	1.84038	0.33	0	0.24	0.19	0.0984886	0.93	1.07103	0.22	0.81	0.23	0.42	0.195021	0.37
Cscaffold4000117	Aspni5_38796	#N/A	#N/A	#N/A	1.78	1.79	1.7	1.75667	0.02848	0.81	1.09	1.19	1.03	0.113725	0.29	0.619854	0.67	2.47	1.27	1.47	0.52915	0.78	0.858565	4.39	4.51	4.45	0.06	0.087	0.503478	0.7	0.63	0.5	0.61	0.0585947	0.006	3.24901	1.4	1.56	1.06	1.34	0.147422	0.31	1.50525	1.33	1.52	1.73	1.52667	0.115518	0.58
Cscaffold4000105	Aspni5_38784	#N/A	#N/A	#N/A	0	0	0	0	0	0	0	0	0	0	NA	#VALUE!	0	0	0	0	0	NA	#VALUE!	0	0	0	0	NA	#VALUE!	0	0	0	0	0	NA	#VALUE!	0	0	0	0	0	NA	#VALUE!	0	0	0	0	0	NA
Cscaffold4000032	Aspni5_38711	#N/A	#N/A	#N/A	0	0	0	0	0	0	0	0	0	0	NA	#VALUE!	0	0	0	0	0	NA	#VALUE!	0	0	0	0	NA	#VALUE!	0	0	0	0	0	NA	#VALUE!	0	0	0	0	0	NA	#VALUE!	0	0	0	0	0	NA
Cscaffold4000010	Aspni5_38689	#N/A	#N/A	#N/A	10.43	7.18	14.69	10.7667	2.17448	1.05	1.18	0.87	1.03333	0.0898765	4.3e-06	0.101532	5.83	20.52	17.07	14.4733	4.43494	0.58	1.43396	3.26	0.56	1.91	1.35	0.00026	7.46426	0.19	0.07	0.14	0.133333	0.034801	4.3e-14	84.4485	0.13	0.13	0.16	0.14	0.01	2.5e-15	84.4485	0.08	0	0.04	0.04	0.023094	4.2e-13
Cscaffold4000008	Aspni5_38687	#N/A	#N/A	#N/A	0.18	0.04	0.27	0.163333	0.0669162	0	0.09	0	0.03	0.03	0.043	0.176777	0.09	0.08	0.15	0.106667	0.0218581	0.62	0.692555	1.4	0.6	1	0.4	0.0023	0.217638	0.75	0.48	1.53	0.92	0.314802	0.00023	0.189465	0.76	0.54	0.62	0.64	0.064291	0.0097	0.307786	0.98	0.48	0.74	0.733333	0.144376	0.0027
Cscaffold4000007	Aspni5_38686	#N/A	#N/A	#N/A	0	0	0	0	0	0	0	0	0	0	NA	0.0272047	0	0	0	0	0	NA	0.0253829	0	0.1	0.05	0.05	NA	1.52588e-05	0	0.08	0	0.0266667	0.0266667	NA	3.05176e-05	0	0.08	0.05	0.0433333	0.0233333	NA	1.52588e-05	0	0	0.05	0.0166667	0.0166667	NA
Cscaffold4000004	Aspni5_38683	#N/A	#N/A	#N/A	0.41	0.17	0.37	0.316667	0.0742369	0.16	0.03	0.03	0.0733333	0.0433333	0.011	0.267943	0.2	0.13	0.52	0.283333	0.120046	0.97	0.977386	0.35	0.54	0.445	0.095	0.96	0.964598	0.2	0.47	0.51	0.393333	0.0973539	0.77	0.876606	0.31	0.65	0.51	0.49	0.0986577	0.59	0.806642	0.76	0.41	0.49	0.553333	0.105883	0.23
Cscaffold4000002	Aspni5_38681	#N/A	#N/A	#N/A	5.29	2.81	5.13	4.41	0.801332	3.02	3.2	3.45	3.22333	0.124677	0.056	0.76313	3.49	3.13	3.87	3.49667	0.213646	0.31	0.852635	4.84	4.26	4.55	0.29	0.13	1.25701	3.6	4.76	3.42	3.92667	0.419894	0.12	1.23114	3.55	4.41	3.32	3.76	0.331713	0.014	1.36604	3.01	3.6	4.75	3.78667	0.510892	0.041
Cscaffold4000001	Aspni5_38680	#N/A	#N/A	#N/A	1.57	2.78	1.42	1.92333	0.430516	0.51	0.13	0.3	0.313333	0.109899	0.62	0.176777	0.5	0.87	1.36	0.91	0.249065	0.87	0.503478	5.65	2.09	3.87	1.78	0.93	0.646176	0.12	0	0.04	0.0533333	0.0352767	0.22	39.3966	0.02	0.04	0.05	0.0366667	0.00881917	0.16	59.7141	0.02	0.1	0.05	0.0566667	0.0233333	0.23
Cscaffold3000946	Aspni5_38598	#N/A	#N/A	#N/A	0	0.16	0.1	0.0866667	0.0466667	0	0	0	0	0	NA	1.52588e-05	0	0	0	0	0	NA	7.62939e-06	0	0	0	0	NA	16384	0	0	0	0	0	NA	16384	0	0	0	0	0	NA	16384	0	0	0	0	0	NA
Cscaffold3000928	Aspni5_38580	#N/A	#N/A	#N/A	0	0	0	0	0	0	0	0	0	0	NA	#VALUE!	0	0	0	0	0	NA	#VALUE!	0	0	0	0	NA	#VALUE!	0	0	0	0	0	NA	#VALUE!	0	0	0	0	0	NA	#VALUE!	0	0	0	0	0	NA
Cscaffold3000894	Aspni5_38546	#N/A	#N/A	#N/A	0	0	0	0	0	0	0	0	0	0	NA	#VALUE!	0	0	0	0	0	NA	#VALUE!	0	0	0	0	NA	#VALUE!	0	0	0	0	0	NA	#VALUE!	0	0	0	0	0	NA	#VALUE!	0	0	0	0	0	NA
Cscaffold3000886	Aspni5_38538	#N/A	#N/A	#N/A	48.21	43.49	47.17	46.29	1.43183	40.45	37.97	38.91	39.11	0.722865	0.42	0.90125	51.18	60.21	57.93	56.44	2.71111	0.017	1.31951	83.41	96.56	89.985	6.575	0.00029	0.655197	96.35	87.13	90.63	91.37	2.68718	1.3e-09	0.543367	74.94	71.26	72.64	72.9467	1.07333	0.0019	0.721965	37.41	47.69	70.55	51.8833	9.79376	0.97
Cscaffold3000867	Aspni5_38519	#N/A	#N/A	#N/A	0	0	0	0	0	0	0	0	0	0	NA	#VALUE!	0	0	0	0	0	NA	#VALUE!	0	0	0	0	NA	#VALUE!	0	0	0	0	0	NA	#VALUE!	0	0	0	0	0	NA	#VALUE!	0	0	0	0	0	NA
Cscaffold3000834	Aspni5_38486	#N/A	#N/A	#N/A	0.18	0	0.19	0.123333	0.0617342	0.27	0.45	0.34	0.353333	0.0523874	0.28	2.63902	0.25	0.7	0.3	0.416667	0.1424	0.22	3.03143	1.58	0.81	1.195	0.385	0.015	0.153893	0.13	0	0.14	0.09	0.0450925	0.76	1.44393	0.14	0.41	0.26	0.27	0.0781025	0.64	0.641713	0.4	0	0.25	0.216667	0.116667	0.63
Cscaffold3000798	Aspni5_38450	#N/A	#N/A	#N/A	0	0	0	0	0	0	0	0	0	0	NA	#VALUE!	0	0	0	0	0	NA	#VALUE!	0	0	0	0	NA	#VALUE!	0	0	0	0	0	NA	#VALUE!	0	0	0	0	0	NA	#VALUE!	0	0	0	0	0	NA
Cscaffold3000768	Aspni5_38420	#N/A	#N/A	#N/A	0.75	0.59	0.46	0.6	0.083865	0.5	0.23	0.38	0.37	0.0781025	0.55	0.664343	0.69	0.57	1.03	0.763333	0.13776	0.63	1.39474	1.63	0.73	1.18	0.45	0.5	0.655197	0.09	0.1	0.1	0.0966667	0.00333333	0.0085	6.9644	0.33	0.46	0.64	0.476667	0.0898765	0.53	1.45397	0.32	1.16	0.22	0.566667	0.298068	0.7
Cscaffold3000759	Aspni5_38411	#N/A	#N/A	#N/A	194.93	77.82	151.78	141.51	34.1945	74.57	72.23	81.54	76.1133	2.79615	0.028	0.570382	177.28	202.73	252.44	210.817	22.0704	0.08	1.60214	116.36	59.93	88.145	28.215	0.0071	2.14355	92.13	67.86	76.73	78.9067	7.09017	0.0059	1.93187	97.02	70.34	83.98	83.78	7.7025	0.0061	1.91853	27.25	24.02	50.85	34.04	8.45656	7.5e-12
Cscaffold3000739	Aspni5_38391	#N/A	#N/A	#N/A	0.08	0.24	0.08	0.133333	0.0533333	0.38	0.84	0.09	0.436667	0.218352	0.063	4	0.14	0.23	0.19	0.186667	0.0260342	0.62	1.64718	0.83	0.82	0.825	0.005	0.012	0.189465	7.21	10.06	11.62	9.63	1.29108	2.6e-14	0.0136024	4.85	3.07	4.49	4.13667	0.543364	2.9e-09	0.03125	4.76	2.87	3.21	3.61333	0.581674	8.8e-09
Cscaffold3000727	Aspni5_38379	#N/A	#N/A	#N/A	0	0	0	0	0	0	0.24	0.24	0.16	0.08	NA	8192	0.27	0	0	0.09	0.09	NA	4096	0.18	0	0.09	0.09	0.97	1.52588e-05	0	0	0.15	0.05	0.05	0.97	1.52588e-05	0.07	0	0.18	0.0833333	0.0523874	0.97	1.52588e-05	0.17	0	0.17	0.113333	0.0566667	0.97
Cscaffold3000649	Aspni5_38301	#N/A	#N/A	#N/A	0	0.23	0.3	0.176667	0.0906152	0.14	0	0.18	0.106667	0.054569	NA	0.678302	0.13	0	0.18	0.103333	0.0536449	NA	0.726986	0.19	0.14	0.165	0.025	0.85	1.30134	0	0.11	0	0.0366667	0.0366667	0.21	6.49802	0	0.11	0.13	0.08	0.0404145	0.39	2.63902	0.06	0	0.32	0.126667	0.0982061	0.8
Cscaffold3000549	Aspni5_38201	#N/A	#N/A	#N/A	13.94	12.33	8.06	11.4433	1.75435	17.22	11.68	14.98	14.6267	1.60899	0.57	1.3566	8.49	14.73	13.27	12.1633	1.8844	0.84	1.14076	20.31	5.4	12.855	7.455	0.81	1.16473	2.91	1.57	5.03	3.17	1.00724	0.0018	3.73213	2.84	2.24	2.46	2.51333	0.175246	9.4e-05	5.27803	3.14	2.47	1.23	2.28	0.559494	7e-05
Cscaffold3000545	Aspni5_38197	#N/A	#N/A	#N/A	0.39	0.47	0.1	0.32	0.112398	0.59	0.12	0.48	0.396667	0.141931	NA	1.39474	0	0.3	0.33	0.21	0.105357	NA	0.697372	0.27	0.1	0.185	0.085	0.41	2.14355	0.14	0	0.15	0.0966667	0.0484195	0.23	3.03143	0.22	0	0.09	0.103333	0.0638575	0.22	2.82843	0	0.74	0.09	0.276667	0.233119	0.5
Cscaffold3000544	Aspni5_38196	#N/A	#N/A	#N/A	0.07	0	0.07	0.0466667	0.0233333	0.07	0	0	0.0233333	0.0233333	NA	0.524858	0.06	0	0.06	0.04	0.02	NA	0.944092	0.18	0	0.09	0.09	NA	0.707107	0	0	0.05	0.0166667	0.0166667	NA	2.2974	0.05	0.1	0	0.05	0.0288675	NA	1.27456	0	0	0	0	0	NA
Cscaffold3000412	Aspni5_38064	#N/A	#N/A	#N/A	0.58	0.23	0.67	0.493333	0.134205	0.15	0.06	0.18	0.13	0.0360555	0.016	0.267943	0.27	0.22	0.16	0.216667	0.031798	0.11	0.435275	1.67	1.28	1.475	0.195	0.026	0.435275	0.21	0.15	0.19	0.183333	0.0176383	0.021	3.03143	0.18	0.36	0.45	0.33	0.0793725	0.14	1.84038	0.21	0.73	0.39	0.443333	0.152461	0.39
Cscaffold3000408	Aspni5_38060	#N/A	#N/A	#N/A	2.17	0.9	1.42	1.49667	0.368616	0.41	0.19	0.25	0.283333	0.0656591	0.0095	0.203063	1.62	1.1	1.49	1.40333	0.156241	0.98	1.01889	2.94	0.51	1.725	1.215	0.87	1.1487	0.37	0.32	0.2	0.296667	0.0504425	0.0032	5.65685	0.16	0	0	0.0533333	0.0533333	9.3e-06	25.9921	0.09	0.1	0.28	0.156667	0.0617342	0.00015
Cscaffold3000404	Aspni5_38056	#N/A	#N/A	#N/A	0.06	0	0	0.02	0.02	0.06	0.08	0	0.0466667	0.024037	NA	2.14355	0	0.2	0	0.0666667	0.0666667	NA	2.14355	0.06	0.13	0.095	0.035	NA	0.353553	0.09	0	0.2	0.0966667	0.0578312	NA	0.233258	0.1	0	0.24	0.113333	0.069602	NA	0.233258	0.06	0.12	0.06	0.08	0.02	NA
Cscaffold3000373	Aspni5_38025	#N/A	#N/A	#N/A	17.67	12.21	14.34	14.74	1.5888	12.91	15.94	11.94	13.5967	1.20466	0.95	0.978063	5.07	9.92	11.81	8.93333	2.00724	0.087	0.646176	50.37	43.46	46.915	3.455	0.00019	0.406126	11.51	11.93	10.43	11.29	0.446766	0.15	1.40444	10.48	14.55	10.01	11.68	1.4414	0.11	1.45397	12.04	12.49	18.58	14.37	2.109	0.63
Cscaffold3000317	Aspni5_37969	#N/A	#N/A	#N/A	0	0	0	0	0	0	0	0	0	0	NA	0.0236831	0	0	0	0	0	NA	0.0220971	0	0	0	0	NA	0.0236831	0	0	0.03	0.01	0.01	NA	3.05176e-05	0.03	0	0	0.01	0.01	NA	3.05176e-05	0	0	0	0	0	NA
Cscaffold3000294	Aspni5_37946	#N/A	#N/A	#N/A	0	0.19	0	0.0633333	0.0633333	0	0	0	0	0	NA	7.62939e-06	0	0	0	0	0	NA	7.62939e-06	0	0.06	0.03	0.03	NA	2.46229	0	0	0	0	0	NA	8192	0	0	0	0	0	NA	8192	0.05	0	0.11	0.0533333	0.031798	NA
Cscaffold3000274	Aspni5_37926	#N/A	#N/A	#N/A	0.86	0.34	1.13	0.776667	0.231828	0.89	0.68	0.79	0.786667	0.0606447	0.93	1.03886	0.62	1.5	0.76	0.96	0.273008	0.55	1.22264	1.33	1.05	1.19	0.14	0.69	0.870551	0.84	0.67	1.68	1.06333	0.312214	0.32	0.76313	1.43	0.82	1.6	1.28333	0.236807	0.16	0.697372	0.66	0.8	1.29	0.916667	0.190992	0.95
Cscaffold3000270	Aspni5_37922	#N/A	#N/A	#N/A	2.98	3.08	1.51	2.52333	0.507488	3.17	4.02	2.9	3.36333	0.337458	0.45	1.42405	0.57	0.94	2.71	1.40667	0.660362	0.32	0.61132	6.02	5.12	5.57	0.45	0.23	0.578344	1.93	1.28	1.34	1.51667	0.207391	0.18	1.77769	3.63	5.49	3.82	4.31333	0.590884	0.33	0.673617	4.96	6.72	5.49	5.72333	0.521291	0.057
Cscaffold3000268	Aspni5_37920	#N/A	#N/A	#N/A	0.2	0	0.07	0.09	0.0585947	0.06	0	0	0.02	0.02	NA	0.267943	0	0	0.27	0.09	0.09	NA	1.12506	0	0.06	0.03	0.03	NA	4	0	0	0	0	0	NA	8192	0	0	0.06	0.02	0.02	NA	5.27803	0.11	0	0.17	0.0933333	0.0497773	NA
Cscaffold3000225	Aspni5_37877	#N/A	#N/A	#N/A	14.4	9.25	8.67	10.7733	1.82105	27.25	22.08	28.48	25.9367	1.96075	0.054	2.63902	22.93	27.17	18.51	22.87	2.50011	0.1	2.2974	7.35	8.37	7.86	0.51	0.34	1.75321	6.64	4.08	4.82	5.18	0.760614	0.093	2.2974	7.78	4.19	4.37	5.44667	1.16782	0.092	2.2974	2.07	3.32	0.19	1.86	0.909634	6.7e-05
Cscaffold3000155	Aspni5_37807	#N/A	#N/A	#N/A	0.19	0.15	0.2	0.18	0.0152753	0.09	0	0.12	0.07	0.0360555	0.5	0.406126	0	0.29	0.08	0.123333	0.0864741	0.67	0.586417	0.17	0.37	0.27	0.1	0.9	0.864537	0.27	0.15	0.07	0.163333	0.0581187	0.81	1.31039	0.07	0	0.09	0.0533333	0.0272845	0.27	3.4822	0.41	0	0.08	0.163333	0.125477	0.97
Cscaffold3000149	Aspni5_37801	#N/A	#N/A	#N/A	0	0	0	0	0	0	0	0	0	0	NA	0.0358968	0.05	0	0	0.0166667	0.0166667	NA	4096	0	0.8	0.4	0.4	NA	1.90735e-06	0	0	0	0	0	NA	0.0358968	0	0	0	0	0	NA	0.0412346	0	0	0	0	0	NA
Cscaffold3000147	Aspni5_37799	#N/A	#N/A	#N/A	0.19	0	0.1	0.0966667	0.0548736	0	0	0	0	0	0.98	7.62939e-06	0	0	0.08	0.0266667	0.0266667	0.59	0.307786	1.13	19.19	10.16	9.03	0.00024	0.0126914	0	0	0	0	0	0.87	4096	0.07	0	0	0.0233333	0.0233333	0.44	4	0	0	0.09	0.03	0.03	0.49
Cscaffold3000132	Aspni5_37784	#N/A	#N/A	#N/A	0.04	0	0	0.0133333	0.0133333	0	0	0	0	0	NA	3.05176e-05	0.07	0.16	0.09	0.106667	0.0272845	NA	8	0.06	0.03	0.045	0.015	NA	0.353553	0	0	0.03	0.01	0.01	NA	1.12506	0	0.05	0	0.0166667	0.0166667	NA	1.23971	0	0	0	0	0	NA
Cscaffold3000085	Aspni5_37737	#N/A	#N/A	#N/A	0.85	0.4	0.99	0.746667	0.177983	1.53	1.46	2.2	1.73	0.235867	0.083	2.46229	2.43	3.11	1.4	2.31333	0.497069	0.015	3.24901	1.92	4.74	3.33	1.41	0.013	0.287175	1.72	0.4	0.92	1.01333	0.383898	0.73	0.812252	2.18	0.76	1.66	1.53333	0.414782	0.22	0.547147	0.29	0.48	0.53	0.433333	0.0731057	0.23
Cscaffold3000061	Aspni5_37713	#N/A	#N/A	#N/A	0	0	0	0	0	0	0	0	0	0	NA	0.0358968	0	0.05	0	0.0166667	0.0166667	NA	4096	0	0	0	0	NA	0.0358968	0	0	0.02	0.00666667	0.00666667	NA	3.05176e-05	0.05	0	0	0.0166667	0.0166667	NA	1.52588e-05	0	0.06	0	0.02	0.02	NA
Cscaffold3000012	Aspni5_37664	#N/A	#N/A	#N/A	0.01	0.01	0	0.00666667	0.00333333	0.01	0	0	0.00333333	0.00333333	NA	0.5	0	0	0	0	0	NA	1.52588e-05	0	0	0	0	0.89	4096	0	0	0	0	0	0.88	4096	0	0	0.02	0.00666667	0.00666667	0.85	1.39474	0.01	0.02	0	0.01	0.0057735	0.94
Cscaffold2001039	Aspni5_37610	#N/A	#N/A	#N/A	90.17	133.96	74.03	99.3867	17.9036	246.19	187.62	118.06	183.957	37.0333	0.084	1.97247	277.82	168.93	171.5	206.083	35.876	0.036	2.2974	47.98	4.93	26.455	21.525	5.3e-05	4.92458	43.77	38.48	21.3	34.5167	6.78248	0.0013	3.03143	159.31	98.28	123.12	126.903	17.7191	0.79	0.882703	21.35	23.25	9.42	18.0067	4.32823	2.9e-07
Cscaffold2001034	Aspni5_37605	#N/A	#N/A	#N/A	0	0	0	0	0	0	0	0	0	0	NA	0.466516	0	0	0	0	0	NA	0.435275	0	0	0	0	NA	0.466516	0	0	0	0	0	NA	0.466516	0	0	0	0	0	NA	0.466516	0	0	0	0	0	NA
Cscaffold2001019	Aspni5_37590	#N/A	#N/A	#N/A	5.96	5.71	8.5	6.72333	0.89126	4.28	2.94	4.29	3.83667	0.448343	0.21	0.61132	7.48	6.37	6.99	6.94667	0.321161	0.81	1.13288	11.12	23.74	17.43	6.31	0.068	0.5	4.14	4.47	3.97	4.19333	0.14678	0.14	1.71713	5.09	4.43	4.9	4.80667	0.196158	0.21	1.59107	17	21	11.85	16.6167	2.64832	0.014
Cscaffold2000977	Aspni5_37548	#N/A	#N/A	#N/A	0.23	0.36	0.09	0.226667	0.0779601	0.09	0.11	0.25	0.15	0.0503322	NA	0.697372	0.53	0.4	0.52	0.483333	0.0417665	NA	2.46229	0.57	2.59	1.58	1.01	NA	0.176777	0.08	0.05	0.18	0.103333	0.0392994	NA	2.14355	0.24	0.21	0.08	0.176667	0.0491031	NA	1.40444	0.1	0.22	0.13	0.15	0.0360555	NA
Cscaffold2000976	Aspni5_37547	#N/A	#N/A	#N/A	2.55	3.4	3.46	3.13667	0.293844	2.34	2.28	2.29	2.30333	0.0185592	0.39	0.784584	3.5	3.01	2.83	3.11333	0.200194	0.8	1.09429	4.29	4.23	4.26	0.03	0.85	0.936272	3.85	3.04	3.75	3.54667	0.254973	0.84	0.940174	3.24	2.68	3.62	3.18	0.273008	0.7	1.10957	1.68	1.66	3.27	2.20333	0.533365	0.065
Cscaffold2000964	Aspni5_37535	#N/A	#N/A	#N/A	0	0.1	0.14	0.08	0.0416333	0	0	0	0	0	NA	7.62939e-06	0	0.1	0	0.0333333	0.0333333	NA	0.353553	0	0	0	0	NA	32768	0	0	0	0	0	NA	32768	0	0	0	0	0	NA	32768	0	0	0	0	0	NA
Cscaffold2000963	Aspni5_37534	#N/A	#N/A	#N/A	0.07	0	0	0.0233333	0.0233333	0	0	0.08	0.0266667	0.0266667	NA	1.20581	0	0	0	0	0	NA	3.05176e-05	0	0	0	0	NA	32768	0	0	0	0	0	NA	32768	0	0	0	0	0	NA	32768	0	0	0	0	0	NA
Cscaffold2000958	Aspni5_37529	#N/A	#N/A	#N/A	13.58	10.68	11.45	11.9033	0.867301	11.4	13.6	15.33	13.4433	1.13719	0.54	1.19748	23.37	17.18	16.64	19.0633	2.15897	0.026	1.75321	15.21	24.85	20.03	4.82	0.34	0.752623	13.91	10.92	16.57	13.8	1.63194	0.78	0.920188	11.61	9.56	10.43	10.5333	0.594035	0.33	1.28343	6.31	4.46	7.72	6.16333	0.943934	0.0015
Cscaffold2000936	Aspni5_37507	#N/A	#N/A	#N/A	0.07	0	0	0.0233333	0.0233333	0	0.09	0.09	0.06	0.03	NA	2.14355	0.07	0.44	0.12	0.21	0.115902	NA	7.46426	0.46	0.14	0.3	0.16	0.14	0.116629	0	0	0.11	0.0366667	0.0366667	0.76	0.566442	0.11	0	0	0.0366667	0.0366667	0.85	0.687771	0	0	0.06	0.02	0.02	0.93
Cscaffold2000923	Aspni5_37494	#N/A	#N/A	#N/A	0	0	0	0	0	0	0	0	0	0	NA	0.0236831	0	0	0	0	0	NA	0.0220971	0	0.3	0.15	0.15	NA	7.62939e-06	0	0	0.08	0.0266667	0.0266667	NA	3.05176e-05	0	0	0	0	0	NA	0.0272047	0	0	0	0	0	NA
Cscaffold2000917	Aspni5_37488	#N/A	#N/A	#N/A	0.3	0.16	0.11	0.19	0.0568624	0.2	0	0.12	0.106667	0.0581187	NA	0.624165	0.18	0	0.08	0.0866667	0.0520683	NA	0.566442	0.45	0.1	0.275	0.175	0.92	0.888843	0	0	0.39	0.13	0.13	0.91	1.13288	0.15	0	0.09	0.08	0.043589	0.4	2.2974	0.35	0.37	0.27	0.33	0.0305505	0.63
Cscaffold2000854	Aspni5_37425	#N/A	#N/A	#N/A	7.09	10.19	6.23	7.83667	1.20257	6.12	6.97	6.74	6.61	0.253837	0.61	0.907519	5.32	5.63	6.89	5.94667	0.480081	0.31	0.835088	6.68	5.1	5.89	0.79	0.0013	1.68179	5.41	4.56	4.39	4.78667	0.315507	0.00014	1.7411	3.61	4.2	3.64	3.81667	0.191862	3.5e-09	2.2974	3.68	4.07	3.77	3.84	0.117898	2.7e-08
Cscaffold2000849	Aspni5_37420	#N/A	#N/A	#N/A	25.48	24.4	25.74	25.2067	0.410257	35.68	41.03	39.22	38.6433	1.5711	3.5e-05	1.6358	22.38	23.67	24.94	23.6633	0.739016	0.92	1.0196	20.47	15	17.735	2.735	4.7e-06	1.82766	20.95	20.33	14.39	18.5567	2.09101	0.0012	1.47427	15.41	15.26	15.08	15.25	0.0953939	4.3e-08	1.87905	17.76	14.16	16.64	16.1867	1.06366	5.6e-06
Cscaffold2000835	Aspni5_37406	#N/A	#N/A	#N/A	0	0	0	0	0	0	0	0	0	0	NA	#VALUE!	0	0	0	0	0	NA	#VALUE!	0	0	0	0	NA	#VALUE!	0	0	0	0	0	NA	#VALUE!	0	0	0	0	0	NA	#VALUE!	0	0	0	0	0	NA
Cscaffold2000785	Aspni5_37356	#N/A	#N/A	#N/A	9.09	5.78	11.03	8.63333	1.53265	5.63	6.25	5.35	5.74333	0.265916	0.034	0.697372	3.16	5.16	5.85	4.72333	0.806646	0.0012	0.582367	10.2	11.2	10.7	0.5	0.86	1.04174	6.85	7.48	6.5	6.94333	0.286725	0.059	1.3566	7.13	12.62	8.41	9.38667	1.65836	0.66	1.08673	7.47	8.25	11.51	9.07667	1.23733	0.75
Cscaffold2000778	Aspni5_37349	#N/A	#N/A	#N/A	0	0	0.01	0.00333333	0.00333333	0.01	0	0.02	0.01	0.0057735	NA	2.14355	0	0.04	0	0.0133333	0.0133333	NA	2.14355	0.02	0	0.01	0.01	NA	0.535887	0	0.02	0	0.00666667	0.00666667	NA	1.0324	0.02	0	0	0.00666667	0.00666667	NA	0.692555	0.02	0	0	0.00666667	0.00666667	NA
Cscaffold2000775	Aspni5_37346	#N/A	#N/A	#N/A	0	0.14	0.02	0.0533333	0.0437163	0.04	0.03	0.09	0.0533333	0.0185592	NA	1.32869	0	0	0.05	0.0166667	0.0166667	NA	0.435275	0.04	0.01	0.025	0.015	0.51	2.14355	0	0.02	0.01	0.01	0.0057735	0.2	4.28709	0	0.02	0.08	0.0333333	0.024037	0.68	1.51572	0.01	0.03	0.05	0.03	0.011547	0.63
Cscaffold2000731	Aspni5_37302	#N/A	#N/A	#N/A	3.63	3.69	3.5	3.60667	0.0560753	4.84	4.51	5.8	5.05	0.386911	0.011	1.49485	2.88	3.46	2.81	3.05	0.205994	0.68	0.913831	10.17	10.19	10.18	0.01	2.4e-07	0.466516	3.37	3.38	3.27	3.34	0.0351188	0.4	1.15669	4.87	6.1	4.49	5.15333	0.485878	0.16	0.80107	6.15	6.28	8.09	6.84	0.626126	0.00015
Cscaffold2000729	Aspni5_37300	#N/A	#N/A	#N/A	3.53	2.94	3.68	3.38333	0.225856	2.45	2	1.83	2.09333	0.184962	0.06	0.659754	0.92	1.3	0.92	1.04667	0.126667	6.3e-07	0.329877	19.22	38.84	29.03	9.81	5.6e-24	0.143587	4.2	3.95	4.38	4.17667	0.124677	0.54	0.870551	7.04	13.27	8.45	9.58667	1.88611	7e-07	0.406126	15.79	22.55	21.44	19.9267	2.09301	1e-22
Cscaffold2000728	Aspni5_37299	#N/A	#N/A	#N/A	0.59	1.4	0.5	0.83	0.286182	1.06	0.8	1.09	0.983333	0.0920748	0.52	1.33793	0.38	0.54	0.73	0.55	0.10116	0.6	0.76313	2.67	2.14	2.405	0.265	0.018	0.406126	0.6	0.74	0.68	0.673333	0.0405517	0.63	1.24833	1.25	1.06	1.1	1.13667	0.0578312	0.53	0.779165	1.94	2.1	1.85	1.96333	0.0731057	0.016
Cscaffold2000718	Aspni5_37289	#N/A	#N/A	#N/A	0.48	0.19	0.88	0.516667	0.200028	0.12	0.44	0.44	0.333333	0.106667	0.56	0.628507	0	0.55	0.1	0.216667	0.169148	0.2	0.329877	1.3	1.64	1.47	0.17	0.21	0.466516	0.35	0.56	0.37	0.426667	0.0669162	0.64	1.40444	0.72	0.36	0.89	0.656667	0.156241	0.88	0.90125	1.24	0.89	0.53	0.886667	0.204966	0.52
Cscaffold2000679	Aspni5_37250	#N/A	#N/A	#N/A	0	0	0	0	0	0	0	0	0	0	NA	0.0544094	0	0	0	0	0	NA	0.0507658	0	0	0	0	NA	0.0544094	0	0	0	0	0	NA	0.0544094	0	0	0	0	0	NA	0.0625	0	0	0.14	0.0466667	0.0466667	NA
Cscaffold2000663	Aspni5_37234	#N/A	#N/A	#N/A	1.43	1.04	1.85	1.44	0.23388	0.88	0.27	0.81	0.653333	0.192729	0.2	0.466516	2.22	1.67	1.27	1.72	0.275379	0.68	1.29235	1.89	0.97	1.43	0.46	0.67	1.31039	0.16	0.34	0.08	0.193333	0.0768838	0.0013	9.18959	0.75	0.65	1.02	0.806667	0.110504	0.16	2	0.95	0.41	0.49	0.616667	0.168259	0.082
Cscaffold2000658	Aspni5_37229	#N/A	#N/A	#N/A	0.13	0.21	0.28	0.206667	0.0433333	0.26	0.4	0.32	0.326667	0.0405517	NA	1.70527	1.02	0.5	0.22	0.58	0.234379	NA	3.24901	0.35	0.13	0.24	0.11	0.96	1.07923	0.19	0.1	0.05	0.113333	0.0409607	0.43	2.14355	0.3	0	0.24	0.18	0.0916515	0.89	1.1487	0.17	0.12	0.06	0.116667	0.031798	0.49
Cscaffold2000650	Aspni5_37221	#N/A	#N/A	#N/A	8.35	6.05	10.43	8.27667	1.26493	5.42	3.14	5.26	4.60667	0.734786	0.047	0.594604	2.68	3.3	2.32	2.76667	0.286201	7.7e-05	0.353553	6.82	14.17	10.495	3.675	1	0.998199	4.22	4.56	4.3	4.36	0.102632	0.0033	2	7.47	6.81	7.96	7.41333	0.333183	0.36	1.27456	22.8	20.24	17.2	20.08	1.61856	0.00049
Cscaffold2000634	Aspni5_37205	#N/A	#N/A	#N/A	1.09	1.48	0.82	1.13	0.191572	0.62	0.38	0.86	0.62	0.138564	0.23	0.602904	0.5	0.95	1.29	0.913333	0.228789	0.83	0.895025	3.73	5.1	4.415	0.685	0.00019	0.307786	1.01	0.49	0.78	0.76	0.150444	0.27	1.52626	1.47	2.66	1.89	2.00667	0.348441	0.18	0.646176	1.55	1.31	3.41	2.09	0.663626	0.083
Cscaffold2000630	Aspni5_37201	#N/A	#N/A	#N/A	4.62	4.85	3.64	4.37	0.37099	1.99	2.2	2.15	2.11333	0.0633333	0.0034	0.517632	2.28	2.89	1.73	2.3	0.335012	0.014	0.566442	10.55	6.95	8.75	1.8	0.053	0.641713	0.99	0.99	0.97	0.983333	0.00666667	2.5e-11	4.59479	1.58	1.23	1.22	1.34333	0.118369	2.1e-09	3.73213	2.27	1.55	1.91	1.91	0.207846	2.1e-05
Cscaffold2000620	Aspni5_37191	#N/A	#N/A	#N/A	1.12	1.33	1.47	1.30667	0.101708	2.23	2.17	1.61	2.00333	0.197428	0.16	1.64718	2.66	1.56	1.15	1.79	0.450814	0.27	1.51572	2.44	3.1	2.77	0.33	0.15	0.598739	4.18	2.48	3.37	3.34333	0.490929	0.0033	0.406126	2.46	2.22	2.34	2.34	0.069282	0.15	0.628507	0.4	1.74	1.66	1.26667	0.433948	0.62
Cscaffold2000614	Aspni5_37185	#N/A	#N/A	#N/A	0.11	0.09	0.23	0.143333	0.0437163	0.38	0.33	0.26	0.323333	0.034801	0.16	2.46229	0.2	0	0.18	0.126667	0.0635959	0.95	1.07177	0.73	1.05	0.89	0.16	0.0026	0.203063	0	0	0.25	0.0833333	0.0833333	0.76	1.29235	0.16	0.32	0.3	0.26	0.0503322	0.53	0.664343	0.7	0.7	0.58	0.66	0.04	0.0059
Cscaffold2000600	Aspni5_37171	#N/A	#N/A	#N/A	1.87	1.59	2.25	1.90333	0.191253	4.87	3.52	4.52	4.30333	0.404489	0.021	2.46229	20.36	15.59	11.04	15.6633	2.6907	2e-10	9.18959	3.51	1.37	2.44	1.07	0.98	1.01396	2.9	1.88	1.6	2.12667	0.395025	0.97	0.977386	5.24	1.79	3.24	3.42333	1.00014	0.21	0.619854	1.5	1.13	1.97	1.53333	0.243059	0.48
Cscaffold2000596	Aspni5_37167	#N/A	#N/A	#N/A	0.41	0	0.32	0.243333	0.12441	1.12	0.25	0.75	0.706667	0.25208	0.12	2.82843	0.56	0.93	0.84	0.776667	0.111405	0.1	3.03143	1.38	1.49	1.435	0.055	0.025	0.233258	0.15	0.16	0.16	0.156667	0.00333333	0.5	1.85318	0.46	0.45	0.28	0.396667	0.0584047	0.74	0.768438	0.53	1.33	0.54	0.8	0.265016	0.16
Cscaffold2000580	Aspni5_37151	#N/A	#N/A	#N/A	10.86	12.93	7.42	10.4033	1.60691	10.49	12.73	12.38	11.8667	0.695709	0.65	1.21419	15.64	16.88	20.04	17.52	1.30986	0.1	1.82766	4.95	13.24	9.095	4.145	0.39	1.43396	14.74	11.37	11.89	12.6667	1.04748	0.76	0.876606	6.49	4.16	5.11	5.25333	0.67642	0.017	2.14355	8.11	5.03	10.09	7.74333	1.47216	0.29
Cscaffold2000578	Aspni5_37149	#N/A	#N/A	#N/A	928.28	467.98	408.1	601.453	164.325	2984.33	3012.29	3370.01	3122.21	124.163	1.3e-06	5.65685	1700.78	1205.51	1073.03	1326.44	191.037	0.025	2.46229	184.46	395.72	290.09	105.63	0.021	2.63902	1201.42	920.46	791.04	970.973	121.129	0.31	0.668964	724.99	337.46	527.67	530.04	111.877	0.55	1.28343	159.83	471.35	167.44	266.207	102.595	0.018
Cscaffold2000551	Aspni5_37122	#N/A	#N/A	#N/A	10.32	12.8	9.46	10.86	1.00127	11.07	13.66	11.28	12.0033	0.830549	0.47	1.18099	8.66	9.19	13.29	10.38	1.46302	0.89	1.0403	15.76	7.49	11.625	4.135	0.45	1.19748	10.57	14.71	11.29	12.19	1.27703	0.86	0.955945	9.28	7.71	7.42	8.13667	0.577764	0.032	1.50525	3.8	3.61	6.89	4.76667	1.06308	9e-07
Cscaffold2000546	Aspni5_37117	#N/A	#N/A	#N/A	0.87	3.25	1.25	1.79	0.738196	0.39	0.48	0.97	0.613333	0.180216	0.019	0.378929	0.51	0.36	1.37	0.746667	0.31466	0.098	0.503478	2.35	3.01	2.68	0.33	0.62	0.806642	0.34	0.62	0.49	0.483333	0.0808977	0.0011	3.73213	0.24	0.47	0.66	0.456667	0.121427	0.00018	4.28709	0.48	0.74	0.56	0.593333	0.0768838	0.002
Cscaffold2000533	Aspni5_37104	#N/A	#N/A	#N/A	2.11	1.05	1.05	1.40333	0.353333	1.44	0.81	2.32	1.52333	0.437886	0.88	1.14076	0.41	1.35	0.55	0.77	0.292803	0.47	0.558644	4.81	1.95	3.38	1.43	0.42	0.543367	0	1.21	0.43	0.546667	0.354134	0.12	2.82843	0.17	0.82	0.21	0.4	0.210317	0.026	4.59479	0.29	0.21	0.1	0.2	0.0550757	0.0066
Cscaffold2000500	Aspni5_37071	#N/A	#N/A	#N/A	4.98	4.28	5.15	4.80333	0.266229	4.09	4.06	4.08	4.07667	0.00881917	0.85	0.90125	10.04	9.31	6.41	8.58667	1.10855	0.11	1.95884	3.71	4.1	3.905	0.195	0.34	1.56917	2.78	5.05	2.42	3.41667	0.823252	0.3	1.53688	4.41	1.3	3.66	3.12333	0.937022	0.18	1.70527	4.52	8.98	2.57	5.35667	1.89711	0.95
Cscaffold2000487	Aspni5_37058	#N/A	#N/A	#N/A	0.1	0.32	0.21	0.21	0.0635085	0.5	0.24	0	0.246667	0.144376	NA	1.41421	0.37	0.46	0.08	0.303333	0.114649	NA	1.55833	0.81	0.88	0.845	0.035	0.11	0.287175	0	0.16	0.15	0.103333	0.0517472	0.56	1.86607	0.38	0.45	0.19	0.34	0.0776745	0.66	0.678302	0.6	0.75	0.45	0.6	0.0866025	0.18
Cscaffold2000455	Aspni5_37026	#N/A	#N/A	#N/A	0.24	0.19	0.75	0.393333	0.178916	0.36	0.15	0.88	0.463333	0.216974	NA	1.18921	0	0.55	0.69	0.413333	0.210581	NA	1.05336	1.62	0.94	1.28	0.34	0.18	0.406126	0.17	0.19	0.55	0.303333	0.123468	0.79	1.25701	0	0.71	0	0.236667	0.236667	0.2	2.82843	0.62	0.45	0.21	0.426667	0.11893	0.95
Cscaffold2000445	Aspni5_37016	#N/A	#N/A	#N/A	0.22	0	0.16	0.126667	0.0656591	0.15	0	0.09	0.08	0.043589	NA	0.63728	0.14	0	0.12	0.0866667	0.0437163	NA	0.757858	0.13	0.22	0.175	0.045	0.99	1.02243	0.11	0	0.11	0.0733333	0.0366667	0.59	1.8025	0.06	0.11	0.07	0.08	0.0152753	0.46	2.14355	0.45	0.42	0.26	0.376667	0.0589727	0.27
Cscaffold2000429	Aspni5_37000	#N/A	#N/A	#N/A	3.92	3.42	4.96	4.1	0.453578	9.01	7.73	9.44	8.72667	0.513561	0.55	2.2974	15.44	9.38	12.14	12.32	1.75168	0.37	3.24901	4.26	0.23	2.245	2.015	0.54	2.46229	4.28	3.37	3.14	3.59667	0.348058	0.89	1.22264	3.19	2.61	2.38	2.72667	0.240993	0.68	1.70527	0.97	1.05	0.86	0.96	0.0550757	0.19
Cscaffold2000408	Aspni5_36979	#N/A	#N/A	#N/A	0.1	0	0	0.0333333	0.0333333	0.1	0	0.13	0.0766667	0.0392994	NA	2.14355	0	0	0	0	0	NA	1.52588e-05	0.09	0	0.045	0.045	NA	1.05629	0.15	0	0	0.05	0.05	NA	1.04102	0	0	0	0	0	NA	2048	0.09	0	0.09	0.06	0.03	NA
Cscaffold2000382	Aspni5_36953	#N/A	#N/A	#N/A	0	0	0.09	0.03	0.03	0.34	0.31	0.1	0.25	0.0754983	0.13	8.57419	0.31	0.13	0.28	0.24	0.0556776	0.14	8.57419	0.76	0.82	0.79	0.03	0.02	0.0507658	0.49	0.4	0.52	0.47	0.0360555	0.036	0.0717936	1.59	1.38	0.86	1.27667	0.216974	0.0027	0.0291573	0.51	0	1.66	0.723333	0.490929	0.012
Cscaffold2000367	Aspni5_36938	#N/A	#N/A	#N/A	0	0	0	0	0	0	0	0	0	0	NA	#VALUE!	0	0	0	0	0	NA	#VALUE!	0	0	0	0	NA	#VALUE!	0	0	0	0	0	NA	#VALUE!	0	0	0	0	0	NA	#VALUE!	0	0	0	0	0	NA
Cscaffold2000361	Aspni5_36932	#N/A	#N/A	#N/A	0.89	0.16	0.21	0.42	0.235443	0.99	0.24	0.24	0.49	0.25	NA	1.22264	0.09	0.45	0.25	0.263333	0.104137	NA	0.586417	1.08	0.49	0.785	0.295	0.71	0.732043	0.29	0	0.23	0.173333	0.0883805	0.24	2.63902	0.07	0.15	0.09	0.103333	0.024037	0.059	5.27803	0.09	0.56	0.35	0.333333	0.135933	0.52
Cscaffold2000275	Aspni5_36846	#N/A	#N/A	#N/A	1.13	0.59	0.49	0.736667	0.198774	0.37	1.03	1.85	1.08333	0.428071	0.53	1.51572	0.78	1.43	1.24	1.15	0.192959	0.46	1.6245	1.53	0.46	0.995	0.535	0.98	0.975355	0.54	0	0.65	0.396667	0.200859	0.34	1.84038	0.28	0.56	0.35	0.396667	0.0841295	0.18	2.2974	0	0.53	0.25	0.26	0.15308	0.043
Cscaffold2000231	Aspni5_36802	#N/A	#N/A	#N/A	3.47	4.33	4.22	4.00667	0.270206	1.27	1.67	2.24	1.72667	0.281445	0.022	0.466516	8.47	9.31	6.92	8.23333	0.700008	0.0088	2.2974	1.32	0.36	0.84	0.48	3.3e-06	6.06287	1.72	1	0.77	1.16333	0.286143	5.9e-05	3.73213	1.03	0.68	0.93	0.88	0.104083	1.3e-06	4.92458	0.79	0.51	0.9	0.733333	0.116094	4.3e-07
Cscaffold2000226	Aspni5_36797	#N/A	#N/A	#N/A	0	0.1	0.06	0.0533333	0.0290593	0.06	0.15	0.23	0.146667	0.0491031	NA	3.03143	0	0	0.1	0.0333333	0.0333333	NA	0.895025	0.33	0.18	0.255	0.075	0.22	0.25	0.09	0.48	0.19	0.253333	0.116952	0.15	0.217638	0.14	0	0.23	0.123333	0.0669162	0.44	0.406126	0.21	0.35	0.22	0.26	0.0450925	0.15
Cscaffold2000225	Aspni5_36796	#N/A	#N/A	#N/A	0.16	0.13	0.09	0.126667	0.0202759	0	0	0.2	0.0666667	0.0666667	NA	0.528509	0.15	0	0.07	0.0733333	0.0433333	NA	0.702222	0.82	0.56	0.69	0.13	0.092	0.233258	0	0	0.06	0.02	0.02	0.32	4.59479	0.06	0.12	0.15	0.11	0.0264575	0.81	1.33793	0	0	0	0	0	0.86
Cscaffold2000197	Aspni5_36768	#N/A	#N/A	#N/A	0	0	0	0	0	0	0	0	0	0	NA	0.0272047	0.11	0	0	0.0366667	0.0366667	NA	4096	0	0.11	0.055	0.055	NA	3.05176e-05	0.17	0.18	0.09	0.146667	0.02848	NA	7.62939e-06	0	0	0	0	0	NA	0.03125	0.3	0.22	0.1	0.206667	0.0581187	NA
Cscaffold2000180	Aspni5_36751	#N/A	#N/A	#N/A	0.11	0	0.12	0.0766667	0.0384419	0.11	0.28	0	0.13	0.0814453	NA	1.58008	0.21	0.17	0.09	0.156667	0.0352767	NA	1.94531	0	0	0	0	0.88	2048	0.16	0	0.26	0.14	0.0757188	0.65	0.554785	0.77	0.17	0.84	0.593333	0.212629	0.054	0.153893	0.29	0.21	0.91	0.47	0.221209	0.11
Cscaffold2000173	Aspni5_36744	#N/A	#N/A	#N/A	0	0	0	0	0	0	0	0	0	0	NA	#VALUE!	0	0	0	0	0	NA	#VALUE!	0	0	0	0	NA	#VALUE!	0	0	0	0	0	NA	#VALUE!	0	0	0	0	0	NA	#VALUE!	0	0	0	0	0	NA
Cscaffold2000152	Aspni5_36723	#N/A	#N/A	#N/A	4.48	2.83	3.93	3.74667	0.485054	5.06	3.92	3.39	4.12333	0.492691	0.68	1.16473	3.43	2.16	1.91	2.5	0.470567	0.38	0.732043	3.71	3.14	3.425	0.285	0.33	1.41421	3.02	2.22	1.32	2.18667	0.491031	0.031	1.91853	3.94	2.22	3.47	3.21	0.513258	0.39	1.31039	3.35	4.19	4.26	3.93333	0.292366	0.88
Cscaffold2000121	Aspni5_36692	#N/A	#N/A	#N/A	0.49	0.31	0.51	0.436667	0.0635959	0.29	0.36	0.6	0.416667	0.0938675	NA	0.970634	0.45	0.45	0.32	0.406667	0.0433333	NA	0.963262	0.35	0.38	0.365	0.015	0.53	1.56917	0.14	0	0.08	0.0733333	0.0405517	0.044	6.49802	0.37	0	0.09	0.153333	0.111405	0.13	2.82843	0.34	0.37	0.17	0.293333	0.0622718	0.38
Cscaffold2000104	Aspni5_36675	#N/A	#N/A	#N/A	15.08	20.07	13.07	16.0733	2.08087	12.72	14.47	12.77	13.32	0.575181	0.52	0.882703	8.53	10.87	12.6	10.6667	1.1793	0.05	0.721965	21.04	22.85	21.945	0.905	0.74	0.933033	24.34	29.35	27.66	27.1167	1.47156	0.0017	0.632878	18.08	23.24	21.72	21.0133	1.5309	0.41	0.870551	23.71	18.88	28.01	23.5333	2.63708	0.061
Cscaffold2000067	Aspni5_36638	#N/A	#N/A	#N/A	0	0	0	0	0	0	0	0	0	0	NA	#VALUE!	0	0	0	0	0	NA	#VALUE!	0	0	0	0	NA	#VALUE!	0	0	0	0	0	NA	#VALUE!	0	0	0	0	0	NA	#VALUE!	0	0	0	0	0	NA
Cscaffold2000017	Aspni5_36588	#N/A	#N/A	#N/A	1.76	1.31	2.07	1.71333	0.22063	0.72	0.25	0.26	0.41	0.155027	0.013	0.267943	3.43	3.63	3	3.35333	0.185861	0.11	2.14355	5.06	14.3	9.68	4.62	0.00049	0.217638	1.5	0.81	1.52	1.27667	0.233405	0.48	1.42405	3.05	2.78	2.8	2.87667	0.0868588	0.4	0.68302	1.88	0.97	4.17	2.34	0.951963	0.69
Cscaffold2000013	Aspni5_36584	#N/A	#N/A	#N/A	8.89	7.44	6.78	7.70333	0.623173	3.67	2.32	3.18	3.05667	0.39456	0.00039	0.435275	7.37	5.49	5.86	6.24	0.575007	0.72	0.888843	11.09	15.14	13.115	2.025	0.32	0.747425	1.69	1.08	1.49	1.42	0.179536	1.8e-13	5.65685	3.18	3.52	4.24	3.64667	0.312481	0.00012	2.46229	4.75	4.57	7.08	5.46667	0.808338	0.069
Cscaffold2000006	Aspni5_36577	#N/A	#N/A	#N/A	0	0	0	0	0	0	0	0	0	0	NA	0.0947323	0	0.06	0	0.02	0.02	NA	32768	0	0	0	0	NA	0.0947323	0	0	0	0	0	NA	0.0947323	0	0	0	0	0	NA	0.101532	0	0	0	0	0	NA
Cscaffold2000005	Aspni5_36576	#N/A	#N/A	#N/A	0	0	0	0	0	0	0	0	0	0	NA	0.0291573	0	0.05	0	0.0166667	0.0166667	NA	4096	0.03	0	0.015	0.015	NA	3.05176e-05	0	0.05	0	0.0166667	0.0166667	NA	1.52588e-05	0.03	0	0	0.01	0.01	NA	3.05176e-05	0.06	0	0.03	0.03	0.0173205	NA
Cscaffold2000004	Aspni5_36575	#N/A	#N/A	#N/A	0	0	0	0	0	0	0	0	0	0	NA	0.0358968	0	0	0	0	0	NA	0.0334929	0	0	0	0	NA	0.0358968	0	0	0	0	0	NA	0.0358968	0.05	0.03	0.02	0.0333333	0.00881917	NA	7.62939e-06	0.04	0	0.09	0.0433333	0.0260342	NA
Cscaffold2000003	Aspni5_36574	#N/A	#N/A	#N/A	0	0	0	0	0	0	0	0	0	0	NA	0.233258	0	0.06	0	0.02	0.02	NA	131072	0	0	0	0	NA	0.233258	0	0	0	0	0	NA	0.233258	0	0	0	0	0	NA	0.233258	0	0	0	0	0	NA
Cscaffold2000002	Aspni5_36573	#N/A	#N/A	#N/A	0.59	0.84	0.28	0.57	0.161967	0.58	1.43	1.05	1.02	0.245832	0.13	1.94531	0.54	0.49	0.62	0.55	0.0378594	0.9	1.08673	1.01	0.63	0.82	0.19	0.8	0.864537	2.24	3	3.04	2.76	0.260256	2e-05	0.217638	3.01	0.95	2.38	2.11333	0.609435	0.0007	0.287175	0.64	0.4	0.76	0.6	0.10583	0.98
Cscaffold2000001	Aspni5_36572	#N/A	#N/A	#N/A	1.23	0.69	1.36	1.09333	0.205129	1.39	0.83	1.19	1.13667	0.163843	0.88	1.10957	0.67	0.71	0.39	0.59	0.100664	0.36	0.594604	1.32	0.79	1.055	0.265	0.65	1.33793	3.19	2.24	3.56	2.99667	0.393121	0.042	0.378929	2.98	2.44	4.82	3.41333	0.720401	0.028	0.353553	2.17	1.04	4.05	2.42	0.877857	0.17
Cscaffold1001213	Aspni5_36571	#N/A	#N/A	#N/A	18.76	19.48	16.22	18.1533	0.988759	18.97	21.4	17.61	19.3267	1.10852	0.42	1.13288	14.52	14.34	14.66	14.5067	0.0926163	0.39	0.870551	29.79	26.94	28.365	1.425	0.19	0.817902	20.18	19.99	18.11	19.4267	0.660614	0.98	1.00382	19.89	27.27	23.3	23.4867	2.13247	0.39	0.888843	33.64	27.75	27.9	29.7633	1.93882	0.0009
Cscaffold1001211	Aspni5_36569	#N/A	#N/A	#N/A	4.71	7.12	5.75	5.86	0.697878	6.89	5.86	7.3	6.68333	0.428343	0.18	1.22264	6.34	5.6	5.78	5.90667	0.22281	0.56	1.10957	7.46	6.16	6.81	0.65	0.6	1.09429	7.98	8.16	7.09	7.74333	0.330774	0.13	0.812252	6.27	6.63	6.91	6.60333	0.185233	0.97	1.00765	6.12	5.25	7.18	6.18333	0.558042	0.84
Cscaffold1001209	Aspni5_36567	#N/A	#N/A	#N/A	15.57	18.44	20.15	18.0533	1.33619	16.85	14.19	16.64	15.8933	0.853821	0.73	0.940174	15.8	18.81	19.33	17.98	1.10029	0.66	1.07923	21.9	25.19	23.545	1.645	0.9	0.974004	18.58	18.6	17.47	18.2167	0.373378	0.71	1.06216	20.25	27.13	24.91	24.0967	2.02729	0.27	0.858565	26.95	19.1	32.42	26.1567	3.86556	0.041
Cscaffold1001186	Aspni5_36544	#N/A	#N/A	#N/A	0.69	0.18	1.21	0.693333	0.29734	0.46	0.84	0.99	0.763333	0.157727	0.91	1.09429	0.63	0.35	0.95	0.643333	0.173333	1	0.999577	3.43	2.25	2.84	0.59	0.034	0.329877	1	0.36	0.44	0.6	0.201329	0.65	1.34723	0.61	0.34	0.96	0.636667	0.179475	0.72	1.25701	1.19	0.43	1.03	0.883333	0.231325	0.84
Cscaffold1001178	Aspni5_36536	#N/A	#N/A	#N/A	0	0	0	0	0	0	0	0	0	0	NA	0.0272047	0	0	0	0	0	NA	0.0236831	0.13	0.07	0.1	0.03	NA	7.62939e-06	0	0	0.11	0.0366667	0.0366667	NA	1.52588e-05	0	0	0	0	0	NA	0.03125	0	0	0	0	0	NA
Cscaffold1001170	Aspni5_36528	#N/A	#N/A	#N/A	1.93	3.63	1.84	2.46667	0.582247	1.83	2.59	0.79	1.73667	0.521707	0.54	0.768438	3.38	4.06	4.17	3.87	0.247049	0.13	1.7411	0.5	0.45	0.475	0.025	5e-05	6.49802	1.46	1.58	1.2	1.41333	0.112151	0.09	1.85318	0.9	0.96	0.6	0.82	0.111355	0.00076	3.4822	1.03	0	0.74	0.59	0.306649	0.0003
Cscaffold1001166	Aspni5_36524	#N/A	#N/A	#N/A	0	0	0	0	0	0	0	0.06	0.02	0.02	NA	16384	0	0	0	0	0	NA	0.0824692	0	0	0	0	NA	0.0883883	0	0	0	0	0	NA	0.0883883	0	0	0	0	0	NA	0.0947323	0	0	0	0	0	NA
Cscaffold1001159	Aspni5_36517	#N/A	#N/A	#N/A	27.66	40.83	25.02	31.17	4.88975	16.65	17.43	15.03	16.37	0.706824	0.0047	0.562529	21.48	28.25	26.71	25.48	2.04881	0.66	0.888843	60.94	57.97	59.455	1.485	0.076	0.668964	26.48	25.44	24.28	25.4	0.6354	0.19	1.31039	35.08	36.72	33.52	35.1067	0.923857	0.97	1.00905	33.48	29.19	42.73	35.1333	3.99512	0.93
Cscaffold1001104	Aspni5_36462	#N/A	#N/A	#N/A	2.07	2.24	1.86	2.05667	0.109899	1.11	1.05	1.24	1.13333	0.0560753	0.062	0.590496	0.88	1.77	1.91	1.52	0.322542	0.47	0.795536	4.79	5.18	4.985	0.195	0.011	0.524858	1.61	1.89	1.83	1.77667	0.0851143	0.46	1.23114	1.79	1.27	1.93	1.66333	0.200776	0.23	1.36604	2.22	2.08	3.29	2.53	0.382143	0.69
Cscaffold1001099	Aspni5_36457	#N/A	#N/A	#N/A	0.99	0.96	0.52	0.823333	0.151914	0.93	1.14	1.15	1.07333	0.0717248	0.45	1.39474	1.16	1.84	3.04	2.01333	0.549586	0.0076	2.63902	3.08	1.4	2.24	0.84	0.053	0.466516	0.24	0.77	0.51	0.506667	0.153007	0.2	1.72907	1.2	0.82	0.77	0.93	0.135769	0.97	0.978742	0.66	1.23	0.59	0.826667	0.202677	0.78
Cscaffold1001094	Aspni5_36452	#N/A	#N/A	#N/A	29	38.54	31.93	33.1567	2.82143	12.01	13.66	10.42	12.03	0.935361	1.3e-06	0.378929	5.2	7.68	6.11	6.33	0.724316	2.9e-15	0.203063	17.08	28.02	22.55	5.47	0.0055	1.85318	13.82	20.4	12.69	15.6367	2.4039	1.5e-05	2.2974	18.5	20.3	22.92	20.5733	1.28324	0.0017	1.84038	43.14	41.66	37.7	40.8333	1.62388	0.58
Cscaffold1001090	Aspni5_36448	#N/A	#N/A	#N/A	135.1	73.35	90.9	99.7833	18.3707	129.2	69.22	109.26	102.56	17.6358	0.8	1.09429	587.11	406.07	470.84	488.007	52.9619	2.7e-11	5.27803	77.96	53.61	65.785	12.175	0.024	1.95884	64.27	53.22	50.97	56.1533	4.10998	0.012	1.91853	92.28	46.14	68.16	68.86	13.3241	0.06	1.6358	51.73	43.84	35.83	43.8	4.58998	0.00031
Cscaffold1001088	Aspni5_36446	#N/A	#N/A	#N/A	39.73	45.73	58.35	47.9367	5.4872	51.88	55.01	47.45	51.4467	2.19311	0.28	1.14076	59.09	61.04	49.63	56.5867	3.52359	0.028	1.29235	45.43	68.99	57.21	11.78	0.69	1.06216	56.85	51.45	49.6	52.6333	2.17492	0.87	0.977386	47.57	69.56	55.84	57.6567	6.41262	0.73	0.955945	62.85	59.13	62.56	61.5133	1.1946	0.15
Cscaffold1001082	Aspni5_36440	#N/A	#N/A	#N/A	2.96	8.13	2.09	4.39333	1.88514	2.26	2.32	2.73	2.43667	0.147686	0.058	0.607097	2.09	1.97	2.44	2.16667	0.140989	0.027	0.550953	3.55	1.95	2.75	0.8	0.011	2	3.21	3.54	2.74	3.16333	0.232116	0.13	1.46409	2.96	3.3	3.4	3.22	0.133167	0.091	1.51572	4.51	5.11	4.75	4.79	0.174356	0.96
Cscaffold1001080	Aspni5_36438	#N/A	#N/A	#N/A	0	0.59	0	0.196667	0.196667	0	0	0.09	0.03	0.03	0.28	0.203063	0	0	0.06	0.02	0.02	0.26	0.176777	0.07	0.29	0.18	0.11	0.94	1.10191	0	0.46	0.4	0.286667	0.144376	0.43	0.535887	0.17	0.11	0.21	0.163333	0.0290593	0.98	1.02883	0.45	0.42	0.93	0.6	0.165227	0.054
Cscaffold1001071	Aspni5_36429	#N/A	#N/A	#N/A	0	0	0.13	0.0433333	0.0433333	0	0	0	0	0	NA	1.52588e-05	0	0	0	0	0	NA	1.52588e-05	0	0	0	0	NA	8192	0	0	0.05	0.0166667	0.0166667	NA	2.2974	0	0	0	0	0	NA	8192	0	0	0.05	0.0166667	0.0166667	NA
Cscaffold1001058	Aspni5_36416	#N/A	#N/A	#N/A	0	0	0	0	0	0	0	0	0	0	NA	0.0544094	0	0	0	0	0	NA	0.0507658	0	0	0	0	NA	0.0544094	0	0	0	0	0	NA	0.0544094	0	0	0	0	0	NA	0.0583146	0	0	0	0	0	NA
Cscaffold1001053	Aspni5_36411	#N/A	#N/A	#N/A	0	0.09	0	0.03	0.03	0	0	0	0	0	0.98	3.05176e-05	0	0	0.05	0.0166667	0.0166667	0.97	0.895025	0.25	0.54	0.395	0.145	0.049	0.0717936	0.08	0	0.21	0.0966667	0.0611919	0.26	0.203063	0.33	0.08	0.36	0.256667	0.0887568	0.064	0.0947323	0.24	0.21	0.2	0.216667	0.0120185	0.1
Cscaffold1001048	Aspni5_36406	#N/A	#N/A	#N/A	3.76	1.62	4.86	3.41333	0.951233	0.17	0.63	0.42	0.406667	0.132958	9.3e-07	0.116629	2.28	3.13	2.96	2.79	0.259679	0.76	0.864537	6.8	3.59	5.195	1.605	0.74	0.864537	0.49	0.13	0.53	0.383333	0.127192	1.4e-07	9.18959	0.71	0.13	0.64	0.493333	0.182787	1.2e-07	7.46426	0.59	0.48	1.22	0.763333	0.230531	1.1e-05
Cscaffold1001039	Aspni5_36397	#N/A	#N/A	#N/A	4.35	3.37	3.41	3.71	0.320208	4.8	4.19	4.21	4.4	0.200083	0.37	1.25701	12.17	10.57	8.48	10.4067	1.06834	1.9e-08	3.03143	24.5	23.9	24.2	0.3	1e-16	0.203063	8.71	7.38	7.84	7.97667	0.389972	0.00052	0.503478	12.14	12.93	10	11.69	0.875233	7.1e-08	0.353553	8.07	10.22	12.97	10.42	1.41804	1.3e-06
Cscaffold1001033	Aspni5_36391	#N/A	#N/A	#N/A	0	0	0	0	0	0	0	0.08	0.0266667	0.0266667	NA	4096	0	0	0	0	0	NA	0.0253829	0	0	0	0	NA	0.0272047	0	0	0	0	0	NA	0.0272047	0	0	0	0	0	NA	0.03125	0	0	0	0	0	NA
Cscaffold1001031	Aspni5_36389	#N/A	#N/A	#N/A	0	0.12	0.25	0.123333	0.072188	0.08	0.1	0.1	0.0933333	0.00666667	NA	0.784584	0.07	0.12	0	0.0633333	0.034801	NA	0.5	0.63	0.69	0.66	0.03	NA	0.233258	0	0.12	0	0.04	0.04	NA	4.28709	0.06	0	0	0.02	0.02	NA	5.65685	0	0.15	0.28	0.143333	0.0808977	NA
Cscaffold1001024	Aspni5_36382	#N/A	#N/A	#N/A	0	0	0	0	0	0.05	0	0	0.0166667	0.0166667	NA	2048	0	0	0	0	0	NA	0.0126914	0	0	0	0	0.99	0.0136024	0	0	0	0	0	0.99	0.0136024	0	0	0	0	0	0.99	0.0167465	0.09	0	0.23	0.106667	0.0669162	0.97
Cscaffold1001023	Aspni5_36381	#N/A	#N/A	#N/A	0	0	0.05	0.0166667	0.0166667	0	0	0	0	0	0.98	3.05176e-05	0	0	0	0	0	0.98	1.52588e-05	0.04	0	0.02	0.02	0.98	1.05848	0	0	0	0	0	0.88	1024	0	0	0	0	0	0.88	2048	0	0	0.08	0.0266667	0.0266667	0.82
Cscaffold1001000	Aspni5_36358	#N/A	#N/A	#N/A	0	0	0	0	0	0.07	0	0	0.0233333	0.0233333	NA	16384	0	0	0	0	0	NA	0.0625	0.07	0.07	0.07	0	NA	1.52588e-05	0	0	0	0	0	NA	0.0669858	0	0	0.07	0.0233333	0.0233333	NA	3.05176e-05	0	0	0	0	0	NA
Cscaffold1000995	Aspni5_36353	#N/A	#N/A	#N/A	0	0	0.02	0.00666667	0.00666667	0	0	0	0	0	NA	3.05176e-05	0.02	0	0	0.00666667	0.00666667	NA	0.97942	0	0	0	0	NA	2048	0	0	0	0	0	NA	2048	0	0	0	0	0	NA	2048	0	0	0	0	0	NA
Cscaffold1000992	Aspni5_36350	#N/A	#N/A	#N/A	3.76	0.97	2.88	2.53667	0.823495	1.3	0.75	1.68	1.24333	0.269959	0.12	0.510506	0.25	0.1	0.34	0.23	0.07	5.7e-06	0.101532	1.67	3.88	2.775	1.105	0.75	1.18099	0.4	0.11	0.32	0.276667	0.0864741	1.1e-06	9.84916	0.41	0.81	0.76	0.66	0.125831	0.00011	4.59479	0.47	0.13	1.59	0.73	0.441059	0.00084
Cscaffold1000990	Aspni5_36348	#N/A	#N/A	#N/A	0.28	0.22	0.37	0.29	0.043589	0.18	0.09	0.17	0.146667	0.02848	0.22	0.524858	0.2	0.16	0.29	0.216667	0.0384419	0.72	0.812252	0.32	0.59	0.455	0.135	0.74	0.846745	0.51	0.5	0.35	0.453333	0.0517472	0.45	0.732043	0.43	0.63	0.33	0.463333	0.0881917	0.52	0.768438	0.31	0.13	0.88	0.44	0.226053	0.38
Cscaffold1000939	Aspni5_36297	#N/A	#N/A	#N/A	1.01	3.19	1.06	1.75333	0.718478	5.69	4.24	4.54	4.82333	0.441902	0.0071	3.03143	2.88	2.05	2.95	2.62667	0.289041	0.27	1.72907	1.01	0.22	0.615	0.395	0.025	3.4822	2.11	2.27	2.24	2.20667	0.0491031	0.68	0.812252	2.28	1.66	1.98	1.97333	0.17901	0.93	0.950659	3.38	2.72	1.1	2.4	0.677348	0.57
Cscaffold1000930	Aspni5_36288	#N/A	#N/A	#N/A	11.6	10.31	9.64	10.5167	0.575162	16.06	19.96	17.16	17.7267	1.16094	0.0043	1.79005	15.73	19.95	20.31	18.6633	1.47034	0.0016	1.91853	19.72	12.39	16.055	3.665	0.52	0.840896	15.85	18.91	12.4	15.72	1.8804	0.12	0.726986	23.57	26.49	21.39	23.8167	1.4774	0.00032	0.503478	14.7	12.05	15.77	14.1733	1.10569	0.36
Cscaffold1000912	Aspni5_36270	#N/A	#N/A	#N/A	0.69	0.36	0.36	0.47	0.11	0.92	0.42	0.99	0.776667	0.179475	0.39	1.71713	2.64	3.15	3.04	2.94333	0.154955	7.1e-05	6.49802	1.77	1.01	1.39	0.38	0.15	0.435275	0.67	0.54	0.35	0.52	0.0929157	0.95	1.05702	1.65	0	0.21	0.62	0.518556	0.63	0.747425	0.79	0.22	0.31	0.44	0.176918	0.88
Cscaffold1000886	Aspni5_36244	#N/A	#N/A	#N/A	0.67	1.23	0.93	0.943333	0.161795	1.77	2.31	2.32	2.13333	0.18169	0.042	2.46229	1.84	1.69	1.65	1.72667	0.0578312	0.14	2	6.81	8.24	7.525	0.715	4.8e-06	0.153893	5.78	5.03	8.88	6.56333	1.17839	2.9e-07	0.143587	5.93	8.24	9.5	7.89	1.04532	5.1e-08	0.133972	7.85	3.94	16.53	9.44	3.72035	1.6e-09
Cscaffold1000850	Aspni5_36208	#N/A	#N/A	#N/A	0	0	0	0	0	0	0.12	0.25	0.123333	0.072188	NA	8192	0.19	0	0	0.0633333	0.0633333	NA	4096	0	0.1	0.05	0.05	NA	3.05176e-05	0	0	0.23	0.0766667	0.0766667	NA	7.62939e-06	0	0	0	0	0	NA	0.0220971	0	0.38	0	0.126667	0.126667	NA
Cscaffold1000845	Aspni5_36203	#N/A	#N/A	#N/A	0	0.34	0	0.113333	0.113333	0.32	0.13	0.13	0.193333	0.0633333	NA	2.46229	0	0	0.53	0.176667	0.176667	NA	2.2974	0.68	0.95	0.815	0.135	0.086	0.143587	0.16	0	0.33	0.163333	0.0952774	0.61	0.510506	0.33	0	0	0.11	0.11	0.87	0.779165	0.09	0	0.29	0.126667	0.0856997	0.82
Cscaffold1000838	Aspni5_36196	#N/A	#N/A	#N/A	0	0	0	0	0	0	0	0	0	0	NA	#VALUE!	0	0	0	0	0	NA	#VALUE!	0	0	0	0	NA	#VALUE!	0	0	0	0	0	NA	#VALUE!	0	0	0	0	0	NA	#VALUE!	0	0	0	0	0	NA
Cscaffold1000837	Aspni5_36195	#N/A	#N/A	#N/A	1.75	2.77	1.64	2.05333	0.359738	0.84	1.19	0.96	0.996667	0.102686	0.029	0.524858	2.03	1.78	2.19	2	0.119304	0.8	1.09429	3.16	2.22	2.69	0.47	0.89	0.950659	3	1.82	2.99	2.60333	0.391677	0.42	0.80107	3.47	2.79	3.14	3.13333	0.196327	0.17	0.716978	2.46	1.82	4.22	2.83333	0.717527	0.31
Cscaffold1000795	Aspni5_36153	#N/A	#N/A	#N/A	0.12	0.19	0.25	0.186667	0.0375648	0.94	0.29	0.44	0.556667	0.196497	NA	3.24901	1.09	0.54	0.39	0.673333	0.212786	NA	4	0.43	0.58	0.505	0.075	0.48	0.466516	0.34	0	0.18	0.173333	0.0982061	0.95	1.09429	0.09	0.18	0.88	0.383333	0.249689	0.54	0.543367	0.1	0	0.21	0.103333	0.0606447	0.68
Cscaffold1000792	Aspni5_36150	#N/A	#N/A	#N/A	0.61	0.77	0.64	0.673333	0.0491031	0.61	0.15	1.05	0.603333	0.259829	0.96	0.962594	0.62	1.67	1.31	1.2	0.308058	0.2	1.89212	1.27	0.89	1.08	0.19	0.7	0.790041	0.26	0.48	0.47	0.403333	0.0717248	0.3	1.7411	1.29	0.91	0.62	0.94	0.193993	0.66	0.795536	1.42	0.68	0.6	0.9	0.261024	0.65
Cscaffold1000761	Aspni5_36119	#N/A	#N/A	#N/A	27.06	43.04	20.42	30.1733	6.71282	16.71	25.53	17.79	20.01	2.77755	0.36	0.707107	11.06	17.8	16.58	15.1467	2.07346	0.091	0.543367	64.34	48.43	56.385	7.955	0.35	0.687771	32.31	33.48	31.48	32.4233	0.580125	1	0.997784	40.2	39.8	40.53	40.1767	0.211056	0.68	0.852635	29.05	29.67	40.15	32.9567	3.60112	0.98
Cscaffold1000687	Aspni5_36045	#N/A	#N/A	#N/A	1.44	1.67	1.59	1.56667	0.0674125	3.39	2.31	2.88	2.86	0.311929	0.0086	1.97247	3.61	3.91	2.99	3.50333	0.270883	0.0004	2.46229	2.25	2.58	2.415	0.165	0.55	0.823591	5.68	3.07	4.19	4.31333	0.755961	3.8e-05	0.378929	5.18	4.49	4.36	4.67667	0.254449	1.6e-05	0.378929	3.06	1.7	3.44	2.73333	0.528183	0.051
Cscaffold1000641	Aspni5_35999	#N/A	#N/A	#N/A	0.08	0	0.26	0.113333	0.0768838	0.17	0.31	0.1	0.193333	0.0617342	NA	1.6358	0.08	0.38	0.14	0.2	0.0916515	NA	1.59107	0.08	0.16	0.12	0.04	0.86	1.33793	0	0	0	0	0	0.88	8192	0	0	0.16	0.0533333	0.0533333	0.48	2.63902	0	0	0	0	0	0.88
Cscaffold1000555	Aspni5_35913	#N/A	#N/A	#N/A	0.26	0.28	0.09	0.21	0.0602771	0.09	0.11	0	0.0666667	0.0338296	NA	0.353553	0.16	0.27	0.43	0.286667	0.0783865	NA	1.53688	0.16	0.26	0.21	0.05	0.83	1.26576	0	0.14	0	0.0466667	0.0466667	0.16	6.49802	0.13	0	0.08	0.07	0.0378594	0.29	2.82843	0.08	0	0.23	0.103333	0.0674125	0.51
Cscaffold1000553	Aspni5_35911	#N/A	#N/A	#N/A	0.05	0	0	0.0166667	0.0166667	0.05	0	0	0.0166667	0.0166667	0.99	1.04247	0	0	0.04	0.0133333	0.0133333	0.98	0.926588	0.04	0.04	0.04	0	0.75	0.517632	0	0	0	0	0	0.88	2048	0	0.14	0	0.0466667	0.0466667	0.79	0.602904	0.08	0	0.37	0.15	0.112398	0.15
Cscaffold1000477	Aspni5_35835	#N/A	#N/A	#N/A	3.02	1.72	0.81	1.85	0.641275	5.64	4.83	3.71	4.72667	0.559534	0.006	2.63902	9.18	4.6	8.11	7.29667	1.38326	3.3e-05	4.28709	1.12	0.91	1.015	0.105	0.055	2.2974	3.59	1.94	1.55	2.36	0.62522	0.76	0.870551	2.92	1.61	1.66	2.06333	0.428576	0.99	1.00765	0.94	0.72	2.07	1.24333	0.418184	0.23
Cscaffold1000461	Aspni5_35819	#N/A	#N/A	#N/A	0.27	0	0.1	0.123333	0.0788106	0.18	0.67	0	0.283333	0.200194	0.41	2.14355	0.42	0.56	0.38	0.453333	0.054569	0.13	3.4822	0.82	0.89	0.855	0.035	0.031	0.203063	0.26	0.29	0.49	0.346667	0.072188	0.24	0.406126	0.34	0.14	0.34	0.273333	0.0666667	0.46	0.539614	0.39	0.85	0.16	0.466667	0.202841	0.21
Cscaffold1000434	Aspni5_35792	#N/A	#N/A	#N/A	0.11	0.36	0.24	0.236667	0.072188	0.46	0	0.14	0.2	0.136137	NA	1.00452	0.42	0.52	0.85	0.596667	0.129915	NA	2.82843	0.93	0.56	0.745	0.185	0.26	0.378929	0.17	0	0.26	0.143333	0.0762306	0.74	1.43396	0.26	0.85	0.11	0.406667	0.225856	0.72	0.716978	0.4	0.21	0.61	0.406667	0.115518	0.55
Cscaffold1000423	Aspni5_35781	#N/A	#N/A	#N/A	7.26	2.9	4.37	4.84333	1.28068	1.83	0.52	1.05	1.13333	0.380453	2.6e-05	0.25	5.73	7.53	8.56	7.27333	0.826969	0.18	1.60214	28.84	25.37	27.105	1.735	3.5e-06	0.233258	12.98	10.3	12.31	11.8633	0.80524	0.0054	0.435275	22.68	24.68	21.03	22.7967	1.05528	4.8e-07	0.25	14.28	16.45	29.09	19.94	4.61769	4.3e-06
Cscaffold1000415	Aspni5_35773	#N/A	#N/A	#N/A	0.22	0.6	0.34	0.386667	0.112151	0.22	0.46	0.4	0.36	0.072111	0.98	1.02243	0.35	0	0.36	0.236667	0.118369	0.73	0.768438	0.49	0.21	0.35	0.14	0.69	1.34723	0.31	0.25	0.33	0.296667	0.024037	0.7	1.29235	0.12	0.24	0.55	0.303333	0.128106	0.6	1.38511	0.19	0.2	0.29	0.226667	0.031798	0.36
Cscaffold1000388	Aspni5_35746	#N/A	#N/A	#N/A	0.48	0	0.51	0.33	0.165227	0.48	0.44	0	0.306667	0.153768	NA	0.934975	0.33	0.55	0.6	0.493333	0.0829324	NA	1.47427	0.11	0	0.055	0.055	0.13	8	0.52	0.19	0.19	0.3	0.11	0.75	1.3566	0.09	0	0	0.03	0.03	0.074	10.5561	0.31	0	0.11	0.14	0.0907377	0.35
Cscaffold1000379	Aspni5_35737	#N/A	#N/A	#N/A	0.27	0	0.43	0.233333	0.125477	0.14	0.33	0.25	0.24	0.0550757	0.98	0.96929	0.13	0.1	0.22	0.15	0.0360555	0.65	0.668964	0.12	0.67	0.395	0.275	0.83	0.840896	0	0.11	0.16	0.09	0.0472582	0.21	2.63902	0.21	0.3	0.06	0.19	0.07	0.48	1.6245	0.59	0.76	0.49	0.613333	0.0788106	0.19
Cscaffold1000360	Aspni5_35718	#N/A	#N/A	#N/A	3.99	2.56	3.35	3.3	0.413562	8.3	5.73	6.96	6.99667	0.742122	0.0023	2.2974	13.66	13.73	8.39	11.9267	1.76845	7.8e-08	4	6.11	2.32	4.215	1.895	0.97	1.02172	5.69	2.98	3.43	4.03333	0.838458	0.72	0.888843	8.32	5.07	6.13	6.50667	0.956911	0.034	0.574349	2.84	1.73	1.34	1.97	0.449333	0.036
Cscaffold1000253	Aspni5_35611	#N/A	#N/A	#N/A	0.06	0.1	0.2	0.12	0.0416333	0.06	0	0	0.02	0.02	NA	0.203063	0	0	0.05	0.0166667	0.0166667	NA	0.189465	0.11	0.06	0.085	0.025	0.67	1.76541	0.28	0.2	0.1	0.193333	0.0520683	0.78	0.726986	0.05	0.38	0.24	0.223333	0.0956266	0.72	0.687771	0.05	0.12	0.11	0.0933333	0.0218581	0.74
Cscaffold1000242	Aspni5_35600	#N/A	#N/A	#N/A	43.89	33.37	54.1	43.7867	5.98446	13.64	18.06	12.89	14.8633	1.61293	4.4e-16	0.353553	39.36	51.39	46.22	45.6567	3.48417	0.46	1.12506	102.52	82.32	92.42	10.1	0.0004	0.607097	38.6	48.37	42.95	43.3067	2.82599	0.58	1.08673	40.12	38.37	43.83	40.7733	1.60966	0.13	1.22264	29.12	23.99	45.77	32.96	6.57397	0.0022
Cscaffold1000233	Aspni5_35591	#N/A	#N/A	#N/A	2.34	2.38	3.52	2.74667	0.386839	1.25	0.82	2.05	1.37333	0.360386	0.068	0.528509	3.3	3.56	3.1	3.32	0.133167	0.47	1.31039	1.21	1.23	1.22	0.01	0.0032	2.82843	1.93	1.57	1.99	1.83	0.131149	0.16	1.59107	0.76	0.12	0.62	0.5	0.194251	9e-07	5.65685	0.72	0.63	0.3	0.55	0.127671	1.8e-06
Cscaffold1000192	Aspni5_35550	#N/A	#N/A	#N/A	0	0	0	0	0	0	0	0	0	0	NA	#VALUE!	0	0	0	0	0	NA	#VALUE!	0	0	0	0	NA	#VALUE!	0	0	0	0	0	NA	#VALUE!	0	0	0	0	0	NA	#VALUE!	0	0	0	0	0	NA
Cscaffold1000111	Aspni5_35469	#N/A	#N/A	#N/A	10.09	11.87	6.89	9.61667	1.45695	3.74	4.07	3.31	3.70667	0.220025	0.00065	0.406126	2.28	6.92	5.84	5.01333	1.40178	0.035	0.554785	17.9	11.99	14.945	2.955	0.57	0.823591	3.29	5.7	4.31	4.43333	0.698435	0.00072	2.2974	5.34	6.36	4.23	5.31	0.615061	0.0035	2.14355	8.44	9.89	7.17	8.5	0.785769	0.49
Cscaffold1000088	Aspni5_35446	#N/A	#N/A	#N/A	3.01	6.73	4.37	4.70333	1.08673	2.07	3.55	2.17	2.59667	0.47754	0.12	0.594604	3.43	2.37	2.91	2.90333	0.306014	0.32	0.697372	4.4	4.97	4.685	0.285	0.55	1.25701	5.25	6.49	5.67	5.80333	0.364112	0.64	0.852635	4.53	4.78	5.22	4.84333	0.201687	0.83	1.08673	4.39	1.94	6.48	4.27	1.31196	0.65
Cscaffold1000066	Aspni5_35424	#N/A	#N/A	#N/A	0.12	0	0.06	0.06	0.034641	0.24	0.3	0.37	0.303333	0.0375648	0.084	4.59479	0	0.09	0.15	0.08	0.043589	0.87	1.25701	0.38	0.18	0.28	0.1	0.22	0.307786	0.17	0	0.46	0.21	0.134288	0.15	0.287175	0.45	0.36	0.51	0.44	0.043589	0.028	0.176777	0.05	0	0.59	0.213333	0.188886	0.2
Cscaffold1000065	Aspni5_35423	#N/A	#N/A	#N/A	0.38	0.3	0.2	0.293333	0.0520683	0.38	0.24	0.47	0.363333	0.0669162	0.75	1.30134	0.35	0.88	0.32	0.516667	0.181873	0.46	1.71713	0.43	0.38	0.405	0.025	0.95	0.939523	0.28	0.6	0.22	0.366667	0.117945	0.95	0.941478	0.65	0.71	0.36	0.573333	0.108064	0.41	0.598739	0.25	0	0.09	0.113333	0.0731057	0.28
Cscaffold1000043	Aspni5_35401	#N/A	#N/A	#N/A	17.74	11.21	8.69	12.5467	2.69664	14.33	11.19	8.03	11.1833	1.81866	0.93	0.946058	91.89	56.04	42.44	63.4567	14.7488	3.2e-05	5.65685	1.55	0.4	0.975	0.575	2.7e-09	17.1484	5.67	4.3	3.81	4.59333	0.556607	0.0085	3.03143	6.38	2.35	2.05	3.59333	1.39602	0.00077	4	0.65	1.03	0.55	0.743333	0.146211	5.2e-12
Cscaffold1000024	Aspni5_35382	#N/A	#N/A	#N/A	4.39	5.59	4.06	4.68	0.464866	4.38	3.67	5.4	4.48333	0.502073	0.92	1.03383	3.35	4.57	3.53	3.81667	0.380234	0.67	0.882703	5.42	5.13	5.275	0.145	0.7	1.11729	6.04	6.36	7.83	6.74333	0.55113	0.13	0.721965	8.39	8.59	6.78	7.92	0.572917	0.044	0.664343	5.73	6.41	5.16	5.76667	0.361309	0.65
Cscaffold1000007	Aspni5_35365	#N/A	#N/A	#N/A	0.96	0.51	0.23	0.566667	0.212629	0	0.39	0	0.13	0.13	NA	0.233258	0	0	0.26	0.0866667	0.0866667	NA	0.189465	0.77	6.39	3.58	2.81	NA	0.203063	0	0	0	0	0	NA	16384	0	0	0.1	0.0333333	0.0333333	NA	18.3792	0	0.2	0.19	0.13	0.0650641	NA
Cscaffold1000005	Aspni5_35363	#N/A	#N/A	#N/A	0	0	0	0	0	0	0	0	0	0	NA	#VALUE!	0	0	0	0	0	NA	#VALUE!	0	0	0	0	NA	#VALUE!	0	0	0	0	0	NA	#VALUE!	0	0	0	0	0	NA	#VALUE!	0	0	0	0	0	NA
fgenesh1_kg.Cscaffold6000002	Aspni5_35302	#N/A	#N/A	#N/A	0	0	0	0	0	0	0	0	0	0	NA	#VALUE!	0	0	0	0	0	NA	#VALUE!	0	0	0	0	NA	#VALUE!	0	0	0	0	0	NA	#VALUE!	0	0	0	0	0	NA	#VALUE!	0	0	0	0	0	NA
MWR_mwrfum1	Aspni5_215145	#N/A	#N/A	#N/A	1.9	0.33	2.89	1.70667	0.745304	2.22	3.94	4.64	3.6	0.718981	0.17	2.2974	3.86	5.84	6	5.23333	0.688218	0.036	3.24901	5.06	3.38	4.22	0.84	0.32	0.521233	2.16	1.59	3.72	2.49	0.636632	0.61	0.726986	0.49	0.43	0.75	0.556667	0.0982061	0.019	3.4822	0.12	0.07	0.53	0.24	0.145717	0.0001
CCH_e_gw1.12.481.1	Aspni5_215135	#N/A	#N/A	#N/A	0	0	0	0	0	0	0	0	0	0	NA	#VALUE!	0	0	0	0	0	NA	#VALUE!	0	0	0	0	NA	#VALUE!	0	0	0	0	0	NA	#VALUE!	0	0	0	0	0	NA	#VALUE!	0	0	0	0	0	NA
CCH_estExt_Genewise1.C_170340	Aspni5_215134	#N/A	#N/A	#N/A	0.17	0.3	0.18	0.216667	0.0417665	0.44	0.49	0.31	0.413333	0.0536449	0.033	2.14355	0.25	0.13	0.18	0.186667	0.034801	0.99	1.00535	0.23	0.19	0.21	0.02	0.62	1.27456	0.37	0.43	0.24	0.346667	0.0560753	0.29	0.668964	0.37	0.47	0.39	0.41	0.0305505	0.12	0.582367	0.62	0.28	0.32	0.406667	0.10729	0.073
CCH_e_gw1.3.2336.1	Aspni5_215132	#N/A	#N/A	#N/A	64.23	58.04	60.94	61.07	1.78808	83.76	79.41	88.05	83.74	2.49417	0.0012	1.46409	63.66	68.86	70.71	67.7433	2.11036	0.16	1.20581	35.74	26.78	31.26	4.48	5e-14	2.46229	50.74	47.77	37.45	45.32	4.02732	0.00093	1.45397	32.47	35.96	34.66	34.3633	1.01834	6.8e-11	2	26.93	30.02	23.9	26.95	1.76672	7.5e-17
CCH_e_gw1.2.2088.1	Aspni5_215131	#N/A	#N/A	#N/A	1.21	1.12	0.74	1.02333	0.144029	1.51	1.85	0.99	1.45	0.250067	0.32	1.51572	0.56	0.61	0.75	0.64	0.0568624	0.46	0.687771	1.19	1.97	1.58	0.39	0.69	0.823591	0.88	1.73	1.63	1.41333	0.268225	0.49	0.757858	1.14	0.6	0.85	0.863333	0.156027	0.57	1.27456	0.87	0.76	1.17	0.933333	0.12252	0.71
CCH_e_gw1.3.1740.1	Aspni5_215130	#N/A	#N/A	#N/A	0	0	0	0	0	0	0	0	0	0	NA	#VALUE!	0	0	0	0	0	NA	#VALUE!	0	0	0	0	NA	#VALUE!	0	0	0	0	0	NA	#VALUE!	0	0	0	0	0	NA	#VALUE!	0	0	0	0	0	NA
CCH_gw1.2.790.1	Aspni5_215129	#N/A	#N/A	#N/A	0	0	0	0	0	0	0	0	0	0	NA	#VALUE!	0	0	0	0	0	NA	#VALUE!	0	0	0	0	NA	#VALUE!	0	0	0	0	0	NA	#VALUE!	0	0	0	0	0	NA	#VALUE!	0	0	0	0	0	NA
CCH_e_gw1.7.1189.1	Aspni5_215121	#N/A	#N/A	#N/A	1.12	0.53	0.59	0.746667	0.187469	0.45	0.41	0.83	0.563333	0.133832	0.74	0.773782	0.82	0.17	0.46	0.483333	0.188001	0.7	0.737135	4.75	3.83	4.29	0.46	0.0049	0.233258	1.46	0.52	1.12	1.03333	0.274793	0.7	0.779165	2.45	1.16	4.38	2.66333	0.935634	0.02	0.329877	4.64	2.51	8.59	5.24667	1.78116	8.6e-05
CCH_estExt_Genewise1.C_130847	Aspni5_215120	#N/A	#N/A	#N/A	17.33	18.9	18.3	18.1767	0.457396	14.27	15.46	14.1	14.61	0.427824	0.35	0.858565	21.09	19.78	17.72	19.53	0.980833	0.34	1.17283	18.46	13.38	15.92	2.54	0.015	1.46409	22.23	19.01	18.46	19.9	1.17577	0.92	0.980099	20.17	19.91	20.94	20.34	0.309246	0.93	1.01677	14.05	9.01	16	13.02	2.08252	0.0017
CCH_e_gw1.2.2474.1	Aspni5_215118	#N/A	#N/A	#N/A	28.27	15.42	21.58	21.7567	3.71053	6	3.15	5.35	4.83333	0.862329	7.3e-09	0.233258	25.45	27.89	28.52	27.2867	0.936168	0.32	1.3566	24.31	15.52	19.915	4.395	0.28	1.41421	3.27	1.9	3.43	2.86667	0.485535	1.4e-17	8	7.16	5.33	8.49	6.99333	0.916012	2e-07	3.4822	3.73	1.89	9.91	5.17667	2.42554	9.1e-11
CCH_estExt_GeneWisePlus.C_50556	Aspni5_215117	#N/A	#N/A	#N/A	1.04	1.03	1	1.02333	0.0120185	1.15	1.39	1.04	1.19333	0.103333	0.19	1.23971	1.07	1	0.9	0.99	0.0493288	0.81	1.05336	1.84	1.81	1.825	0.015	0.038	0.716978	1.29	1.63	1.19	1.37	0.133167	0.17	0.812252	1.94	1.91	1.56	1.80333	0.121974	0.0014	0.646176	2.03	2.01	2.43	2.15667	0.136789	9.6e-07
CCH_e_gw1.6.104.1	Aspni5_215116	#N/A	#N/A	#N/A	0	0	0	0	0	0	0	0	0	0	NA	#VALUE!	0	0	0	0	0	NA	#VALUE!	0	0	0	0	NA	#VALUE!	0	0	0	0	0	NA	#VALUE!	0	0	0	0	0	NA	#VALUE!	0	0	0	0	0	NA
CCH_estExt_GeneWisePlus.C_51038	Aspni5_215114	#N/A	#N/A	#N/A	0.02	0.05	0.02	0.03	0.01	0	0	0	0	0	NA	7.62939e-06	0	0	0	0	0	NA	7.62939e-06	0.03	0	0.015	0.015	0.55	2.14355	0	0	0	0	0	0.86	8192	0.01	0.05	0.02	0.0266667	0.0120185	0.8	1.33793	0	0	0.03	0.01	0.01	0.45
CCH_e_gw1.1.1655.1	Aspni5_215113	#N/A	#N/A	#N/A	0.06	0.05	0.1	0.07	0.0152753	0	0	0.08	0.0266667	0.0266667	NA	0.353553	0.03	0	0	0.01	0.01	NA	0.164938	0	0	0	0	NA	8192	0	0.1	0.05	0.05	0.0288675	NA	1.60214	0	0	0	0	0	NA	16384	0	0	0	0	0	NA
CCH_gw1.6.615.1	Aspni5_215111	#N/A	#N/A	#N/A	0	0	0	0	0	0	0	0	0	0	NA	#VALUE!	0	0	0	0	0	NA	#VALUE!	0	0	0	0	NA	#VALUE!	0	0	0	0	0	NA	#VALUE!	0	0	0	0	0	NA	#VALUE!	0	0	0	0	0	NA
CCH_e_gw1.5.385.1	Aspni5_215107	#N/A	#N/A	#N/A	0	0	0	0	0	0	0	0	0	0	NA	#VALUE!	0	0	0	0	0	NA	#VALUE!	0	0	0	0	NA	#VALUE!	0	0	0	0	0	NA	#VALUE!	0	0	0	0	0	NA	#VALUE!	0	0	0	0	0	NA
CCH_gi_70818676_gb_DR702385.1_DR702385	Aspni5_215103	#N/A	#N/A	#N/A	7.16	4.82	5.1	5.69333	0.737774	4.7	3.62	5.22	4.51333	0.471216	0.59	0.840896	4.54	5.36	4.92	4.94	0.236925	0.86	0.936272	8.76	10.78	9.77	1.01	0.35	0.747425	7.26	12	7.26	8.84	1.58	0.17	0.702222	10.67	8.1	7.99	8.92	0.875576	0.22	0.726986	24.03	26.96	13.74	21.5767	4.00858	3.6e-08
CCH_e_gw1.1.433.1	Aspni5_215102	#N/A	#N/A	#N/A	0	0	0	0	0	0	0	0	0	0	NA	#VALUE!	0	0	0	0	0	NA	#VALUE!	0	0	0	0	NA	#VALUE!	0	0	0	0	0	NA	#VALUE!	0	0	0	0	0	NA	#VALUE!	0	0	0	0	0	NA
CCH_estExt_GeneWisePlus.C_31514	Aspni5_215101	#N/A	#N/A	#N/A	1.95	2.57	1.76	2.09333	0.244563	2.54	3.67	2.71	2.97333	0.351773	0.0049	1.52626	1.79	2.02	2.04	1.95	0.0802081	0.92	1.02527	2.44	2.37	2.405	0.035	0.66	1.09429	2.42	2.77	2.23	2.47333	0.158149	0.55	0.90125	1.88	2.23	2	2.03667	0.102686	0.37	1.15669	2.74	1.92	2.54	2.4	0.246847	0.69
CCH_gw1.3.1146.1	Aspni5_215100	#N/A	#N/A	#N/A	0.01	0.08	0.01	0.0333333	0.0233333	0	0	0.01	0.00333333	0.00333333	NA	0.164938	0	0.02	0	0.00666667	0.00666667	NA	0.153893	0.04	0	0.02	0.02	0.62	1.71713	0.02	0.06	0.05	0.0433333	0.0120185	0.79	0.773782	0.03	0.05	0.02	0.0333333	0.00881917	0.97	1.0403	0.06	0	0.04	0.0333333	0.0176383	0.84
CCH_e_gw1.3.165.1	Aspni5_215099	#N/A	#N/A	#N/A	0.53	0.66	0.38	0.523333	0.0808977	0.45	0.59	0.59	0.543333	0.0466667	0.71	1.12506	0.46	0.73	0.7	0.63	0.08544	0.32	1.31951	0.97	0.5	0.735	0.235	0.72	0.895025	0.31	0.61	0.69	0.536667	0.115662	0.97	0.984866	0.49	0.62	0.42	0.51	0.0585947	0.58	1.15669	0.46	0.35	0.54	0.45	0.0550757	0.43
CCH_e_gw1.11.839.1	Aspni5_215098	#N/A	#N/A	#N/A	0	0	0	0	0	0	0	0	0	0	NA	#VALUE!	0	0	0	0	0	NA	#VALUE!	0	0	0	0	NA	#VALUE!	0	0	0	0	0	NA	#VALUE!	0	0	0	0	0	NA	#VALUE!	0	0	0	0	0	NA
CCH_e_gw1.3.1489.1	Aspni5_215097	#N/A	#N/A	#N/A	0	0	0	0	0	0	0	0	0	0	NA	#VALUE!	0	0	0	0	0	NA	#VALUE!	0	0	0	0	NA	#VALUE!	0	0	0	0	0	NA	#VALUE!	0	0	0	0	0	NA	#VALUE!	0	0	0	0	0	NA
CCH_e_gw1.2.409.1	Aspni5_215096	#N/A	#N/A	#N/A	1.43	1.28	2	1.57	0.219317	1.36	0.96	1.08	1.13333	0.118509	0.29	0.768438	1.55	2.54	3.07	2.38667	0.445434	0.026	1.6245	2.13	2.08	2.105	0.025	0.9	0.959929	7.33	4.77	6.75	6.28333	0.77497	2.3e-13	0.267943	6.47	6.47	6.07	6.33667	0.133333	2.1e-12	0.287175	1.56	1.86	3.82	2.41333	0.708645	0.14
CCH_e_gw1.5.262.1	Aspni5_215095	#N/A	#N/A	#N/A	0	0	0	0	0	0	0	0	0	0	NA	0.0236831	0	0	0	0	0	NA	0.0220971	0	0	0	0	NA	0.0236831	0.04	0	0.02	0.02	0.011547	NA	1.52588e-05	0	0.04	0	0.0133333	0.0133333	NA	3.05176e-05	0	0	0	0	0	NA
CCH_estExt_Genewise1.C_80112	Aspni5_215094	#N/A	#N/A	#N/A	2.84	3.86	2.71	3.13667	0.363608	1.65	1.06	1.11	1.27333	0.188886	0.00022	0.435275	3.13	3.29	3.21	3.21	0.046188	0.71	1.11729	3.78	4.04	3.91	0.13	0.97	1.01748	2.12	2.32	2.01	2.15	0.0907377	0.045	1.55833	3.14	3.55	3.79	3.49333	0.189766	0.95	1.0203	2.12	1.86	5.26	3.08	1.09258	0.62
CCH_e_gw1.16.64.1	Aspni5_215093	#N/A	#N/A	#N/A	10.74	10.58	15.85	12.39	1.73062	13.09	13.01	13.66	13.2533	0.204641	0.71	1.14076	15.05	14.45	13.57	14.3567	0.42978	0.48	1.26576	13.34	14.09	13.715	0.375	0.71	1.1487	16.08	14.77	19.01	16.62	1.25341	0.44	0.795536	11.04	12.05	13.69	12.26	0.772161	0.65	1.1487	15.58	12.65	14.01	14.08	0.846542	0.91
CCH_e_gw1.17.379.1	Aspni5_215091	#N/A	#N/A	#N/A	0	0	0	0	0	0	0	0	0	0	NA	#VALUE!	0	0	0	0	0	NA	#VALUE!	0	0	0	0	NA	#VALUE!	0	0	0	0	0	NA	#VALUE!	0	0	0	0	0	NA	#VALUE!	0	0	0	0	0	NA
CCH_gw1.3.314.1	Aspni5_215086	#N/A	#N/A	#N/A	0.02	0.04	0.02	0.0266667	0.00666667	0	0	0	0	0	NA	7.62939e-06	0	0	0	0	0	NA	7.62939e-06	0	0	0	0	NA	8192	0	0	0	0	0	NA	8192	0.04	0	0	0.0133333	0.0133333	NA	2.2974	0	0	0.02	0.00666667	0.00666667	NA
CCH_estExt_GeneWisePlus.C_60048	Aspni5_215084	#N/A	#N/A	#N/A	101.95	114.4	82.46	99.6033	9.29464	107.21	107.47	112.97	109.217	1.87817	0.63	1.16473	67.65	83.6	99.24	83.4967	9.11939	0.79	0.907519	164.65	109.19	136.92	27.73	0.87	0.936272	70	67.8	58.02	65.2733	3.68185	0.054	1.64718	75	70.43	67.24	70.89	2.2519	0.067	1.60214	84.42	70.78	81.5	78.9	4.14658	0.24
CCH_e_gw1.16.374.1	Aspni5_215081	#N/A	#N/A	#N/A	0	0	0	0	0	0	0	0	0	0	NA	#VALUE!	0	0	0	0	0	NA	#VALUE!	0	0	0	0	NA	#VALUE!	0	0	0	0	0	NA	#VALUE!	0	0	0	0	0	NA	#VALUE!	0	0	0	0	0	NA
CCH_e_gw1.6.613.1	Aspni5_215079	#N/A	#N/A	#N/A	0	0	0	0	0	0	0	0	0	0	NA	#VALUE!	0	0	0	0	0	NA	#VALUE!	0	0	0	0	NA	#VALUE!	0	0	0	0	0	NA	#VALUE!	0	0	0	0	0	NA	#VALUE!	0	0	0	0	0	NA
CCH_e_gw1.2.794.1	Aspni5_215078	#N/A	#N/A	#N/A	0	0	0	0	0	0	0	0	0	0	NA	#VALUE!	0	0	0	0	0	NA	#VALUE!	0	0	0	0	NA	#VALUE!	0	0	0	0	0	NA	#VALUE!	0	0	0	0	0	NA	#VALUE!	0	0	0	0	0	NA
CCH_e_gw1.5.430.1	Aspni5_215077	#N/A	#N/A	#N/A	0	0	0	0	0	0	0	0	0	0	NA	#VALUE!	0	0	0	0	0	NA	#VALUE!	0	0	0	0	NA	#VALUE!	0	0	0	0	0	NA	#VALUE!	0	0	0	0	0	NA	#VALUE!	0	0	0	0	0	NA
CCH_estExt_Genewise1.C_140166	Aspni5_215075	#N/A	#N/A	#N/A	1.49	1.2	1.62	1.43667	0.124141	1.57	1.73	1.16	1.48667	0.169738	0.72	1.10191	0.86	1.47	1.39	1.24	0.191398	0.78	0.920188	1.41	1.34	1.375	0.035	0.24	1.33793	1.73	2.29	1.51	1.84333	0.232188	0.45	0.846745	2.14	4.05	2.14	2.77667	0.636667	0.0087	0.602904	2.85	2.43	2.79	2.69	0.131149	0.0059
CCH_e_gw1.13.258.1	Aspni5_215074	#N/A	#N/A	#N/A	0.04	0.06	0.04	0.0466667	0.00666667	0.07	0.04	0.09	0.0666667	0.0145297	0.64	1.72907	0	0.05	0	0.0166667	0.0166667	0.52	0.329877	0.1	0.04	0.07	0.03	0.87	0.80107	0	0	0	0	0	0.86	4096	0.08	0	0	0.0266667	0.0266667	0.8	1.38511	0.06	0.14	0.1	0.1	0.023094	0.51
CCH_estExt_GeneWisePlus.C_80610	Aspni5_215073	#N/A	#N/A	#N/A	2.66	2.09	2.67	2.47333	0.191688	7.8	6.59	7.34	7.24333	0.352625	8.8e-11	3.03143	7.1	7.24	4.36	6.23333	0.937538	3.3e-08	2.82843	6.96	6.95	6.955	0.005	7.6e-05	0.466516	6.58	5.97	5.63	6.06	0.277909	3.2e-06	0.435275	6.66	7.1	7.13	6.96333	0.151914	2.3e-07	0.406126	5.29	6.5	5.27	5.68667	0.406708	2.8e-05
CCH_estExt_Genewise1.C_120711	Aspni5_215072	#N/A	#N/A	#N/A	0	0	0	0	0	0	0	0	0	0	NA	#VALUE!	0	0	0	0	0	NA	#VALUE!	0	0	0	0	NA	#VALUE!	0	0	0	0	0	NA	#VALUE!	0	0	0	0	0	NA	#VALUE!	0	0	0	0	0	NA
CCH_e_gw1.8.7.1	Aspni5_215069	#N/A	#N/A	#N/A	0.9	0.94	1.05	0.963333	0.0448454	0.75	0.69	0.7	0.713333	0.0185592	0.26	0.790041	2.54	2.13	2.13	2.26667	0.136667	2e-08	2.63902	3.02	5.64	4.33	1.31	3.2e-13	0.287175	0.57	0.73	0.65	0.65	0.046188	0.01	1.59107	1.32	1.9	1.69	1.63667	0.169542	0.023	0.678302	1.06	1.42	2.78	1.75333	0.523747	0.0042
CCH_e_gw1.6.263.1	Aspni5_215068	#N/A	#N/A	#N/A	0	0	0	0	0	0	0	0	0	0	NA	#VALUE!	0	0	0	0	0	NA	#VALUE!	0	0	0	0	NA	#VALUE!	0	0	0	0	0	NA	#VALUE!	0	0	0	0	0	NA	#VALUE!	0	0	0	0	0	NA
CCH_e_gw1.11.1104.1	Aspni5_215066	#N/A	#N/A	#N/A	0	0	0	0	0	0	0	0	0	0	NA	#VALUE!	0	0	0	0	0	NA	#VALUE!	0	0	0	0	NA	#VALUE!	0	0	0	0	0	NA	#VALUE!	0	0	0	0	0	NA	#VALUE!	0	0	0	0	0	NA
CCH_gw1.7.699.1	Aspni5_215061	#N/A	#N/A	#N/A	1.61	1.57	1.85	1.67667	0.0874325	0.79	0.83	1.18	0.933333	0.123873	0.11	0.594604	1.82	2.64	2.61	2.35667	0.268473	0.22	1.51572	6.85	11.49	9.17	2.32	1.4e-06	0.233258	7.67	4.62	10.43	7.57333	1.6779	6.3e-08	0.233258	11.63	13.73	15.87	13.7433	1.224	6.4e-14	0.143587	4.53	4.99	20.07	9.86333	5.10506	9.5e-10
CCH_e_gw1.5.1755.1	Aspni5_215059	#N/A	#N/A	#N/A	186.44	51.64	220.07	152.717	51.4623	61.88	53.95	69.04	61.6233	4.358	0.038	0.435275	82.34	49.83	49.67	60.6133	10.8634	0.051	0.435275	29.1	17.98	23.54	5.56	2.4e-07	8.57419	16.35	18.85	24.54	19.9133	2.42329	5.9e-09	8	17.41	14.66	32.5	21.5233	5.54545	6.9e-09	8	69.43	29.34	65.98	54.9167	12.8271	0.0027
CCH_Cscaffold1000297	Aspni5_215058	#N/A	#N/A	#N/A	0	0	0	0	0	0	0	0	0	0	NA	#VALUE!	0	0	0	0	0	NA	#VALUE!	0	0	0	0	NA	#VALUE!	0	0	0	0	0	NA	#VALUE!	0	0	0	0	0	NA	#VALUE!	0	0	0	0	0	NA
CCH_e_gw1.15.353.1	Aspni5_215057	#N/A	#N/A	#N/A	6.47	3.47	7.29	5.74333	1.16105	0.18	0.12	0.03	0.11	0.043589	0.22	0.0206173	2.92	6.33	8.74	5.99667	1.68834	0.98	1.10957	6.5	4.46	5.48	1.02	0.95	1.34723	0.04	0	0.04	0.0266667	0.0133333	0.06	238.856	0.08	0.07	0.07	0.0733333	0.00333333	0.12	90.5097	0.17	0	0.04	0.07	0.051316	0.13
CCH_e_gw1.7.158.1	Aspni5_215053	#N/A	#N/A	#N/A	0	0	0	0	0	0	0	0	0	0	NA	#VALUE!	0	0	0	0	0	NA	#VALUE!	0	0	0	0	NA	#VALUE!	0	0	0	0	0	NA	#VALUE!	0	0	0	0	0	NA	#VALUE!	0	0	0	0	0	NA
CCH_gw1.5.356.1	Aspni5_215052	#N/A	#N/A	#N/A	47.39	51.53	40.38	46.4333	3.25408	55.33	49.79	57.86	54.3267	2.38301	0.14	1.24833	64.94	55.41	50.49	56.9467	4.24153	0.046	1.34723	35.36	19.45	27.405	7.955	6.7e-08	2.14355	26.38	28.19	23.06	25.8767	1.50214	3.2e-07	1.93187	23.08	22.37	22.17	22.54	0.276104	1.8e-11	2.2974	20.65	23.76	16.49	20.3	2.10595	1e-12
CCH_estExt_GeneWisePlus.C_80771	Aspni5_215051	#N/A	#N/A	#N/A	7.02	4.31	5.7	5.67667	0.782397	6	4.68	5.93	5.53667	0.42881	0.9	1.03097	8.04	8.59	8.37	8.33333	0.159826	0.008	1.58008	5.83	4.01	4.92	0.91	0.036	1.49485	8.88	8.37	7.74	8.33	0.329697	0.072	0.737135	8.64	7.78	7.06	7.82667	0.456703	0.29	0.82932	2.84	5.22	4.81	4.29	0.734597	0.018
CCH_gw1.12.527.1	Aspni5_215050	#N/A	#N/A	#N/A	0.19	0.06	0.36	0.203333	0.0868588	0	0	0.09	0.03	0.03	0.059	0.143587	0.21	0.12	0.12	0.15	0.03	0.79	0.784584	0.1	0.85	0.475	0.375	0.39	0.558644	0.05	0.06	0.12	0.0766667	0.0218581	0.18	2.63902	0.17	0.17	0.04	0.126667	0.0433333	0.33	1.94531	0.36	0.14	1.18	0.56	0.316439	0.12
CCH_e_gw1.19.136.1	Aspni5_215049	#N/A	#N/A	#N/A	0	0	0	0	0	0	0	0	0	0	NA	#VALUE!	0	0	0	0	0	NA	#VALUE!	0	0	0	0	NA	#VALUE!	0	0	0	0	0	NA	#VALUE!	0	0	0	0	0	NA	#VALUE!	0	0	0	0	0	NA
CCH_estExt_Genewise1.C_101154	Aspni5_215047	#N/A	#N/A	#N/A	3.58	2.83	3.8	3.40333	0.293617	3.85	3.51	3.95	3.77	0.133167	0.45	1.17283	3.55	4.56	5.47	4.52667	0.554507	0.058	1.42405	4.1	3.89	3.995	0.105	0.7	1.09429	5	4.48	3.97	4.48333	0.29734	0.3	0.823591	4.21	3.58	3.48	3.75667	0.228498	0.89	1.0324	2.98	2.31	3.72	3.00333	0.407199	0.24
CCH_e_gw1.13.771.1	Aspni5_215046	#N/A	#N/A	#N/A	2.1	1.99	2.57	2.22	0.177858	2.7	2.19	2.61	2.5	0.157162	0.41	1.19748	3.51	4.15	4.26	3.97333	0.233833	0.00025	1.93187	4.38	7.65	6.015	1.635	3.8e-05	0.466516	3.21	2.04	2.97	2.74	0.356791	0.46	0.864537	4.31	5.92	5.33	5.18667	0.47026	1.9e-05	0.5	3.56	4.02	6.2	4.59333	0.814234	0.00023
CCH_e_gw1.5.27.1	Aspni5_215045	#N/A	#N/A	#N/A	1.66	2.45	3.07	2.39333	0.408017	1.5	1.4	1.25	1.38333	0.0726483	0.0091	0.619854	2.71	3.27	2.33	2.77	0.273008	0.25	1.26576	1.91	2.57	2.24	0.33	0.15	1.3566	1.44	1.77	1.42	1.54333	0.11348	0.0034	1.65864	2.34	3.57	3.22	3.04333	0.365893	0.6	0.90125	2.65	2.2	2.69	2.51333	0.157092	0.88
CCH_estExt_Genewise1.C_22231	Aspni5_215044	#N/A	#N/A	#N/A	0.19	0.91	0.5	0.533333	0.208513	0.59	0.42	0.68	0.563333	0.0762306	0.61	1.19748	0.44	0.29	0.49	0.406667	0.0600925	0.8	0.90125	0.76	0.95	0.855	0.095	0.38	0.752623	0.8	0.66	1.25	0.903333	0.177983	0.039	0.578344	0.78	0.88	0.66	0.773333	0.0635959	0.31	0.747425	0.59	0.32	0.97	0.626667	0.188532	0.65
CCH_e_gw1.3.871.1	Aspni5_215042	#N/A	#N/A	#N/A	10.58	12.89	9.11	10.86	1.10014	9.66	11.74	10.19	10.53	0.624046	0.89	1.03526	10.63	10.12	12.32	11.0233	0.664839	0.64	1.10957	12.73	10.02	11.375	1.355	0.34	1.21419	13.34	11.63	10.74	11.9033	0.762897	0.92	0.977386	8.5	10.23	9.8	9.51	0.520032	0.12	1.30134	7.68	7.09	9.11	7.96	0.599694	0.016
CCH_e_gw1.2.99.1	Aspni5_215040	#N/A	#N/A	#N/A	0	0	0	0	0	0	0	0	0	0	NA	#VALUE!	0	0	0	0	0	NA	#VALUE!	0	0	0	0	NA	#VALUE!	0	0	0	0	0	NA	#VALUE!	0	0	0	0	0	NA	#VALUE!	0	0	0	0	0	NA
CCH_e_gw1.1.2350.1	Aspni5_215036	#N/A	#N/A	#N/A	0	0	0	0	0	0	0	0	0	0	NA	#VALUE!	0	0	0	0	0	NA	#VALUE!	0	0	0	0	NA	#VALUE!	0	0	0	0	0	NA	#VALUE!	0	0	0	0	0	NA	#VALUE!	0	0	0	0	0	NA
CCH_e_gw1.2.1060.1	Aspni5_215033	#N/A	#N/A	#N/A	0	0	0	0	0	0	0	0	0	0	NA	#VALUE!	0	0	0	0	0	NA	#VALUE!	0	0	0	0	NA	#VALUE!	0	0	0	0	0	NA	#VALUE!	0	0	0	0	0	NA	#VALUE!	0	0	0	0	0	NA
CCH_e_gw1.2.1827.1	Aspni5_215032	#N/A	#N/A	#N/A	0	0	0	0	0	0	0	0	0	0	NA	#VALUE!	0	0	0	0	0	NA	#VALUE!	0	0	0	0	NA	#VALUE!	0	0	0	0	0	NA	#VALUE!	0	0	0	0	0	NA	#VALUE!	0	0	0	0	0	NA
CCH_e_gw1.5.1157.1	Aspni5_215031	#N/A	#N/A	#N/A	0	0	0	0	0	0	0	0	0	0	NA	#VALUE!	0	0	0	0	0	NA	#VALUE!	0	0	0	0	NA	#VALUE!	0	0	0	0	0	NA	#VALUE!	0	0	0	0	0	NA	#VALUE!	0	0	0	0	0	NA
CCH_e_gw1.16.330.1	Aspni5_215030	#N/A	#N/A	#N/A	0	0	0	0	0	0	0	0	0	0	NA	#VALUE!	0	0	0	0	0	NA	#VALUE!	0	0	0	0	NA	#VALUE!	0	0	0	0	0	NA	#VALUE!	0	0	0	0	0	NA	#VALUE!	0	0	0	0	0	NA
CCH_e_gw1.3.1019.1	Aspni5_215029	#N/A	#N/A	#N/A	0	0	0	0	0	0	0	0	0	0	NA	#VALUE!	0	0	0	0	0	NA	#VALUE!	0	0	0	0	NA	#VALUE!	0	0	0	0	0	NA	#VALUE!	0	0	0	0	0	NA	#VALUE!	0	0	0	0	0	NA
CCH_gw1.13.419.1	Aspni5_215028	#N/A	#N/A	#N/A	0	0	0	0	0	0	0	0	0	0	NA	#VALUE!	0	0	0	0	0	NA	#VALUE!	0	0	0	0	NA	#VALUE!	0	0	0	0	0	NA	#VALUE!	0	0	0	0	0	NA	#VALUE!	0	0	0	0	0	NA
CCH_Cscaffold18000184	Aspni5_215027	#N/A	#N/A	#N/A	0	0	0	0	0	0	0	0	0	0	NA	#VALUE!	0	0	0	0	0	NA	#VALUE!	0	0	0	0	NA	#VALUE!	0	0	0	0	0	NA	#VALUE!	0	0	0	0	0	NA	#VALUE!	0	0	0	0	0	NA
CCH_e_gw1.2.2425.1	Aspni5_215025	#N/A	#N/A	#N/A	0.2	0.18	0.24	0.206667	0.0176383	0.2	0.07	0.11	0.126667	0.0384419	0.47	0.655197	0.08	0.17	0.12	0.123333	0.0260342	0.38	0.602904	0.31	0.45	0.38	0.07	0.48	0.707107	0.25	0.27	0.2	0.24	0.0208167	0.96	0.96929	0.15	0.34	0.29	0.26	0.0568624	0.95	0.964598	0.2	0.43	0.41	0.346667	0.0735603	0.44
CCH_estExt_Genewise1.C_21136	Aspni5_215024	#N/A	#N/A	#N/A	47.46	25.34	42.12	38.3067	6.66408	8.46	4.49	4.9	5.95	1.26057	5.4e-10	0.164938	52.99	77.19	51.47	60.55	8.33156	0.11	1.71713	19.91	6.18	13.045	6.865	4.2e-05	3.73213	5.12	3.09	3.88	4.03	0.59079	2.2e-16	10.5561	5.5	5.4	4.66	5.18667	0.264911	3.8e-14	8.57419	27.36	2.98	5.07	11.8033	7.8017	1.5e-05
CCH_e_gw1.8.373.1	Aspni5_215023	#N/A	#N/A	#N/A	0.16	0.08	0.22	0.153333	0.0405517	0.41	0	0.38	0.263333	0.131951	0.41	1.82766	0.33	0.08	0.34	0.25	0.085049	0.41	1.85318	0.56	0.81	0.685	0.125	0.044	0.287175	0.3	0.73	0.12	0.383333	0.180954	0.27	0.5	0.27	0.31	0.1	0.226667	0.0643774	0.79	0.817902	0.04	0.19	0.14	0.123333	0.0440959	0.58
CCH_estExt_Genewise1.C_51277	Aspni5_215021	#N/A	#N/A	#N/A	0	0	0	0	0	0	0	0	0	0	NA	#VALUE!	0	0	0	0	0	NA	#VALUE!	0	0	0	0	NA	#VALUE!	0	0	0	0	0	NA	#VALUE!	0	0	0	0	0	NA	#VALUE!	0	0	0	0	0	NA
CCH_gw1.13.526.1	Aspni5_215020	#N/A	#N/A	#N/A	0	0	0	0	0	0	0	0	0	0	NA	#VALUE!	0	0	0	0	0	NA	#VALUE!	0	0	0	0	NA	#VALUE!	0	0	0	0	0	NA	#VALUE!	0	0	0	0	0	NA	#VALUE!	0	0	0	0	0	NA
CCH_e_gw1.6.598.1	Aspni5_215019	#N/A	#N/A	#N/A	0	0	0	0	0	0	0	0	0	0	NA	#VALUE!	0	0	0	0	0	NA	#VALUE!	0	0	0	0	NA	#VALUE!	0	0	0	0	0	NA	#VALUE!	0	0	0	0	0	NA	#VALUE!	0	0	0	0	0	NA
CCH_Cscaffold11000301	Aspni5_215018	#N/A	#N/A	#N/A	0	0	0	0	0	0	0	0	0	0	NA	#VALUE!	0	0	0	0	0	NA	#VALUE!	0	0	0	0	NA	#VALUE!	0	0	0	0	0	NA	#VALUE!	0	0	0	0	0	NA	#VALUE!	0	0	0	0	0	NA
CCH_gw1.1.1404.1	Aspni5_215017	#N/A	#N/A	#N/A	0	0	0	0	0	0	0	0	0	0	NA	#VALUE!	0	0	0	0	0	NA	#VALUE!	0	0	0	0	NA	#VALUE!	0	0	0	0	0	NA	#VALUE!	0	0	0	0	0	NA	#VALUE!	0	0	0	0	0	NA
CCH_gw1.18.154.1	Aspni5_215016	#N/A	#N/A	#N/A	0	0	0	0	0	0	0	0	0	0	NA	#VALUE!	0	0	0	0	0	NA	#VALUE!	0	0	0	0	NA	#VALUE!	0	0	0	0	0	NA	#VALUE!	0	0	0	0	0	NA	#VALUE!	0	0	0	0	0	NA
SBA_e_gw1.1.2454.1	Aspni5_215015	#N/A	#N/A	#N/A	0.01	0	0.01	0.00666667	0.00333333	0.05	0.01	0.03	0.03	0.011547	0.041	8	0.02	0.02	0.01	0.0166667	0.00333333	0.15	4.92458	0	0.01	0.005	0.005	0.99	1.0324	0.03	0	0.03	0.02	0.01	0.11	0.203063	0.01	0.01	0.02	0.0133333	0.00333333	0.38	0.378929	0.01	0.01	0.02	0.0133333	0.00333333	0.34
SBA_estExt_C_10643	Aspni5_215013	#N/A	#N/A	#N/A	4.52	3.67	7.2	5.13	1.06369	5.3	5.25	5.7	5.41667	0.1424	0.72	1.12506	5.53	8.97	8.09	7.53	1.03176	0.093	1.59107	12.96	17.86	15.41	2.45	0.0014	0.435275	21.92	19.72	27.52	23.0533	2.32188	2.5e-10	0.233258	25.91	31.04	32.11	29.6867	1.91343	6.5e-13	0.203063	23.28	22.03	46.54	30.6167	7.96984	1.1e-13
SBA_estExt_Genewise1.C_11515	Aspni5_215002	#N/A	#N/A	#N/A	0	0.01	0.03	0.0133333	0.00881917	0	0.01	0.01	0.00666667	0.00333333	0.47	0.406126	0.03	0.05	0.06	0.0466667	0.00881917	0.19	3.4822	0.09	0.07	0.08	0.01	0.11	0.233258	0.01	0	0	0.00333333	0.00333333	0.14	8	0	0.01	0	0.00333333	0.00333333	0.096	9.84916	0.02	0.01	0	0.01	0.0057735	0.68
KSB_1_e_gw1.13.369.1	Aspni5_214995	#N/A	#N/A	#N/A	6.5	6.31	7.22	6.67667	0.277148	5.78	6	5.24	5.67333	0.225783	0.45	0.907519	5.32	8.19	7.1	6.87	0.836441	0.44	1.10957	7.66	7.46	7.56	0.1	0.38	1.12506	6.31	6.43	5.59	6.11	0.262298	0.15	1.17283	5.62	6.89	6.03	6.18	0.37421	0.05	1.23971	6.24	7.13	7.42	6.93	0.355012	0.67
MOJ_MOJ_estExt_GeneWisePlus.C_70448	Aspni5_214976	#N/A	#N/A	#N/A	24.98	20.31	20.9	22.0633	1.46825	25.31	22.39	24.88	24.1933	0.910171	0.31	1.16473	17.63	20.75	24.76	21.0467	2.06359	0.88	1.03025	33.79	27.84	30.815	2.975	0.64	0.920188	34.63	29.8	25.78	30.07	2.55834	0.078	0.790041	28.69	34.06	26.77	29.84	2.18158	0.23	0.846745	15.25	15.36	30.16	20.2567	4.95177	0.15
estExt_GeneWisePlus.C_800003	Aspni5_214894	#N/A	#N/A	#N/A	0	0	0	0	0	0	0	0	0	0	NA	#VALUE!	0	0	0	0	0	NA	#VALUE!	0	0	0	0	NA	#VALUE!	0	0	0	0	0	NA	#VALUE!	0	0	0	0	0	NA	#VALUE!	0	0	0	0	0	NA
estExt_GeneWisePlus.C_200011	Aspni5_214748	#N/A	#N/A	#N/A	9.49	6.24	10.13	8.62	1.20426	5.74	6.09	6.03	5.95333	0.108064	0.075	0.732043	10.9	12.54	12.88	12.1067	0.611265	0.015	1.51572	10.58	7.15	8.865	1.715	0.25	1.25701	7.1	6.38	7.06	6.84667	0.233619	0.067	1.3566	4.28	5.69	4.25	4.74	0.475079	1.5e-06	2.14355	2.85	3.99	3.4	3.41333	0.329157	2.5e-11
estExt_GeneWisePlus.C_190506	Aspni5_214740	#N/A	#N/A	#N/A	176.65	295.15	99.58	190.46	56.8769	3.4	2.93	2.53	2.95333	0.251418	4e-23	0.0167465	121.14	123.18	134.05	126.123	4.00685	0.57	0.721965	101.21	28.68	64.945	36.265	0.0071	3.73213	3.22	2.66	2.66	2.84667	0.186667	1.3e-25	73.5167	2.66	1.48	2.8	2.31333	0.418622	1.1e-28	90.5097	16.41	2.48	1.25	6.71333	4.86132	9.3e-17
estExt_GeneWisePlus.C_190479	Aspni5_214738	#N/A	#N/A	#N/A	3.18	0.67	1.72	1.85667	0.72779	0.65	0.21	0.31	0.39	0.133167	3.2e-06	0.217638	3.62	3.73	3.69	3.68	0.0321455	0.013	2.14355	2.19	0.8	1.495	0.695	0.15	1.64718	1.1	0.84	1.21	1.05	0.109697	0.031	1.90528	2.37	1.21	2.17	1.91667	0.358019	0.78	1.10191	1.21	1.26	2.28	1.58333	0.348632	0.39
estExt_GeneWisePlus.C_190476	Aspni5_214735	#N/A	#N/A	#N/A	7.37	1.15	5.79	4.77	1.86658	0.55	0.17	0.04	0.253333	0.153007	1.2e-09	0.0583146	3.43	4.53	4.37	4.11	0.343123	0.91	0.926588	0.53	0.1	0.315	0.215	3.9e-09	19.6983	1.05	0.49	0.72	0.753333	0.162515	5.8e-06	6.9644	0.6	0.41	0.84	0.616667	0.12441	2.6e-07	8.57419	0.3	0.13	0.46	0.296667	0.0952774	1.8e-10
estExt_GeneWisePlus.C_190240	Aspni5_214667	#N/A	#N/A	#N/A	5.96	5.79	4.09	5.28	0.59702	11.92	11.98	10.08	11.3267	0.623574	0.0015	2.2974	9.01	11.46	13.67	11.38	1.34582	0.0016	2.2974	22.93	61.75	42.34	19.41	4.3e-12	0.153893	17.72	18.85	19.14	18.57	0.433167	9.2e-07	0.307786	40.57	63.03	47.81	50.47	6.61865	1.5e-19	0.116629	25.73	43.2	74.15	47.6933	14.1571	5.6e-19
estExt_GeneWisePlus.C_190043	Aspni5_214632	#N/A	#N/A	#N/A	34.81	16.98	30.51	27.4333	5.37205	74.18	72.67	95.41	80.7533	7.34129	2.7e-07	3.03143	16.03	14.56	20.68	17.09	1.84448	0.14	0.673617	100.15	49.67	74.91	25.24	0.0038	0.466516	81.56	123.81	182.79	129.387	29.3553	3.2e-12	0.233258	90.51	73	88	83.8367	5.46657	6.3e-06	0.378929	57.19	67.68	70.23	65.0333	3.99016	0.00051
estExt_GeneWisePlus.C_160555	Aspni5_214072	#N/A	#N/A	#N/A	0	0	0	0	0	0	0	0	0	0	NA	#VALUE!	0	0	0	0	0	NA	#VALUE!	0	0	0	0	NA	#VALUE!	0	0	0	0	0	NA	#VALUE!	0	0	0	0	0	NA	#VALUE!	0	0	0	0	0	NA
estExt_GeneWisePlus.C_160244	Aspni5_213915	#N/A	#N/A	#N/A	55.74	51.2	59.86	55.6	2.50091	43.9	50.83	48.27	47.6667	2.02314	0.35	0.913831	32.2	44.68	45.46	40.78	4.29591	0.008	0.790041	75.93	74.49	75.21	0.72	0.61	0.944092	65.72	67.5	71	68.0733	1.55093	0.12	0.876606	59.4	64.72	62.87	62.33	1.55931	0.86	1.01889	58.32	52.23	70.7	60.4167	5.43391	0.91
estExt_GeneWisePlus.C_160227	Aspni5_213914	#N/A	#N/A	#N/A	3.58	1.85	3.47	2.96667	0.559236	4.33	4.41	5.09	4.61	0.241109	0.003	1.6245	5.34	5.84	4.94	5.37333	0.260342	4.1e-05	1.93187	8.58	9.48	9.03	0.45	1.6e-07	0.435275	3.82	3.29	3.15	3.42	0.204042	0.81	0.950659	6.98	7.88	6.31	7.05667	0.454838	1.3e-06	0.5	6.24	5.32	11.08	7.54667	1.78652	3.5e-08
estExt_GeneWisePlus.C_160221	Aspni5_213911	#N/A	#N/A	#N/A	15.42	13.74	29.73	19.63	5.07323	3.79	4.68	5.07	4.51333	0.378785	4.8e-08	0.25	5.29	13	12.05	10.1133	2.42721	0.041	0.550953	73.66	21.18	47.42	26.24	0.043	0.539614	38.23	34.09	73.33	48.55	12.4475	0.00092	0.435275	51.63	45.65	43.82	47.0333	2.35826	0.0038	0.466516	8.16	7.89	10.06	8.70333	0.682797	0.00042
estExt_GeneWisePlus.C_150002	Aspni5_213634	#N/A	#N/A	#N/A	14.82	16.52	18.21	16.5167	0.97861	21.72	19.11	18.95	19.9267	0.897855	0.043	1.28343	20.3	20.79	24.36	21.8167	1.27951	0.0033	1.43396	18.75	21.71	20.23	1.48	0.84	1.03814	20.18	17.61	19.33	19.04	0.755932	0.59	0.926588	20.45	26.11	23.38	23.3133	1.63424	0.078	0.812252	17.62	14.8	23.36	18.5933	2.51853	0.91
estExt_GeneWisePlus.C_130692	Aspni5_213288	#N/A	#N/A	#N/A	1.44	1.14	1.14	1.24	0.1	0.45	0.55	0.22	0.406667	0.0976957	0.015	0.353553	1.74	0.96	1.27	1.32333	0.22674	0.7	1.18099	1.79	3.09	2.44	0.65	0.22	0.655197	1.7	1.13	2.5	1.77667	0.397338	0.29	0.707107	3.88	2.82	2.61	3.10333	0.393037	0.0037	0.466516	2.88	2.7	3.06	2.88	0.103923	0.0092
estExt_GeneWisePlus.C_120678	Aspni5_212946	#N/A	#N/A	#N/A	0	0	0	0	0	0	0	0	0	0	NA	#VALUE!	0	0	0	0	0	NA	#VALUE!	0	0	0	0	NA	#VALUE!	0	0	0	0	0	NA	#VALUE!	0	0	0	0	0	NA	#VALUE!	0	0	0	0	0	NA
estExt_GeneWisePlus.C_111144	Aspni5_212733	#N/A	#N/A	#N/A	88.31	79.71	61.45	76.49	7.9192	143.67	115.79	111.8	123.753	10.0247	0.029	1.71713	262.06	171.61	140.17	191.28	36.5353	2e-05	2.82843	84.24	72.82	78.53	5.71	0.47	1.24833	163.5	141.82	131.59	145.637	9.40722	0.015	0.566442	161.44	124.84	144.8	143.693	10.58	0.034	0.607097	87.26	104.02	90	93.76	5.19062	0.67
estExt_GeneWisePlus.C_110710	Aspni5_212618	#N/A	#N/A	#N/A	0.89	1.11	0.88	0.96	0.0750555	3.35	3.71	3.21	3.42333	0.148922	8.8e-07	3.73213	1.41	0.92	1.38	1.23667	0.15857	0.3	1.45397	1.14	1.19	1.165	0.025	0.94	1.04319	4.45	3.79	5.35	4.53	0.452106	9.8e-09	0.217638	2.74	3.26	3.69	3.23	0.274651	5.2e-05	0.329877	3.02	3.49	5.28	3.93	0.688501	6.9e-07
estExt_GeneWisePlus.C_110268	Aspni5_212456	#N/A	#N/A	#N/A	1.18	1.67	1.37	1.40667	0.142634	1.2	1.41	1.39	1.33333	0.0669162	0.98	1.01466	1.8	1.12	1.05	1.32333	0.239188	0.92	1.05044	1.28	0.86	1.07	0.21	0.18	1.67018	0.74	1.03	0.62	0.796667	0.121701	0.051	1.90528	1.09	0.62	0.89	0.866667	0.136178	0.07	1.79005	1.46	1.28	0.66	1.13333	0.242304	0.43
estExt_GeneWisePlus.C_110210	Aspni5_212427	#N/A	#N/A	#N/A	0.9	0.42	0.57	0.63	0.141774	0.86	0.8	0.83	0.83	0.0173205	0.31	1.38511	0.45	1.03	1.1	0.86	0.205994	0.27	1.43396	1.54	1.51	1.525	0.015	0.043	0.535887	0.53	0.61	0.69	0.61	0.046188	0.75	1.11729	0.98	2.01	1.27	1.42	0.306649	0.015	0.524858	1.93	3.06	2.21	2.4	0.339755	8.2e-07
estExt_GeneWisePlus.C_100437	Aspni5_211885	#N/A	#N/A	#N/A	126.19	23.75	268.25	139.397	70.8893	47.4	10.05	74.47	43.9733	18.6752	NA	0.329877	305.9	309.52	251.53	288.983	18.7558	NA	2.2974	0.57	0.37	0.47	0.1	NA	388.023	3.08	0.36	5.6	3.01333	1.51302	NA	48.5029	0.2	0.15	0.37	0.24	0.0665833	NA	675.588	0.13	0.26	0.14	0.176667	0.0417665	NA
estExt_GeneWisePlus.C_100429	Aspni5_211877	#N/A	#N/A	#N/A	330.12	95.69	452.79	292.867	104.755	100.42	30.14	144.2	91.5867	33.2212	NA	0.329877	544.6	550.38	587.99	560.99	13.6027	NA	2.14355	3.89	3.25	3.57	0.32	NA	103.968	16.71	2.85	25.04	14.8667	6.47167	NA	21.1121	2.12	1.18	3.05	2.11667	0.539825	NA	157.586	0.53	0.41	0.69	0.543333	0.0811035	NA
estExt_GeneWisePlus.C_100427	Aspni5_211875	#N/A	#N/A	#N/A	74.09	21.41	78.35	57.95	18.3113	15.27	4.69	22.57	14.1767	5.19038	NA	0.267943	90.42	101.3	119.09	103.603	8.35606	NA	1.93187	1.46	0.93	1.195	0.265	NA	64	2.46	0.81	4.23	2.5	0.987472	NA	24.2515	0.55	0.54	0.45	0.513333	0.031798	NA	128	0.61	0.75	0.6	0.653333	0.0484195	NA
estExt_GeneWisePlus.C_91186	Aspni5_211749	#N/A	#N/A	#N/A	30.22	35.93	38.08	34.7433	2.34528	47.81	49.6	47.11	48.1733	0.741403	0.0058	1.47427	33.39	37.24	40.53	37.0533	2.06325	0.39	1.15669	90.42	102.03	96.225	5.805	9.1e-08	0.466516	52.37	46.39	49.66	49.4733	1.7288	0.041	0.752623	64.49	67.42	69.07	66.9933	1.33923	6.2e-05	0.590496	57.69	45.31	81.25	61.4167	10.541	0.00047
estExt_GeneWisePlus.C_91173	Aspni5_211738	#N/A	#N/A	#N/A	24.51	21.5	30.59	25.5333	2.67348	24.69	22.62	24.08	23.7967	0.614121	0.98	0.993574	28.43	33.92	33.59	31.98	1.77755	0.045	1.3566	39.86	44.08	41.97	2.11	0.13	0.773782	31.81	29.31	30.62	30.58	0.721965	0.49	0.895025	35.94	44.37	39.71	40.0067	2.43805	0.024	0.732043	25.53	22.76	44.59	30.96	6.86175	0.63
estExt_GeneWisePlus.C_91166	Aspni5_211733	#N/A	#N/A	#N/A	36.61	40.11	31.76	36.16	2.42092	33.53	32.79	34.92	33.7467	0.624349	0.98	0.993988	36.78	38.02	42.48	39.0933	1.73075	0.41	1.17283	54.46	49.19	51.825	2.635	0.59	0.895025	36.33	32.56	37.33	35.4067	1.45231	0.63	1.09429	46.25	45.16	49.09	46.8333	1.17139	0.46	0.882703	38.25	32.02	47.21	39.16	4.40852	0.93
estExt_GeneWisePlus.C_91082	Aspni5_211700	#N/A	#N/A	#N/A	65.82	121.48	96.36	94.5533	16.093	40.66	78.04	39.07	52.59	12.7333	0.25	0.590496	74.71	77.56	65.59	72.62	3.61	0.76	0.840896	99.87	162.27	131.07	31.2	0.88	0.907519	23.6	57.45	26.6	35.8833	10.8181	0.0073	2.82843	29.32	19.9	31.25	26.8233	3.50622	0.00027	4	116.77	150.28	47.84	104.963	30.1554	0.91
estExt_GeneWisePlus.C_90468	Aspni5_211509	#N/A	#N/A	#N/A	2.46	1.99	2.62	2.35667	0.189062	1.85	2.18	1.97	2	0.0964365	0.56	0.895025	1.54	1.66	2.28	1.82667	0.229298	0.35	0.840896	4.67	5.89	5.28	0.61	0.00025	0.574349	5	5.09	5.26	5.11667	0.0762306	1.8e-07	0.5	5.18	6.24	5.52	5.64667	0.312481	3.5e-08	0.466516	6.89	6.84	7.72	7.15	0.285365	6.4e-15
estExt_GeneWisePlus.C_80628	Aspni5_211094	#N/A	#N/A	#N/A	2.45	6.44	2.48	3.79	1.32503	10.68	14.29	10.78	11.9167	1.18702	5.2e-13	3.4822	3.79	2.41	2.69	2.96333	0.421162	0.6	0.876606	3.01	3.81	3.41	0.4	0.13	1.39474	9.33	9.33	7.31	8.65667	0.673333	8.3e-06	0.466516	6.07	6.26	6.71	6.34667	0.189766	0.028	0.668964	5.29	5.8	5.58	5.55667	0.147686	0.1
estExt_GeneWisePlus.C_80606	Aspni5_211085	#N/A	#N/A	#N/A	23.13	27.14	22.48	24.25	1.45713	17.8	22.09	21.46	20.45	1.33742	0.52	0.90125	17.82	16.23	20.26	18.1033	1.17195	0.18	0.817902	35.66	28.53	32.095	3.565	0.86	0.965936	13.87	14.35	10.27	12.83	1.28748	1.7e-08	2	15.6	15.38	16.81	15.93	0.44456	1.5e-05	1.72907	24.39	15.19	21	20.1933	2.68626	0.049
estExt_GeneWisePlus.C_80382	Aspni5_210994	#N/A	#N/A	#N/A	108.96	100.36	116.99	108.77	4.80161	67.27	70.32	57.04	64.8767	4.01604	0.0029	0.632878	145.34	144.2	136.1	141.88	2.90868	0.029	1.42405	94.05	111	102.525	8.475	0.089	1.34723	9.56	11.33	7.49	9.46	1.10964	2e-74	12.1257	10.92	12.12	11.19	11.41	0.363456	5.3e-68	10.5561	15.96	13.61	10.46	13.3433	1.5933	1.6e-56
estExt_GeneWisePlus.C_70751	Aspni5_210700	#N/A	#N/A	#N/A	17.13	24.01	11.63	17.59	3.58119	26.46	14.42	24.25	21.71	3.70041	0.66	1.31951	50.25	35.43	36.75	40.81	4.73536	0.084	2.46229	0.91	0.31	0.61	0.3	6.9e-12	36.7583	15.15	8.8	7.47	10.4733	2.36964	0.25	1.81504	14.84	7.5	10.63	10.99	2.12651	0.25	1.8025	2.85	3.96	0.78	2.53	0.931826	1.9e-05
estExt_GeneWisePlus.C_70613	Aspni5_210672	#N/A	#N/A	#N/A	3.25	2.84	2.5	2.86333	0.21682	0.77	0.53	0.89	0.73	0.10583	0.00026	0.267943	3.03	5.24	4.36	4.21	0.642365	0.22	1.58008	33.58	45.07	39.325	5.745	7.9e-14	0.0947323	7.78	7.2	16.27	10.4167	2.93145	3.1e-05	0.287175	99.21	115.4	100.44	105.017	5.20379	1.4e-35	0.03125	41.96	77.17	112.79	77.3067	20.447	3.9e-30
estExt_GeneWisePlus.C_70405	Aspni5_210577	#N/A	#N/A	#N/A	13.37	25.48	12.23	17.0267	4.23946	10.7	9.09	10.56	10.1167	0.514922	0.25	0.632878	23.13	15	11.63	16.5867	3.41324	0.88	1.07923	10.55	15.44	12.995	2.445	0.23	1.65864	8.65	10.67	6.57	8.63	1.18361	0.028	2.14355	5.68	6.41	6.83	6.30667	0.335973	0.00068	3.03143	15.59	39.28	9.55	21.4733	9.07246	0.63
estExt_GeneWisePlus.C_60779	Aspni5_210217	#N/A	#N/A	#N/A	0.1	0.02	0.15	0.09	0.0378594	0.1	0.08	0.1	0.0933333	0.00666667	0.91	1.10191	0.24	0.29	0.25	0.26	0.0152753	0.047	3.24901	0.08	0.01	0.045	0.035	0.15	2.63902	0.11	0.02	0.07	0.0666667	0.0260342	0.64	1.36604	0.02	0.01	0.04	0.0233333	0.00881917	0.02	4	0.02	0	0.02	0.0133333	0.00666667	0.0018
estExt_GeneWisePlus.C_60011	Aspni5_209924	#N/A	#N/A	#N/A	121.54	81.48	108.46	103.827	11.7941	82.62	78.06	81.78	80.82	1.40114	0.14	0.82932	69.05	78.78	92.14	79.99	6.69291	0.17	0.835088	137.42	117.95	127.685	9.735	0.81	1.04247	82.5	78.91	88.28	83.23	2.7294	0.011	1.33793	84.23	89.86	86.56	86.8833	1.63326	0.0063	1.36604	80.6	82.58	97.18	86.7867	5.22801	0.019
estExt_GeneWisePlus.C_60008	Aspni5_209921	#N/A	#N/A	#N/A	148.13	201.21	148.28	165.873	17.6684	193.08	187.15	189.16	189.797	1.74119	0.47	1.22264	133	139.42	158.13	143.517	7.53804	0.85	0.939523	279.62	168.85	224.235	55.385	0.89	0.952638	108.86	101.81	86.89	99.1867	6.47641	0.0075	1.8025	110.3	109.92	109.22	109.813	0.316298	0.014	1.71713	138.64	122.45	124.15	128.413	5.13683	0.15
estExt_GeneWisePlus.C_60006	Aspni5_209919	#N/A	#N/A	#N/A	52.75	47.22	59.54	53.17	3.56267	72.31	78.94	67.52	72.9233	3.3109	0.021	1.46409	63.59	69.95	72.84	68.7933	2.73216	0.047	1.40444	120.82	118.08	119.45	1.37	0.001	0.566442	55.77	61.32	62.07	59.72	1.98683	0.82	0.954621	74.61	67.42	68.12	70.05	2.28894	0.39	0.864537	59.27	55.33	72.14	62.2467	5.07574	0.75
estExt_GeneWisePlus.C_51095	Aspni5_209696	#N/A	#N/A	#N/A	8.83	13.42	12.24	11.4967	1.37616	4.18	3.86	3.47	3.83667	0.205291	0.00025	0.353553	7.9	7.44	6.26	7.2	0.488399	0.26	0.687771	5.13	5.49	5.31	0.18	0.0011	2.82843	4.53	5.48	5.11	5.04	0.276466	0.0011	2.46229	3.18	2.57	3.35	3.03333	0.236807	4.5e-08	4.28709	9.58	10.01	3.88	7.82333	1.97557	0.14
estExt_GeneWisePlus.C_50118	Aspni5_209282	#N/A	#N/A	#N/A	190.44	148.1	127	155.18	18.6526	269.62	252.23	288.6	270.15	10.5025	0.0034	1.85318	267.42	198.66	166.62	210.9	29.7351	0.081	1.49485	169.26	186.66	177.96	8.7	0.72	1.10957	300.45	303.87	244.35	282.89	19.2953	0.01	0.590496	259.74	175.02	227.12	220.627	24.6711	0.31	0.80107	248.68	338.64	225.04	270.787	34.6062	0.019
estExt_GeneWisePlus.C_50115	Aspni5_209279	#N/A	#N/A	#N/A	166.9	149.39	117.6	144.63	14.4293	520.44	440.7	443.73	468.29	26.0897	2.2e-06	3.4822	382.84	343.28	241.01	322.377	42.2558	0.0014	2.46229	88.37	74.9	81.635	6.735	0.0068	2.2974	144.36	156.36	104.38	135.033	15.7133	0.65	1.15669	78.97	59.75	81.06	73.26	6.78189	0.0021	2.2974	102.4	171.87	74.74	116.337	28.8919	0.36
estExt_GeneWisePlus.C_50038	Aspni5_209234	#N/A	#N/A	#N/A	163.92	224.05	127.02	171.663	28.2765	113.08	138.92	122.83	124.943	7.53384	0.23	0.773782	78.31	76.49	96.78	83.86	6.48133	0.0011	0.528509	295.34	164.4	229.87	65.47	0.9	0.96393	71.04	87.54	57.24	71.94	8.75842	7.9e-08	2.63902	84.86	101.86	90.9	92.54	4.97551	2.5e-05	2.14355	128.36	127.45	100.35	118.72	9.18876	0.018
estExt_GeneWisePlus.C_40765	Aspni5_208771	#N/A	#N/A	#N/A	11.99	10.19	14.69	12.29	1.30767	18.66	19.87	19.23	19.2533	0.349492	1.2e-06	1.65864	17.74	15.75	16.99	16.8267	0.580239	0.00035	1.48452	16.54	19.11	17.825	1.285	0.36	0.882703	25.85	25.64	23.74	25.0767	0.671077	1.9e-10	0.528509	18.82	24.99	21.33	21.7133	1.79141	3e-05	0.650671	11.91	15.61	21.91	16.4767	2.91909	0.11
estExt_GeneWisePlus.C_40170	Aspni5_208562	#N/A	#N/A	#N/A	147.08	227.79	91.08	155.317	39.6791	41.74	32.85	41.46	38.6833	2.91779	1e-08	0.267943	73.79	84.54	69.15	75.8267	4.55792	0.015	0.532185	143.56	73.09	108.325	35.235	0.025	1.85318	23.95	26.15	29.38	26.4933	1.57688	2e-16	6.49802	34.77	25.06	29.22	29.6833	2.81259	1.4e-15	6.06287	45.7	34.84	30.79	37.11	4.45128	1.7e-11
estExt_GeneWisePlus.C_40016	Aspni5_208521	#N/A	#N/A	SignalP (Braaksma et al 2010)	150.95	105.91	213.48	156.78	31.1893	9.43	8.88	12.61	10.3067	1.16256	NA	0.0717936	82.43	268.85	245.01	198.763	58.5724	NA	1.3566	60.19	21.22	40.705	19.485	NA	4.92458	0.52	0.56	1.29	0.79	0.250267	NA	207.937	0.94	0.44	0.79	0.723333	0.148137	NA	238.856	0.18	0.4	0.17	0.25	0.0750555	NA
estExt_GeneWisePlus.C_31822	Aspni5_208246	#N/A	#N/A	#N/A	0.67	0.42	0.36	0.483333	0.0949269	1.06	0.92	0.96	0.98	0.0416333	0.0016	2.14355	0.72	0.68	0.76	0.72	0.023094	0.081	1.60214	0.32	0.69	0.505	0.185	0.51	1.23114	0.73	0.68	0.59	0.666667	0.0409607	0.39	0.795536	0.4	0.34	0.44	0.393333	0.0290593	0.18	1.41421	0.27	0.34	0.37	0.326667	0.0296273	0.048
estExt_GeneWisePlus.C_31339	Aspni5_208012	#N/A	#N/A	#N/A	0	0	0	0	0	0	0	0	0	0	NA	#VALUE!	0	0	0	0	0	NA	#VALUE!	0	0	0	0	NA	#VALUE!	0	0	0	0	0	NA	#VALUE!	0	0	0	0	0	NA	#VALUE!	0	0	0	0	0	NA
estExt_GeneWisePlus.C_30461	Aspni5_207673	#N/A	#N/A	#N/A	0	0	0	0	0	0	0	0	0	0	NA	#VALUE!	0	0	0	0	0	NA	#VALUE!	0	0	0	0	NA	#VALUE!	0	0	0	0	0	NA	#VALUE!	0	0	0	0	0	NA	#VALUE!	0	0	0	0	0	NA
estExt_GeneWisePlus.C_22616	Aspni5_207531	#N/A	#N/A	#N/A	0	0	0	0	0	0	0	0	0	0	NA	#VALUE!	0	0	0	0	0	NA	#VALUE!	0	0	0	0	NA	#VALUE!	0	0	0	0	0	NA	#VALUE!	0	0	0	0	0	NA	#VALUE!	0	0	0	0	0	NA
estExt_GeneWisePlus.C_22451	Aspni5_207460	#N/A	#N/A	#N/A	0.08	0	0	0.0266667	0.0266667	0.02	0.06	0	0.0266667	0.0176383	NA	0.870551	0	0.02	0	0.00666667	0.00666667	NA	0.203063	0.04	0.07	0.055	0.015	0.67	0.624165	0.02	0	0	0.00666667	0.00666667	0.26	4.92458	0.01	0	0.03	0.0133333	0.00881917	0.48	2.14355	0.01	0.03	0.04	0.0266667	0.00881917	0.9
estExt_GeneWisePlus.C_22173	Aspni5_207353	#N/A	#N/A	#N/A	4.7	4.88	6.78	5.45333	0.665365	5.36	5.4	5.53	5.43	0.051316	0.89	1.06142	6.29	7.08	6.11	6.49333	0.2979	0.49	1.30134	4.62	3.18	3.9	0.72	0.093	1.79005	2.31	2.95	2.25	2.50333	0.224004	0.0035	2.2974	3	1.97	2.89	2.62	0.326548	0.0032	2.2974	3.93	2.61	1.73	2.75667	0.639305	0.011
estExt_GeneWisePlus.C_21447	Aspni5_207048	#N/A	#N/A	#N/A	13.28	11.34	8.64	11.0867	1.34543	6.22	5.59	5.47	5.76	0.232594	0.014	0.554785	6.64	8.94	11.11	8.89667	1.29056	0.63	0.864537	15.96	9.12	12.54	3.42	0.67	1.14076	13.23	13.9	18.68	15.27	1.71594	0.29	0.773782	12.89	12.12	16.44	13.8167	1.33037	0.75	0.913831	11.35	11.09	17.25	13.23	2.0114	0.8
estExt_GeneWisePlus.C_20018	Aspni5_206422	#N/A	#N/A	#N/A	2.1	1.69	1.68	1.82333	0.138363	5.03	13.11	7.79	8.64333	2.3712	0.0009	4.92458	3.64	1.07	1.27	1.99333	0.825355	0.78	1.22264	9.63	2.17	5.9	3.73	0.12	0.406126	9.58	4.3	14.77	9.55	3.02247	0.00062	0.203063	23.59	18.46	52.11	31.3867	10.467	1.5e-09	0.0669858	43.23	22.98	151.53	72.58	39.9055	1.6e-15
estExt_GeneWisePlus.C_12549	Aspni5_206358	#N/A	#N/A	#N/A	0.09	0.1	0.06	0.0833333	0.0120185	0.09	0.08	0	0.0566667	0.02848	NA	0.726986	1.64	0.51	1.22	1.12333	0.329764	NA	14.9285	0.08	0.33	0.205	0.125	0.5	0.514057	0.13	0.1	0.05	0.0933333	0.0233333	0.98	1.0324	0.05	0.05	0.06	0.0533333	0.00333333	0.53	1.90528	0.03	0	0.11	0.0466667	0.0328295	0.56
estExt_GeneWisePlus.C_10624	Aspni5_205573	#N/A	#N/A	#N/A	23.83	54.4	24.67	34.3	10.0529	47.72	56.56	56.98	53.7533	3.0191	0.006	1.68179	15.35	42.42	48.82	35.53	10.2577	0.69	1.10957	92.23	70.16	81.195	11.035	0.0022	0.539614	69.65	57.64	107.19	78.16	14.9233	9.6e-06	0.466516	81.57	84.32	94.18	86.69	3.82822	3.6e-06	0.435275	188.85	141.86	175.01	168.573	13.9414	1.4e-19
estExt_GeneWisePlus.C_10332	Aspni5_205431	#N/A	#N/A	#N/A	79.96	83.4	132.82	98.7267	17.0756	59.92	72.86	58.38	63.72	4.59157	0.085	0.687771	110.89	113.82	107.65	110.787	1.78187	0.41	1.22264	134.29	205.98	170.135	35.845	0.2	0.732043	85.85	99.36	91.53	92.2467	3.91643	0.56	1.1487	82.31	102.37	97.41	94.03	6.03239	0.41	1.19748	129.17	125.6	142.59	132.453	5.17205	0.35
estExt_Genewise1.C_160692	Aspni5_204582	#N/A	#N/A	#N/A	535.79	483.32	489.16	502.757	16.6025	535.39	537.44	576.86	549.897	13.4946	0.61	1.16473	363.05	448.53	583.23	464.937	64.0877	0.99	0.996126	1041.78	784.2	912.99	128.79	0.23	0.707107	489.24	408.45	525.12	474.27	34.5014	0.65	1.13288	540.64	423.61	503.28	489.177	34.5118	0.57	1.16473	439.96	372.76	533.65	448.79	46.6543	0.43
estExt_Genewise1.C_160678	Aspni5_204572	#N/A	#N/A	#N/A	78.79	85.31	71.62	78.5733	3.95345	70.61	75.76	73.82	73.3967	1.50167	0.99	0.994608	62.17	65.43	84.29	70.63	6.89453	0.94	0.972655	134.06	81.91	107.985	26.075	0.84	0.937571	61.76	60.06	49.16	56.9933	3.94729	0.057	1.48452	69.17	69.68	71.54	70.13	0.720208	0.26	1.27456	48.96	50.06	64.43	54.4833	4.98346	0.025
estExt_Genewise1.C_160561	Aspni5_204514	#N/A	#N/A	#N/A	188.01	258.78	219.38	222.057	20.4733	177.31	206.71	175.01	186.343	10.205	0.53	0.895025	139.68	156.6	158.76	151.68	6.03231	0.057	0.742262	216.06	242.02	229.04	12.98	0.23	1.23114	231.88	244.05	226.3	234.077	5.24038	0.93	1.01748	209.16	272.52	216.24	232.64	20.0445	0.6	1.09429	205.08	226.53	249.67	227.093	12.8751	0.7
estExt_Genewise1.C_160553	Aspni5_204506	#N/A	#N/A	#N/A	0	0	0	0	0	0	0	0	0	0	NA	#VALUE!	0	0	0	0	0	NA	#VALUE!	0	0	0	0	NA	#VALUE!	0	0	0	0	0	NA	#VALUE!	0	0	0	0	0	NA	#VALUE!	0	0	0	0	0	NA
estExt_Genewise1.C_160552	Aspni5_204505	#N/A	#N/A	#N/A	2341.26	2429.13	1861.29	2210.56	176.468	2484.8	2978	2401.25	2621.35	179.949	0.25	1.25701	1461.37	1478.7	1715.32	1551.8	81.9146	0.18	0.76313	3028.1	2367.62	2697.86	330.24	0.85	1.0519	2100.52	2362.19	1739.11	2067.27	180.634	0.47	1.1487	1604.51	1871.85	1715.19	1730.52	77.554	0.029	1.46409	1953.19	2049.66	2025.05	2009.3	28.9405	0.35
estExt_Genewise1.C_130866	Aspni5_203823	#N/A	#N/A	#N/A	0.03	0	0	0.01	0.01	0	0	0.02	0.00666667	0.00666667	NA	0.590496	0	0	0.01	0.00333333	0.00333333	NA	0.466516	0	0	0	0	NA	32768	0	0	0	0	0	NA	32768	0	0	0	0	0	NA	32768	0	0	0	0	0	NA
estExt_Genewise1.C_130802	Aspni5_203785	#N/A	#N/A	#N/A	45.6	48.23	58.24	50.69	3.85059	11.27	11.63	8.55	10.4833	0.972237	1.2e-07	0.217638	37.51	74.52	65.48	59.17	11.14	0.55	1.25701	64.87	37.24	51.055	13.815	0.53	1.28343	7.74	8.24	8	7.99333	0.144376	4.3e-12	6.9644	51.69	58.18	62.04	57.3033	3.01977	0.98	1.00975	50.7	36.44	53.67	46.9367	5.3179	0.62
estExt_Genewise1.C_130668	Aspni5_203715	#N/A	#N/A	#N/A	763.96	639.44	703.81	702.403	35.9527	991.51	955.13	1026.31	990.983	20.5496	0.013	1.50525	509.41	525.2	541.86	525.49	9.36863	0.28	0.812252	541.59	518.37	529.98	11.61	0.0028	1.69349	753.07	826.52	683.66	754.417	41.2456	0.99	1.00173	698.98	664.96	706.02	689.987	12.6773	0.39	1.15669	676.75	738.3	570.17	661.74	49.1118	0.46
estExt_Genewise1.C_101244	Aspni5_202763	#N/A	#N/A	#N/A	426.93	341.45	315.39	361.257	33.6874	268.45	264.46	289.86	274.257	7.88623	0.51	0.806642	182.33	233.67	319.66	245.22	40.0622	0.32	0.726986	853.74	563.35	708.545	145.195	0.19	0.655197	275.83	246.22	299.38	273.81	15.3792	0.21	1.41421	385.08	307.71	322.62	338.47	23.6991	0.51	1.21419	386.27	316.76	417.29	373.44	29.7211	0.86
estExt_Genewise1.C_101080	Aspni5_202668	#N/A	#N/A	#N/A	70.98	38.43	84.06	64.49	13.5661	18.22	24.24	19.87	20.7767	1.79598	3.4e-09	0.353553	47.4	59.11	72.84	59.7833	7.35161	1	0.999238	112	115.02	113.51	1.51	0.16	0.726986	104.45	91.85	154.11	116.803	19.0047	0.004	0.590496	105.79	78.62	95.89	93.4333	7.9389	0.22	0.784584	65.95	60.82	71.61	66.1267	3.11606	0.78
estExt_Genewise1.C_101070	Aspni5_202666	#N/A	#N/A	#N/A	0	0	0	0	0	0	0	0	0	0	NA	#VALUE!	0	0	0	0	0	NA	#VALUE!	0	0	0	0	NA	#VALUE!	0	0	0	0	0	NA	#VALUE!	0	0	0	0	0	NA	#VALUE!	0	0	0	0	0	NA
estExt_Genewise1.C_100463	Aspni5_202364	#N/A	#N/A	#N/A	0	0	0	0	0	0	0	0	0	0	NA	#VALUE!	0	0	0	0	0	NA	#VALUE!	0	0	0	0	NA	#VALUE!	0	0	0	0	0	NA	#VALUE!	0	0	0	0	0	NA	#VALUE!	0	0	0	0	0	NA
estExt_Genewise1.C_91178	Aspni5_202206	#N/A	#N/A	#N/A	66.93	60.9	57.61	61.8133	2.72893	77.83	72.44	80.87	77.0467	2.46485	0.11	1.32869	53.46	52.43	73.5	59.7967	6.85812	0.85	1.04536	89.1	59.52	74.31	14.79	0.77	1.07103	102.6	90.95	95.27	96.2733	3.40028	0.02	0.687771	98.25	93.14	100.03	97.14	2.06495	0.047	0.726986	51.1	44.71	88.94	61.5833	13.8022	0.53
estExt_Genewise1.C_91172	Aspni5_202202	#N/A	#N/A	#N/A	241.55	189.92	243.46	224.977	17.537	216.23	232.49	226.79	225.17	4.76323	0.51	1.06511	171.97	200.58	225.25	199.267	15.3946	0.7	0.958599	276.69	304.69	290.69	14	0.92	0.986233	282.18	274.28	286.74	281.067	3.63971	0.054	0.858565	252.47	276.93	262.21	263.87	7.10961	0.79	0.974004	217.55	199.73	279.44	232.24	24.1541	0.45
estExt_Genewise1.C_81103	Aspni5_201740	#N/A	#N/A	#N/A	4.43	4.7	4.05	4.39333	0.188532	3.66	3.87	3.97	3.83333	0.0913479	0.74	0.933033	4.38	4.38	4.22	4.32667	0.0533333	0.75	1.07177	4.34	2.25	3.295	1.045	0.0019	1.71713	4.26	4.4	3.32	3.99333	0.339084	0.31	1.18921	3	4.48	3.24	3.57333	0.458597	0.025	1.42405	2.73	3.65	3.22	3.2	0.265769	0.0077
estExt_Genewise1.C_71185	Aspni5_201280	#N/A	#N/A	#N/A	32.99	35.25	22.36	30.2	3.97392	52.84	35.09	41.79	43.24	5.17502	0.42	1.52626	104.85	89.92	81.45	92.0733	6.84026	0.0086	3.24901	14.25	4.06	9.155	5.095	0.0024	4.28709	34.22	25.3	21.34	26.9533	3.80893	0.72	1.20581	46.51	28.48	29.47	34.82	5.85198	0.97	0.981459	8.6	6.68	2.34	5.87333	1.85157	4.5e-05
estExt_Genewise1.C_70299	Aspni5_200992	#N/A	#N/A	#N/A	84.79	76.96	75.16	78.97	2.95603	88.34	116.38	114.09	106.27	8.98934	2.5e-05	1.43396	46.26	55.36	61.07	54.23	4.31245	0.001	0.742262	88.93	70.06	79.495	9.435	0.013	1.27456	112.45	114.05	151.79	126.097	12.855	8e-07	0.668964	81.24	80.03	88.2	83.1567	2.54574	0.4	1.07923	123	77.32	98.65	99.6567	13.1963	0.11
estExt_Genewise1.C_60188	Aspni5_200491	#N/A	#N/A	#N/A	0	0	0	0	0	0	0	0	0	0	NA	#VALUE!	0	0	0	0	0	NA	#VALUE!	0	0	0	0	NA	#VALUE!	0	0	0	0	0	NA	#VALUE!	0	0	0	0	0	NA	#VALUE!	0	0	0	0	0	NA
estExt_Genewise1.C_51395	Aspni5_200329	#N/A	#N/A	#N/A	518.92	342.16	409.31	423.463	51.5146	887.23	826.44	931.1	881.59	30.3441	0.035	2.14355	1174.88	788.42	608.32	857.207	167.129	0.039	2.2974	362.88	486.53	424.705	61.825	0.63	1.26576	412.19	516.03	364.65	430.957	44.6957	0.9	1.05995	393.72	159.2	216.48	256.467	70.5906	0.09	1.85318	443.67	519.63	167.43	376.91	107.011	0.71
estExt_Genewise1.C_51338	Aspni5_200307	#N/A	#N/A	#N/A	41.04	29.43	75.09	48.52	13.7012	108.36	114.09	122.39	114.947	4.0727	0.0094	2.46229	57.21	29.44	24.35	37	10.2113	0.75	0.852635	43.41	51.84	47.625	4.215	0.58	1.29235	45.88	45.52	71.89	54.43	8.73062	0.91	0.948027	74.92	39.74	91.68	68.78	15.3049	0.57	0.795536	84.26	36.65	70.45	63.7867	14.1419	0.68
estExt_Genewise1.C_41426	Aspni5_199457	#N/A	#N/A	#N/A	13.61	11.58	20.56	15.25	2.7189	17.69	19.54	12.8	16.6767	2.01056	0.52	1.16473	33.77	43.55	31.53	36.2833	3.69043	5e-07	2.63902	28.05	31.45	29.75	1.7	0.054	0.650671	11.71	15.32	10.31	12.4467	1.49243	0.17	1.31951	29.91	31.81	26.54	29.42	1.54092	0.0049	0.590496	20.25	20.06	21.35	20.5533	0.402092	0.31
estExt_Genewise1.C_40315	Aspni5_199104	#N/A	#N/A	#N/A	925.85	1056.37	662.69	881.637	115.776	698.42	838.58	657.82	731.607	54.7557	0.61	0.882703	563.06	565.34	636.27	588.223	24.0323	0.15	0.721965	1819.58	1310.98	1565.28	254.3	0.17	0.721965	843.12	763.05	657.15	754.44	53.8572	0.27	1.25701	674.42	695.14	621.01	663.523	22.0822	0.033	1.51572	682.57	693.25	817.67	731.163	43.3631	0.18
estExt_Genewise1.C_22484	Aspni5_197971	#N/A	#N/A	#N/A	45.62	38.27	64.34	49.41	7.76068	29.78	23.81	33	28.8633	2.69223	0.19	0.624165	45.74	47.29	49.4	47.4767	1.06067	0.93	1.04681	172.42	177.8	175.11	2.69	0.0043	0.353553	10.74	7.35	13.24	10.4433	1.70675	9.3e-08	4.92458	16.68	11.77	18.17	15.54	1.93345	2.8e-05	3.4822	11	8.38	21.01	13.4633	3.84839	3e-06
estExt_Genewise1.C_22324	Aspni5_197915	#N/A	#N/A	#N/A	0.2	0.16	0.19	0.183333	0.0120185	0.18	0.36	0.37	0.303333	0.0617342	0.18	1.72907	0.31	0.42	0.3	0.343333	0.0384419	0.084	1.97247	0.32	0.16	0.24	0.08	0.98	0.980099	0.2	0.19	0.2	0.196667	0.00333333	1	1.00022	0.07	0.09	0.15	0.103333	0.024037	0.11	2	0.17	0.07	0.16	0.133333	0.031798	0.46
estExt_Genewise1.C_21551	Aspni5_197588	#N/A	#N/A	#N/A	1.44	1.06	2.7	1.73333	0.495625	0.77	0.56	1.26	0.863333	0.207391	0.07	0.524858	0.75	2.27	2.24	1.75333	0.501741	0.91	1.05702	9.92	8.43	9.175	0.745	3.8e-06	0.25	4.82	2.97	4.94	4.24333	0.637608	0.0044	0.435275	9.08	10.52	11.6	10.4	0.729932	8.3e-10	0.189465	3.67	3.55	13.78	7	3.39018	5.5e-06
estExt_Genewise1.C_21329	Aspni5_197502	#N/A	#N/A	#N/A	0	0	0	0	0	0	0	0	0	0	NA	#VALUE!	0	0	0	0	0	NA	#VALUE!	0	0	0	0	NA	#VALUE!	0	0	0	0	0	NA	#VALUE!	0	0	0	0	0	NA	#VALUE!	0	0	0	0	0	NA
estExt_Genewise1.C_10481	Aspni5_196027	#N/A	#N/A	#N/A	0	0	0	0	0	0	0	0	0	0	NA	#VALUE!	0	0	0	0	0	NA	#VALUE!	0	0	0	0	NA	#VALUE!	0	0	0	0	0	NA	#VALUE!	0	0	0	0	0	NA	#VALUE!	0	0	0	0	0	NA
e_gw1.1250.5.1	Aspni5_195817	#N/A	#N/A	#N/A	0	0	0	0	0	0	0	0	0	0	NA	#VALUE!	0	0	0	0	0	NA	#VALUE!	0	0	0	0	NA	#VALUE!	0	0	0	0	0	NA	#VALUE!	0	0	0	0	0	NA	#VALUE!	0	0	0	0	0	NA
e_gw1.973.2.1	Aspni5_195786	#N/A	#N/A	#N/A	16336.8	5586.17	12985.4	11636.1	3175.92	2908.52	2490.17	3358.05	2918.91	250.589	NA	0.267943	3716.24	2752.55	4943.98	3804.26	634.14	NA	0.353553	4572.13	4434.46	4503.3	68.835	NA	3.24901	2175.43	1682.14	2262.49	2040.02	180.696	NA	6.06287	3042.18	2357.07	1917.11	2438.79	327.34	NA	5.27803	3093.77	2026.87	2469.98	2530.21	309.456	NA
e_gw1.780.1.1	Aspni5_195767	#N/A	#N/A	#N/A	0	0	0	0	0	0	0	0	0	0	NA	#VALUE!	0	0	0	0	0	NA	#VALUE!	0	0	0	0	NA	#VALUE!	0	0	0	0	0	NA	#VALUE!	0	0	0	0	0	NA	#VALUE!	0	0	0	0	0	NA
e_gw1.716.6.1	Aspni5_195743	#N/A	#N/A	#N/A	0	0	0	0	0	0	0	0	0	0	NA	#VALUE!	0	0	0	0	0	NA	#VALUE!	0	0	0	0	NA	#VALUE!	0	0	0	0	0	NA	#VALUE!	0	0	0	0	0	NA	#VALUE!	0	0	0	0	0	NA
e_gw1.479.10.1	Aspni5_195725	#N/A	#N/A	#N/A	2.35	0.29	0.95	1.19667	0.607326	0.54	0	0.22	0.253333	0.156773	0.26	0.233258	0.5	0.28	0.3	0.36	0.0702377	0.41	0.329877	0.49	0.18	0.335	0.155	0.25	4.59479	0	0	0	0	0	0.83	32768	0.14	0	0	0.0466667	0.0466667	0.037	24.2515	0.16	0	0.16	0.106667	0.0533333	0.069
e_gw1.395.10.1	Aspni5_195708	#N/A	#N/A	#N/A	0	0	0	0	0	0	0	0	0	0	NA	#VALUE!	0	0	0	0	0	NA	#VALUE!	0	0	0	0	NA	#VALUE!	0	0	0	0	0	NA	#VALUE!	0	0	0	0	0	NA	#VALUE!	0	0	0	0	0	NA
e_gw1.352.1.1	Aspni5_195695	#N/A	#N/A	#N/A	0	0	0	0	0	0	0	0	0	0	NA	#VALUE!	0	0	0	0	0	NA	#VALUE!	0	0	0	0	NA	#VALUE!	0	0	0	0	0	NA	#VALUE!	0	0	0	0	0	NA	#VALUE!	0	0	0	0	0	NA
e_gw1.249.1.1	Aspni5_195586	#N/A	#N/A	#N/A	0	0	0	0	0	0	0	0	0	0	NA	#VALUE!	0	0	0	0	0	NA	#VALUE!	0	0	0	0	NA	#VALUE!	0	0	0	0	0	NA	#VALUE!	0	0	0	0	0	NA	#VALUE!	0	0	0	0	0	NA
e_gw1.158.9.1	Aspni5_195520	#N/A	#N/A	#N/A	0	0	0	0	0	0	0	0	0	0	NA	#VALUE!	0	0	0	0	0	NA	#VALUE!	0	0	0	0	NA	#VALUE!	0	0	0	0	0	NA	#VALUE!	0	0	0	0	0	NA	#VALUE!	0	0	0	0	0	NA
e_gw1.115.2.1	Aspni5_195459	#N/A	#N/A	#N/A	0	0	0	0	0	0	0	0	0	0	NA	#VALUE!	0	0	0	0	0	NA	#VALUE!	0	0	0	0	NA	#VALUE!	0	0	0	0	0	NA	#VALUE!	0	0	0	0	0	NA	#VALUE!	0	0	0	0	0	NA
e_gw1.85.3.1	Aspni5_195375	#N/A	#N/A	#N/A	0	0	0	0	0	0	0	0	0	0	NA	#VALUE!	0	0	0	0	0	NA	#VALUE!	0	0	0	0	NA	#VALUE!	0	0	0	0	0	NA	#VALUE!	0	0	0	0	0	NA	#VALUE!	0	0	0	0	0	NA
e_gw1.84.1.1	Aspni5_195373	#N/A	#N/A	#N/A	0	0	0	0	0	0	0	0	0	0	NA	#VALUE!	0	0	0	0	0	NA	#VALUE!	0	0	0	0	NA	#VALUE!	0	0	0	0	0	NA	#VALUE!	0	0	0	0	0	NA	#VALUE!	0	0	0	0	0	NA
e_gw1.83.1.1	Aspni5_195368	#N/A	#N/A	#N/A	0	0	0	0	0	0	0	0	0	0	NA	#VALUE!	0	0	0	0	0	NA	#VALUE!	0	0	0	0	NA	#VALUE!	0	0	0	0	0	NA	#VALUE!	0	0	0	0	0	NA	#VALUE!	0	0	0	0	0	NA
e_gw1.81.1.1	Aspni5_195367	#N/A	#N/A	#N/A	0	0	0	0	0	0	0	0	0	0	NA	#VALUE!	0	0	0	0	0	NA	#VALUE!	0	0	0	0	NA	#VALUE!	0	0	0	0	0	NA	#VALUE!	0	0	0	0	0	NA	#VALUE!	0	0	0	0	0	NA
e_gw1.78.1.1	Aspni5_195357	#N/A	#N/A	#N/A	0	0	0	0	0	0	0	0	0	0	NA	#VALUE!	0	0	0	0	0	NA	#VALUE!	0	0	0	0	NA	#VALUE!	0	0	0	0	0	NA	#VALUE!	0	0	0	0	0	NA	#VALUE!	0	0	0	0	0	NA
e_gw1.76.1.1	Aspni5_195355	#N/A	#N/A	#N/A	0	0	0	0	0	0	0	0	0	0	NA	#VALUE!	0	0	0	0	0	NA	#VALUE!	0	0	0	0	NA	#VALUE!	0	0	0	0	0	NA	#VALUE!	0	0	0	0	0	NA	#VALUE!	0	0	0	0	0	NA
e_gw1.72.1.1	Aspni5_195354	#N/A	#N/A	#N/A	0	0	0	0	0	0	0	0	0	0	NA	#VALUE!	0	0	0	0	0	NA	#VALUE!	0	0	0	0	NA	#VALUE!	0	0	0	0	0	NA	#VALUE!	0	0	0	0	0	NA	#VALUE!	0	0	0	0	0	NA
e_gw1.69.1.1	Aspni5_195351	#N/A	#N/A	#N/A	0	0	0	0	0	0	0	0	0	0	NA	#VALUE!	0	0	0	0	0	NA	#VALUE!	0	0	0	0	NA	#VALUE!	0	0	0	0	0	NA	#VALUE!	0	0	0	0	0	NA	#VALUE!	0	0	0	0	0	NA
e_gw1.66.5.1	Aspni5_195344	#N/A	#N/A	#N/A	0.02	0	0.02	0.0133333	0.00666667	0	0.03	0	0.01	0.01	NA	0.532185	0.04	0.03	0	0.0233333	0.0120185	NA	1.48452	0.06	0.07	0.065	0.005	0.38	0.353553	0	0	0.03	0.01	0.01	0.95	1.11729	0.03	0	0.02	0.0166667	0.00881917	0.95	0.907519	0.1	0.08	0.04	0.0733333	0.0176383	0.21
e_gw1.26.15.1	Aspni5_195322	#N/A	#N/A	#N/A	0.29	0.31	0.09	0.23	0.0702377	0.12	0.04	0.26	0.14	0.064291	NA	0.673617	0.33	0.27	0.53	0.376667	0.0785988	NA	1.79005	0.15	1.1	0.625	0.475	NA	0.466516	0.05	0	0.07	0.04	0.0208167	NA	5.27803	0.05	0.16	0.08	0.0966667	0.0328295	NA	2.82843	0.11	0	0.06	0.0566667	0.031798	NA
e_gw1.24.89.1	Aspni5_195271	#N/A	#N/A	#N/A	16.91	14.28	27.99	19.7267	4.20084	14.07	10.13	11.1	11.7667	1.18522	0.2	0.63728	11.44	15.15	14.13	13.5733	1.10656	0.46	0.747425	8.71	23.35	16.03	7.32	0.26	1.53688	28.34	17.32	27.59	24.4167	3.55493	0.69	0.858565	31.7	20.32	34.5	28.84	4.336	0.46	0.773782	10.74	7.79	22.05	13.5267	4.34592	0.13
e_gw1.22.119.1	Aspni5_195129	#N/A	#N/A	#N/A	0	0	0	0	0	0	0	0	0	0	NA	0.0883883	0	0	0	0	0	NA	0.0824692	0	0	0	0	NA	0.0883883	0	0	0	0	0	NA	0.0883883	0	0	0.04	0.0133333	0.0133333	NA	3.05176e-05	0	0	0	0	0	NA
e_gw1.21.29.1	Aspni5_195099	#N/A	#N/A	#N/A	0.05	0.08	0.18	0.103333	0.0392994	0.07	0.06	0	0.0433333	0.0218581	0.35	0.466516	0.07	0.26	0.16	0.163333	0.0548736	0.48	1.59107	0.07	0.27	0.17	0.1	0.77	0.812252	0.04	0	0.02	0.02	0.011547	0.057	6.06287	0.06	0.04	0.07	0.0566667	0.00881917	0.26	2.14355	0.17	0.19	0.09	0.15	0.0305505	0.75
e_gw1.21.195.1	Aspni5_195006	#N/A	#N/A	#N/A	0	0	0	0	0	0	0	0	0	0	NA	#VALUE!	0	0	0	0	0	NA	#VALUE!	0	0	0	0	NA	#VALUE!	0	0	0	0	0	NA	#VALUE!	0	0	0	0	0	NA	#VALUE!	0	0	0	0	0	NA
e_gw1.20.149.1	Aspni5_194837	#N/A	#N/A	#N/A	15.17	18.53	14.03	15.91	1.3507	12.85	10.47	11.34	11.5533	0.695278	0.26	0.773782	15.21	11.58	14.12	13.6367	1.0754	0.83	0.938872	18.45	10.2	14.325	4.125	0.12	1.43396	12.89	9.55	10.53	10.99	0.991228	0.025	1.54756	10.36	10.4	10.96	10.5733	0.193678	0.0048	1.71713	9.77	9.76	11.69	10.4067	0.641673	0.0075
e_gw1.20.200.1	Aspni5_194652	#N/A	#N/A	#N/A	46.86	122.7	25.66	65.0733	29.4561	29.5	29.95	24.93	28.1267	1.6036	0.00014	0.466516	24.96	22.46	27.04	24.82	1.32398	2.3e-05	0.406126	30.52	15.35	22.935	7.585	2e-09	3.73213	27.41	29.16	26.45	27.6733	0.793312	1.8e-06	2.46229	26.32	23.83	27.05	25.7333	0.974719	4e-08	2.82843	26.56	33.48	25.2	28.4133	2.56357	3e-06
e_gw1.20.226.1	Aspni5_194639	#N/A	#N/A	#N/A	0.17	0.15	0.09	0.136667	0.024037	0.08	0.12	0.06	0.0866667	0.0176383	0.36	0.646176	0.04	0.09	0.15	0.0933333	0.031798	0.56	0.742262	0.07	0.13	0.1	0.03	0.22	1.76541	0.11	0.1	0.08	0.0966667	0.00881917	0.32	1.52626	0.23	0.2	0.18	0.203333	0.0145297	0.5	0.768438	0.22	0.16	0.18	0.186667	0.0176383	0.59
e_gw1.19.99.1	Aspni5_194594	#N/A	#N/A	#N/A	34.8	12.57	14.36	20.5767	7.13041	3.29	1.43	1.9	2.20667	0.5584	4e-08	0.116629	17.05	19.89	18.16	18.3667	0.826324	0.96	0.964598	11.75	6.36	9.055	2.695	0.017	3.03143	10.95	6.5	10.71	9.38667	1.445	0.034	2.2974	9.96	5.47	9.43	8.28667	1.41662	0.0087	2.82843	5.15	3.09	7.56	5.26667	1.2917	0.00013
e_gw1.19.204.1	Aspni5_194381	#N/A	#N/A	#N/A	2.54	0.79	2.46	1.93	0.570468	0.36	0.14	0.23	0.243333	0.0638575	0.00038	0.133972	2.93	3.47	2.64	3.01333	0.243196	0.45	1.70527	0.18	0.02	0.1	0.08	1.3e-07	25.9921	0.48	0.3	0.33	0.37	0.0556776	0.0016	5.65685	0.43	0.2	0.54	0.39	0.100167	0.0015	5.65685	0.15	0.12	0.25	0.173333	0.0392994	2.6e-06
e_gw1.19.149.1	Aspni5_194346	#N/A	#N/A	#N/A	75.22	87.5	52.92	71.88	10.1211	6.43	5.28	3.89	5.2	0.734325	1.7e-28	0.0769465	63.72	57.94	81.88	67.8467	7.21233	0.96	1.02172	23.94	8.24	16.09	7.85	9.3e-12	5.65685	8.68	5.52	6.48	6.89333	0.935331	2.8e-26	11.3137	6.72	6.66	5.51	6.29667	0.393715	1.1e-29	12.996	2.87	1.92	2.64	2.47667	0.286143	6.6e-49
e_gw1.19.414.1	Aspni5_194286	#N/A	#N/A	#N/A	0.25	0.14	0.26	0.216667	0.0384419	0.27	0.19	0.19	0.216667	0.0266667	0.94	1.05409	0.56	0.41	0.26	0.41	0.0866025	0.11	2	0.49	0.22	0.355	0.135	0.69	0.806642	0.2	0.32	0.21	0.243333	0.0384419	0.98	1.01607	0.34	0.34	0.38	0.353333	0.0133333	0.45	0.721965	0.45	0.08	0.72	0.416667	0.185502	0.15
e_gw1.19.498.1	Aspni5_194247	#N/A	#N/A	#N/A	3.65	2.48	2.43	2.85333	0.398595	2.35	2.37	2.16	2.29333	0.0669162	0.66	0.852635	4.71	6.61	6.82	6.04667	0.671077	0.0042	2.2974	0.92	0.63	0.775	0.145	3.7e-06	4.59479	2.74	1.88	1.81	2.14333	0.299017	0.23	1.44393	3.27	3.09	3.14	3.16667	0.0536449	0.94	1.03168	2.71	4.84	6.01	4.52	0.965971	0.25
e_gw1.19.128.1	Aspni5_194096	#N/A	#N/A	#N/A	0	0	0	0	0	0.04	0	0	0.0133333	0.0133333	NA	2048	0.07	0.11	0.12	0.1	0.0152753	NA	16384	0	0	0	0	NA	0.0167465	0	0	0	0	0	NA	0.0167465	0.03	0.05	0	0.0266667	0.0145297	NA	1.52588e-05	0.03	0.14	0	0.0566667	0.0425572	NA
e_gw1.18.457.1	Aspni5_193869	#N/A	#N/A	#N/A	5.56	4.1	6.12	5.26	0.602107	0.51	0.57	0.68	0.586667	0.0497773	0.2	0.116629	4.22	3.49	4.52	4.07667	0.30585	0.95	0.840896	0.54	0.25	0.395	0.145	0.1	17.1484	0.25	0.46	0.56	0.423333	0.0913479	0.089	12.996	1.38	1.14	0.71	1.07667	0.195988	0.28	5.65685	1.28	0.56	0.23	0.69	0.31	0.18
e_gw1.18.197.1	Aspni5_193686	#N/A	#N/A	#N/A	0	0.16	0.21	0.123333	0.0633333	0.3	0.12	0	0.14	0.087178	0.81	1.36604	0.19	0.15	0	0.113333	0.0578312	0.98	0.959264	0.64	0.2	0.42	0.22	0.28	0.353553	0.59	0	0.16	0.25	0.176163	0.54	0.535887	0.23	0.6	0.19	0.34	0.130512	0.36	0.435275	0.18	0.57	0.27	0.34	0.117898	0.39
e_gw1.18.120.1	Aspni5_193670	#N/A	#N/A	#N/A	0	0	0	0	0	0	0	0	0	0	NA	#VALUE!	0	0	0	0	0	NA	#VALUE!	0	0	0	0	NA	#VALUE!	0	0	0	0	0	NA	#VALUE!	0	0	0	0	0	NA	#VALUE!	0	0	0	0	0	NA
e_gw1.17.28.1	Aspni5_193197	#N/A	#N/A	#N/A	3.51	5.65	5.92	5.02667	0.762328	3.34	3.76	3.36	3.48667	0.136789	0.3	0.742262	3.66	6.23	5.62	5.17	0.775263	0.77	1.10957	14.79	20.45	17.62	2.83	0.00014	0.353553	12.29	8.3	10.06	10.2167	1.15447	0.0084	0.524858	13.91	18.85	19.91	17.5567	1.84883	1.6e-06	0.329877	7.18	7.5	16.05	10.2433	2.9048	0.016
e_gw1.16.258.1	Aspni5_193061	#N/A	#N/A	#N/A	0	0	0	0	0	0	0	0	0	0	NA	#VALUE!	0	0	0	0	0	NA	#VALUE!	0	0	0	0	NA	#VALUE!	0	0	0	0	0	NA	#VALUE!	0	0	0	0	0	NA	#VALUE!	0	0	0	0	0	NA
e_gw1.16.697.1	Aspni5_193012	#N/A	#N/A	#N/A	139.45	117.5	106.58	121.177	9.66519	84.45	98.89	95.96	93.1	4.40693	0.5	0.817902	99.95	110.62	118.94	109.837	5.49591	0.97	0.98214	226.14	172.93	199.535	26.605	0.42	0.779165	147.89	161.8	212.01	173.9	19.4735	0.26	0.747425	141.79	125.9	113.81	127.167	8.10192	0.79	1.08673	128.43	137.33	118.9	128.22	5.32132	0.95
e_gw1.16.418.1	Aspni5_192967	#N/A	#N/A	#N/A	0	0	0	0	0	0	0	0	0	0	NA	0.0179484	0	0	0.02	0.00666667	0.00666667	NA	2048	0.1	0.11	0.105	0.005	NA	3.8147e-06	0	0	0	0	0	NA	0.0192366	0.02	0.08	0	0.0333333	0.024037	NA	7.62939e-06	0.02	0	0	0.00666667	0.00666667	NA
e_gw1.16.707.1	Aspni5_192726	#N/A	#N/A	#N/A	376.18	485.74	312.09	391.337	50.698	442.01	411.16	486.7	446.623	21.9282	0.58	1.21419	286.89	341.46	407.95	345.433	35.0034	0.92	0.95396	554.73	346.97	450.85	103.88	0.79	1.11729	214.56	206.32	201.22	207.367	3.88632	0.01	2	272.46	231.36	232.14	245.32	13.5719	0.032	1.81504	291.83	261.8	263.63	272.42	9.71937	0.13
e_gw1.16.593.1	Aspni5_192510	#N/A	#N/A	#N/A	0.12	0.15	0.25	0.173333	0.0392994	0	0.03	0.09	0.04	0.0264575	0.034	0.217638	0.02	0	0.02	0.0133333	0.00666667	0.015	0.101532	0.09	0.12	0.105	0.015	0.17	2.14355	0.03	0.04	0.07	0.0466667	0.0120185	0.037	3.4822	0.07	0.07	0.11	0.0833333	0.0133333	0.098	2.2974	0.12	0.13	0.19	0.146667	0.0218581	0.64
e_gw1.15.8.1	Aspni5_192036	#N/A	#N/A	#N/A	0.07	0.07	0.09	0.0766667	0.00666667	0.06	0.04	0.02	0.04	0.011547	0.32	0.586417	0.02	0.04	0.04	0.0333333	0.00666667	0.19	0.5	0.08	0.05	0.065	0.015	0.49	1.43396	0.02	0.07	0.09	0.06	0.0208167	0.69	1.22264	0.03	0.04	0.02	0.03	0.0057735	0.03	2.82843	0.06	0.02	0.09	0.0566667	0.0202759	0.57
e_gw1.15.322.1	Aspni5_192033	#N/A	#N/A	#N/A	0.82	1.33	0.86	1.00333	0.163741	1.84	1.34	1.69	1.62333	0.148137	0.037	1.76541	1.8	1.78	2.12	1.9	0.110151	0.0057	2.14355	0.7	0.73	0.715	0.015	0.072	1.76541	3.1	1.53	1.69	2.10667	0.49881	0.0063	0.503478	1.37	1.66	1.87	1.63333	0.144952	0.16	0.687771	0.95	0.48	1.33	0.92	0.245832	0.65
e_gw1.15.66.1	Aspni5_191898	#N/A	#N/A	#N/A	0.13	0.14	0.14	0.136667	0.00333333	0.29	0.13	0.11	0.176667	0.05696	0.64	1.40444	0.26	0.37	0.47	0.366667	0.0606447	0.065	2.82843	0.22	0.73	0.475	0.255	0.086	0.353553	0.51	1.31	2.04	1.28667	0.441827	4.6e-06	0.108819	0.9	0.39	0.39	0.56	0.17	0.0097	0.267943	0.5	0.45	0.51	0.486667	0.0185592	0.024
e_gw1.15.257.1	Aspni5_191865	#N/A	#N/A	#N/A	10.64	14.68	24.36	16.56	4.07064	4.61	6.02	5.41	5.34667	0.408262	0.0069	0.353553	7.75	15.58	9.32	10.8833	2.39167	0.49	0.716978	8.46	6.04	7.25	1.21	0.013	2.82843	12.47	12.66	7.3	10.81	1.75586	0.22	1.64718	6.5	9.64	9.51	8.55	1.02569	0.039	2.14355	22.81	9.56	9.07	13.8133	4.50056	0.58
e_gw1.14.171.1	Aspni5_191749	#N/A	#N/A	#N/A	22.47	15.7	16.39	18.1867	2.15091	7.64	7.42	7.8	7.62	0.110151	0.0006	0.435275	3.54	8.03	7.47	6.34667	1.41261	3.7e-05	0.378929	24.53	32.45	28.49	3.96	0.5	0.812252	8.93	10.73	10.7	10.12	0.595063	0.0042	1.93187	13.64	15.98	11.46	13.6933	1.30508	0.077	1.52626	20.86	22.64	22.87	22.1233	0.635147	0.71
e_gw1.14.6.1	Aspni5_191702	#N/A	#N/A	#N/A	0.53	0.44	0.49	0.486667	0.0260342	0.6	0.48	0.5	0.526667	0.0371184	0.57	1.1487	0.6	0.97	0.89	0.82	0.112398	0.0042	1.79005	0.39	0.81	0.6	0.21	0.92	1.03526	0.54	0.56	0.51	0.536667	0.0145297	0.96	0.983502	0.97	0.76	0.77	0.833333	0.0683943	0.037	0.664343	0.96	1	1.27	1.07667	0.0973539	0.00021
e_gw1.14.169.1	Aspni5_191468	#N/A	#N/A	#N/A	4.85	4.14	3.54	4.17667	0.378609	6.17	4.54	5.22	5.31	0.472687	0.25	1.3566	5.69	5.5	4.79	5.32667	0.273882	0.23	1.39474	9.81	16.78	13.295	3.485	0.00018	0.406126	18.99	30.52	83.22	44.2433	19.7705	1.6e-29	0.101532	110.91	106.37	115.36	110.88	2.59523	1.2e-54	0.0441942	49.86	57.52	64.33	57.2367	4.17953	2.6e-35
e_gw1.14.249.1	Aspni5_191424	#N/A	#N/A	#N/A	3084.66	1021.76	2302.8	2136.41	601.291	509.82	410.61	578.09	499.507	48.6215	NA	0.25	644.43	481.59	815.82	647.28	96.4944	NA	0.329877	836.37	688.51	762.44	73.93	NA	3.4822	370.81	283.9	391.37	348.693	32.9358	NA	6.49802	497.74	421.32	329.64	416.233	48.5929	NA	5.65685	525.65	314.78	404.69	415.04	61.0925	NA
e_gw1.14.245.1	Aspni5_191165	#N/A	#N/A	#N/A	0	0	0	0	0	0	0	0	0	0	NA	0.0206173	0	0	0	0	0	NA	0.0192366	0	0	0	0	NA	0.0206173	0.27	0	0	0.09	0.09	NA	1.52588e-05	0	0	0	0	0	NA	0.0253829	0.08	0	0.08	0.0533333	0.0266667	NA
e_gw1.14.252.1	Aspni5_191100	#N/A	#N/A	#N/A	0.4	0	0.42	0.273333	0.136789	0.6	0.25	0.5	0.45	0.104083	NA	1.60214	0.37	0.61	0	0.326667	0.17742	NA	1.03455	1.09	0.79	0.94	0.15	0.38	0.406126	0.29	0	0.16	0.15	0.083865	0.56	2.14355	0	0.3	0	0.1	0.1	0.26	4.92458	0	0	0	0	0	0.86
e_gw1.13.647.1	Aspni5_191006	#N/A	#N/A	#N/A	1.01	0.83	1.1	0.98	0.0793725	1.16	1.03	1.04	1.07667	0.0417665	0.63	1.16473	1.26	1.72	1.66	1.54667	0.144376	0.037	1.67018	1.78	2.95	2.365	0.585	0.0074	0.535887	1.46	1.51	1.36	1.44333	0.0440959	0.22	0.742262	2.64	2.15	2.43	2.40667	0.141931	0.00018	0.466516	1.7	1.51	2.41	1.87333	0.273882	0.014
e_gw1.13.715.1	Aspni5_190593	#N/A	#N/A	#N/A	0.07	0	0.07	0.0466667	0.0233333	0.07	0.08	0.08	0.0766667	0.00333333	0.76	1.58008	0	0.1	0.06	0.0533333	0.0290593	0.98	0.959929	0.19	0.4	0.295	0.105	0.16	0.233258	0.2	0.11	0.05	0.12	0.043589	0.6	0.524858	0.15	0	0.06	0.07	0.043589	0.77	0.68302	0.12	0.13	0.18	0.143333	0.0185592	0.43
e_gw1.13.114.1	Aspni5_190592	#N/A	#N/A	#N/A	0.4	0.7	0.42	0.506667	0.0968389	0.44	0.82	0.44	0.566667	0.126667	0.71	1.19748	0.2	0.78	0.73	0.57	0.185562	0.72	1.20581	0.74	0.3	0.52	0.22	0.69	1.22264	0.87	1.32	0.62	0.936667	0.204803	0.15	0.586417	1.19	1.65	1.1	1.31333	0.170326	0.018	0.435275	2.04	3.17	1.75	2.32	0.433167	1e-05
e_gw1.13.90.1	Aspni5_190398	#N/A	#N/A	#N/A	1.38	1.13	1.26	1.25667	0.072188	1.92	1.85	1.73	1.83333	0.0554777	0.083	1.54756	1.52	2.65	2.13	2.1	0.326548	0.019	1.77769	2.67	3.59	3.13	0.46	0.0078	0.514057	1.55	1.93	1.78	1.75333	0.110504	0.31	0.773782	1.98	2.06	1.72	1.92	0.102632	0.24	0.752623	1.97	1.57	2.02	1.85333	0.1424	0.24
e_gw1.12.759.1	Aspni5_190132	#N/A	#N/A	#N/A	0.04	1.26	0	0.433333	0.413495	0	0.09	0.05	0.0466667	0.0260342	0.023	0.116629	0.17	0.06	0.16	0.13	0.0351188	0.24	0.353553	0.1	0	0.05	0.05	0.019	9.84916	0.11	0	0	0.0366667	0.0366667	0.0079	13.9288	0.2	0.06	0.28	0.18	0.064291	0.22	2.46229	0.03	0	0.03	0.02	0.01	0.0053
e_gw1.12.166.1	Aspni5_190128	#N/A	#N/A	#N/A	0.22	0.23	0.55	0.333333	0.108372	0.19	0.18	0.21	0.193333	0.00881917	0.29	0.602904	0.22	0.22	0.14	0.193333	0.0266667	0.32	0.61132	0.28	0.35	0.315	0.035	0.53	1.36604	0.1	0.19	0.2	0.163333	0.031798	0.087	2.14355	0.22	0.25	0.16	0.21	0.0264575	0.13	1.87905	0.25	0.49	0.21	0.316667	0.0874325	0.63
e_gw1.12.732.1	Aspni5_190078	#N/A	#N/A	#N/A	0	0	0	0	0	0	0	0	0	0	NA	#VALUE!	0	0	0	0	0	NA	#VALUE!	0	0	0	0	NA	#VALUE!	0	0	0	0	0	NA	#VALUE!	0	0	0	0	0	NA	#VALUE!	0	0	0	0	0	NA
e_gw1.12.651.1	Aspni5_190051	#N/A	#N/A	#N/A	4.66	5.73	3.06	4.48333	0.775808	2.28	3.01	2.66	2.65	0.210792	0.0036	0.632878	2.26	2.98	2.81	2.68333	0.217281	0.0077	0.650671	6.86	5.16	6.01	0.85	0.78	0.944092	5.41	6.68	4.75	5.61333	0.566343	0.32	0.858565	5.63	8.82	6.16	6.87	0.986931	0.039	0.747425	9.6	6.99	8.89	8.49333	0.779109	2.3e-05
e_gw1.12.706.1	Aspni5_189925	#N/A	#N/A	#N/A	51.94	32.23	42.73	42.3	5.69385	35.69	23.12	36.25	31.6867	4.28638	0.72	0.795536	89.74	86.64	108.95	95.11	6.97762	0.086	2.46229	4.47	1.68	3.075	1.395	5.5e-09	18.3792	5.03	4.26	4.11	4.46667	0.284976	1.2e-07	10.5561	5.13	2.4	4.42	3.98333	0.817768	1.3e-08	12.1257	2.21	1.25	0.45	1.30333	0.508768	4.8e-16
e_gw1.12.332.1	Aspni5_189853	#N/A	#N/A	#N/A	2.4	1.22	1.91	1.84333	0.342264	2.5	2.2	1.56	2.08667	0.277208	0.75	1.19748	1.84	3.61	2.96	2.80333	0.516925	0.34	1.6358	7.83	5.58	6.705	1.125	0.032	0.353553	1.48	2.01	1.05	1.51333	0.277629	0.57	1.32869	2.27	6.29	2.76	3.77333	1.26626	0.2	0.566442	3.24	6.59	4.71	4.84667	0.969473	0.038
e_gw1.12.179.1	Aspni5_189693	#N/A	#N/A	#N/A	23.99	23.9	30.85	26.2467	2.30181	34.01	39.27	36.64	36.64	1.51843	0.016	1.48452	33.32	37.46	38.7	36.4933	1.62654	0.014	1.51572	56.57	78.78	67.675	11.105	2.8e-05	0.5	60.48	58.49	62.75	60.5733	1.23064	2e-07	0.466516	74.33	89.43	81	81.5867	4.36885	5.7e-12	0.378929	47.59	42.51	90.42	60.1733	15.1943	1.5e-06
e_gw1.12.576.1	Aspni5_189677	#N/A	#N/A	#N/A	0.38	0.39	0.72	0.496667	0.111704	0.47	0.47	0.37	0.436667	0.0333333	0.91	0.926588	0.25	0.25	0.18	0.226667	0.0233333	0.19	0.5	0.2	0.3	0.25	0.05	0.075	2.63902	0.04	0.52	0.15	0.236667	0.145182	0.066	2.46229	0.31	0.16	0.41	0.293333	0.0726483	0.18	1.87905	1.11	0.98	0.25	0.78	0.267644	0.44
e_gw1.12.11.1	Aspni5_189622	#N/A	#N/A	#N/A	0	0	0	0	0	0	0	0	0	0	NA	#VALUE!	0	0	0	0	0	NA	#VALUE!	0	0	0	0	NA	#VALUE!	0	0	0	0	0	NA	#VALUE!	0	0	0	0	0	NA	#VALUE!	0	0	0	0	0	NA
e_gw1.12.637.1	Aspni5_189378	#N/A	#N/A	#N/A	0	0	0	0	0	0	0	0	0	0	NA	#VALUE!	0	0	0	0	0	NA	#VALUE!	0	0	0	0	NA	#VALUE!	0	0	0	0	0	NA	#VALUE!	0	0	0	0	0	NA	#VALUE!	0	0	0	0	0	NA
e_gw1.11.489.1	Aspni5_189272	#N/A	#N/A	#N/A	42.33	69.04	74.05	61.8067	9.84514	37.18	39.64	35.1	37.3067	1.31211	0.31	0.646176	53.39	59.2	51.44	54.6767	2.33067	0.96	0.967947	28.14	25.65	26.895	1.245	0.011	3.03143	31.34	38.38	29.37	33.03	2.73478	0.067	2	27.93	27.06	31.91	28.9667	1.49294	0.016	2.46229	82.94	59.82	37.52	60.0933	13.1123	0.86
e_gw1.11.966.1	Aspni5_189221	#N/A	#N/A	#N/A	0.87	0.59	1.31	0.923333	0.20955	0.58	0.25	0.71	0.513333	0.13691	0.19	0.590496	0.23	0.35	0.55	0.376667	0.0933333	0.037	0.435275	1.29	1.72	1.505	0.215	0.59	0.784584	0.21	0.23	0.35	0.263333	0.0437163	0.00047	3.73213	0.31	0.4	0.56	0.423333	0.0731057	0.0096	2.46229	1.68	0.54	1.31	1.17667	0.335774	0.71
e_gw1.11.880.1	Aspni5_188904	#N/A	#N/A	#N/A	22.1	23.75	19.28	21.71	1.30503	15.48	13.8	15.73	15.0033	0.605979	0.15	0.737135	15.35	18.07	20.92	18.1133	1.60807	0.7	0.90125	21.75	12.23	16.99	4.76	0.021	1.64718	15.74	14.91	11.1	13.9167	1.42857	0.0055	1.68179	10.96	12.28	11.59	11.61	0.381182	3.1e-05	2.14355	8.38	10.34	9.03	9.25	0.576397	2.1e-07
e_gw1.11.14.1	Aspni5_188817	#N/A	#N/A	#N/A	0.44	0.25	0.16	0.283333	0.0825295	0.64	0.6	0.64	0.626667	0.0133333	0.031	2.2974	0.92	0.73	0.57	0.74	0.10116	0.0079	2.82843	0.58	0.13	0.355	0.225	0.94	1.04972	0.8	0.84	0.61	0.75	0.070946	0.017	0.406126	0.62	0.45	0.38	0.483333	0.0712585	0.31	0.659754	0.12	0.13	0.16	0.136667	0.0120185	0.035
e_gw1.11.465.1	Aspni5_188804	#N/A	#N/A	#N/A	7.58	3.56	7.09	6.07667	1.26626	5.32	5.33	4.66	5.10333	0.221685	0.7	0.876606	8.39	7.7	8.46	8.18333	0.24251	0.21	1.43396	6.34	4.53	5.435	0.905	0.22	1.46409	7.92	7.9	10.81	8.87667	0.966684	0.25	0.737135	7.3	4.38	6.54	6.07333	0.87463	0.67	1.14076	4.97	5.78	4.51	5.08667	0.371229	0.28
e_gw1.11.47.1	Aspni5_188738	#N/A	#N/A	#N/A	0	0	0	0	0	0	0	0	0	0	NA	#VALUE!	0	0	0	0	0	NA	#VALUE!	0	0	0	0	NA	#VALUE!	0	0	0	0	0	NA	#VALUE!	0	0	0	0	0	NA	#VALUE!	0	0	0	0	0	NA
e_gw1.11.1169.1	Aspni5_188511	#N/A	#N/A	#N/A	5.7	5.28	6.72	5.9	0.427551	12.85	9.43	11.95	11.41	1.02352	4.3e-07	2	3.54	4.91	5.51	4.65333	0.58299	0.4	0.846745	6.91	9.23	8.07	1.16	0.76	0.936272	5.91	6.29	6.64	6.28	0.210792	0.98	1.00438	7.67	5.22	7.39	6.76	0.774231	0.92	0.97942	7.6	6.13	7.96	7.23	0.559732	0.54
e_gw1.11.417.1	Aspni5_188343	#N/A	#N/A	#N/A	15.87	21.06	14.6	17.1767	1.97598	16.01	20.57	15.9	17.4933	1.53866	0.55	1.09429	10.23	12.18	15.47	12.6267	1.52906	0.1	0.806642	22.07	18.82	20.445	1.625	0.69	1.06511	19.44	20.8	18.91	19.7167	0.56286	0.58	0.926588	18.6	26.66	22.46	22.5733	2.32741	0.25	0.870551	31.07	18.59	26.1	25.2533	3.62745	0.0056
e_gw1.11.1212.1	Aspni5_188319	#N/A	#N/A	#N/A	182.81	182.12	156.94	173.957	8.51066	147.76	152.32	138.06	146.047	4.2047	0.57	0.895025	163.62	167.62	166.43	165.89	1.18585	0.88	1.03814	261.19	239.13	250.16	11.03	0.58	0.888843	200.68	202.19	189.97	197.613	3.84645	0.78	0.945402	221.19	211.39	209.59	214.057	3.60432	0.68	0.926588	187.55	172.05	222.35	193.983	14.8724	0.95
e_gw1.11.140.1	Aspni5_188310	#N/A	#N/A	#N/A	3.22	3.11	3.45	3.26	0.100167	3.02	3.46	3.17	3.21667	0.129142	0.94	1.05117	3.12	4.02	3.39	3.51	0.266646	0.8	1.17283	1.72	2.05	1.885	0.165	0.12	2.14355	1.7	2.32	1.69	1.90333	0.208353	0.17	1.84038	0.83	0.31	0.83	0.656667	0.173333	2.9e-05	5.65685	2.43	1.66	1.15	1.74667	0.372036	0.12
e_gw1.11.482.1	Aspni5_188253	#N/A	#N/A	#N/A	0	0	0	0	0	0	0	0	0	0	NA	0.153893	0	0	0	0	0	NA	0.143587	0.01	0	0.005	0.005	NA	1.52588e-05	0	0	0	0	0	NA	0.153893	0	0	0	0	0	NA	0.153893	0	0	0	0	0	NA
e_gw1.10.809.1	Aspni5_188103	#N/A	#N/A	#N/A	11.3	17.58	12.63	13.8367	1.91064	12.52	11.6	12.9	12.34	0.385919	0.89	0.953299	13.73	15.61	13.58	14.3067	0.653104	0.71	1.13288	34.42	26.42	30.42	4	0.041	0.582367	17.15	18.66	19.9	18.57	0.795131	0.37	0.795536	22.85	18.48	20.77	20.7	1.262	0.26	0.757858	27.17	14.45	24.11	21.91	3.83317	0.13
e_gw1.10.41.1	Aspni5_188089	#N/A	#N/A	#N/A	10.48	3.99	12.7	9.05667	2.61314	8.85	9.6	10.33	9.59333	0.427252	0.66	1.12506	11.08	15.99	15.9	14.3233	1.62187	0.015	1.70527	13.44	7.15	10.295	3.145	0.64	1.14076	36.42	30.18	35.53	34.0433	1.94868	3.5e-11	0.287175	14.35	19.57	18.88	17.6	1.63716	0.009	0.590496	6.84	6.81	13.94	9.19667	2.37168	0.68
e_gw1.10.223.1	Aspni5_188037	#N/A	#N/A	#N/A	9.32	7.16	10.5	8.99333	0.977912	11.48	10.77	12.14	11.4633	0.395573	0.026	1.34723	9.43	10.57	12.8	10.9333	0.989652	0.057	1.31039	8.12	6.19	7.155	0.965	0.00077	1.61328	12.14	11.1	8.67	10.6367	1.02814	0.58	0.920188	7.58	10.55	8.91	9.01333	0.858921	0.3	1.15669	6.84	5.9	9.25	7.33	0.997614	0.02
e_gw1.10.848.1	Aspni5_187898	#N/A	#N/A	#N/A	8.39	8.25	9.65	8.76333	0.445172	7.74	7.39	7.62	7.58333	0.102686	0.63	0.920188	7.86	9.38	9.61	8.95	0.549029	0.57	1.10191	20.61	22.62	21.615	1.005	7.2e-07	0.517632	13.33	14.28	15.24	14.2833	0.551372	0.00071	0.655197	13.09	11.71	14.67	13.1567	0.855128	0.029	0.757858	13.2	14.45	20.15	15.9333	2.13899	4.8e-05
e_gw1.10.635.1	Aspni5_187818	#N/A	#N/A	#N/A	0	0	0	0	0	0.07	0.06	0.06	0.0633333	0.00333333	NA	131072	0.12	0	0.02	0.0466667	0.0371184	NA	65536	0	0	0	0	NA	0.0717936	0	0.04	0	0.0133333	0.0133333	NA	3.05176e-05	0	0	0	0	0	NA	0.0769465	0	0	0	0	0	NA
e_gw1.10.537.1	Aspni5_187743	#N/A	#N/A	#N/A	8.85	14.75	10.44	11.3467	1.76248	8.29	10.6	8.71	9.2	0.710422	0.45	0.864537	5.99	8.48	8.48	7.65	0.83	0.072	0.732043	19.59	16.76	18.175	1.415	0.23	0.795536	12.35	12.66	13.64	12.8833	0.388773	0.75	0.939523	13.39	18.11	16.12	15.8733	1.36812	0.21	0.817902	19.24	11.17	20.26	16.89	2.87512	0.058
e_gw1.10.443.1	Aspni5_187422	#N/A	#N/A	#N/A	33.2	17.85	25.37	25.4733	4.43146	21.46	19.48	26.86	22.6	2.20536	0.91	0.942785	18.02	23.76	22.12	21.3	1.70697	0.85	0.90125	101.49	591.84	346.665	245.175	2.4e-11	0.0883883	21.36	24.98	39.05	28.4633	5.3955	0.92	0.955283	61.93	82.77	54.78	66.4933	8.39599	0.016	0.435275	116.21	204.4	294.51	205.04	51.4718	5.2e-10
e_gw1.10.1127.1	Aspni5_187359	#N/A	#N/A	#N/A	21.39	22.16	20.99	21.5133	0.343333	29.46	30.95	31.33	30.58	0.570643	1.1e-10	1.51572	25.38	25.08	26.51	25.6567	0.435367	0.00017	1.30134	22.08	19.53	20.805	1.275	0.0002	1.31951	20.35	20.25	17.67	19.4233	0.877142	0.011	1.18921	17.56	19.72	16.93	18.07	0.844808	3.3e-06	1.3566	12.91	14.22	16.89	14.6733	1.17107	3.7e-13
e_gw1.10.742.1	Aspni5_187334	#N/A	#N/A	#N/A	80.5	76.39	71.2	76.03	2.69071	157.88	143.93	164.38	155.397	6.03257	6.9e-08	2.14355	137.98	128.04	129.54	131.853	3.09379	2.9e-05	1.89212	54.71	28.52	41.615	13.095	8.5e-08	2.2974	87.99	79.7	65.55	77.7467	6.55108	0.79	1.05336	59.76	49.08	44.5	51.1133	4.52098	0.0003	1.69349	28.26	33.36	24.17	28.5967	2.65826	4.5e-14
e_gw1.10.480.1	Aspni5_187099	#N/A	#N/A	#N/A	0.01	0	0	0.00333333	0.00333333	0	0	0.02	0.00666667	0.00666667	0.77	1.68179	0.01	0	0.01	0.00666667	0.00333333	0.63	2.2974	0.01	0.03	0.02	0.01	0.46	0.329877	0	0	0	0	0	0.88	4096	0	0	0	0	0	0.87	4096	0	0	0	0	0	0.88
e_gw1.10.876.1	Aspni5_186883	#N/A	#N/A	#N/A	1.08	1.01	1.09	1.06	0.0251661	1.72	0.9	2.18	1.6	0.374344	0.31	1.61328	3.8	1.65	1.54	2.33	0.735686	0.035	2.46229	0.22	0.34	0.28	0.06	0.0026	4.92458	0.29	0.62	0.64	0.516667	0.11348	0.087	2.14355	1.11	0.59	0.73	0.81	0.155349	0.41	1.45397	0	0.09	0	0.03	0.03	0.00024
e_gw1.9.362.1	Aspni5_186516	#N/A	#N/A	#N/A	0	0	0	0	0	0	0	0	0	0	NA	0.0145786	0.11	0.09	0.1	0.1	0.0057735	NA	8192	0	0	0	0	0.99	0.0145786	0	0	0	0	0	0.99	0.015625	0	0	0.16	0.0533333	0.0533333	0.97	7.62939e-06	0.05	0	0.05	0.0333333	0.0166667	0.97
e_gw1.9.735.1	Aspni5_186504	#N/A	#N/A	#N/A	22.06	29.53	23.14	24.91	2.33094	2.59	4.59	2.8	3.32667	0.634569	1.8e-08	0.143587	2	4.17	16.2	7.45667	4.41632	0.0019	0.307786	3.04	3.16	3.1	0.06	1.1e-09	10.5561	40.4	73.19	87.32	66.97	13.8971	0.0085	0.406126	121.51	90.34	66.84	92.8967	15.8336	0.0005	0.307786	9.66	12.6	6.23	9.49667	1.84067	0.0034
e_gw1.9.995.1	Aspni5_186374	#N/A	#N/A	#N/A	0.03	0	0	0.01	0.01	0.13	0.22	0.15	0.166667	0.0272845	NA	18.3792	0.09	0.08	0.02	0.0633333	0.0218581	NA	6.9644	0	0	0	0	0.91	2048	0.04	0	0.02	0.02	0.011547	0.74	0.539614	0.02	0	0.05	0.0233333	0.0145297	0.63	0.466516	0.02	0	0	0.00666667	0.00666667	0.94
e_gw1.9.571.1	Aspni5_186351	#N/A	#N/A	#N/A	0	0	0	0	0	0	0	0	0	0	NA	#VALUE!	0	0	0	0	0	NA	#VALUE!	0	0	0	0	NA	#VALUE!	0	0	0	0	0	NA	#VALUE!	0	0	0	0	0	NA	#VALUE!	0	0	0	0	0	NA
e_gw1.9.805.1	Aspni5_186350	#N/A	#N/A	#N/A	0	0	0	0	0	0	0	0	0	0	NA	#VALUE!	0	0	0	0	0	NA	#VALUE!	0	0	0	0	NA	#VALUE!	0	0	0	0	0	NA	#VALUE!	0	0	0	0	0	NA	#VALUE!	0	0	0	0	0	NA
e_gw1.9.254.1	Aspni5_186323	#N/A	#N/A	#N/A	0.03	0	0.03	0.02	0.01	0.03	0	0.04	0.0233333	0.0120185	NA	1.07177	0.03	0	0.03	0.02	0.01	NA	0.944747	0.06	0	0.03	0.03	NA	1.05482	0.09	0.25	0.22	0.186667	0.0491031	NA	0.133972	0	0.05	0.09	0.0466667	0.0260342	NA	0.628507	0.08	0	0.06	0.0466667	0.024037	NA
e_gw1.9.377.1	Aspni5_186317	#N/A	#N/A	#N/A	0.27	0.32	0.21	0.266667	0.031798	0.54	0.25	0.08	0.29	0.134288	0.78	1.23114	0.19	0.21	0.11	0.17	0.0305505	0.63	0.664343	0.67	0.2	0.435	0.235	0.71	0.768438	1.37	1.06	1.3	1.24333	0.0938675	0.0012	0.217638	0.82	0.8	0.44	0.686667	0.123468	0.1	0.435275	0.23	0.38	0.66	0.423333	0.126007	0.54
e_gw1.9.969.1	Aspni5_186263	#N/A	#N/A	#N/A	0	0	0	0	0	0	0	0	0	0	NA	#VALUE!	0	0	0	0	0	NA	#VALUE!	0	0	0	0	NA	#VALUE!	0	0	0	0	0	NA	#VALUE!	0	0	0	0	0	NA	#VALUE!	0	0	0	0	0	NA
e_gw1.9.641.1	Aspni5_186194	#N/A	#N/A	#N/A	60.5	58.28	70.1	62.96	3.62706	68.4	68.66	65.89	67.65	0.883195	0.39	1.1487	56.16	64.8	68.74	63.2333	3.71506	0.63	1.08673	121.97	125.5	123.735	1.765	0.0029	0.650671	77.51	71.56	72.68	73.9167	1.82553	0.55	0.913831	91.25	104.3	98.74	98.0967	3.78092	0.017	0.732043	88.93	83.29	127.3	99.84	13.8262	0.0053
e_gw1.9.1000.1	Aspni5_186119	#N/A	#N/A	#N/A	1.45	1.01	0.97	1.14333	0.153768	0.35	0.16	0.49	0.333333	0.0956266	4.1e-05	0.307786	0.2	0.44	0.42	0.353333	0.0768838	0.0001	0.329877	0.79	0.43	0.61	0.18	0.0024	2.46229	0.54	0.27	0.42	0.41	0.0781025	5.9e-05	3.03143	0.25	0.07	0.39	0.236667	0.0926163	4.2e-09	5.27803	0.83	0.29	0.31	0.476667	0.176761	0.00046
e_gw1.9.1107.1	Aspni5_186114	#N/A	#N/A	#N/A	0.69	0.27	0.63	0.53	0.131149	0.56	0.89	0.79	0.746667	0.0976957	0.39	1.42405	0.79	0.65	0.96	0.8	0.0896289	0.23	1.59107	0.27	0.04	0.155	0.115	0.0035	4.59479	0.99	0.74	1.19	0.973333	0.130171	0.13	0.590496	1.36	0.96	0.92	1.08	0.140475	0.091	0.574349	0.3	0.32	0.73	0.45	0.140119	0.49
e_gw1.9.355.1	Aspni5_185979	#N/A	#N/A	#N/A	0.47	0.57	0.44	0.493333	0.0392994	0.77	0.38	0.32	0.49	0.141067	0.86	1.10957	1.33	1.1	1.45	1.29333	0.102686	0.0053	3.03143	0.84	0.91	0.875	0.035	0.47	0.707107	0.37	0.57	0.48	0.473333	0.0578312	0.87	1.09429	0.55	0.46	0.34	0.45	0.0608276	0.69	1.21419	0.45	0.19	0.65	0.43	0.133167	0.76
e_gw1.9.1144.1	Aspni5_185801	#N/A	#N/A	#N/A	0.99	0.85	1.21	1.01667	0.104775	0	0.09	0	0.03	0.03	NA	0.03125	0.14	0.47	0.63	0.413333	0.144261	NA	0.435275	1.11	0.82	0.965	0.145	0.65	1.3566	0.22	0	0	0.0733333	0.0733333	0.0011	18.3792	0	0.11	0	0.0366667	0.0366667	0.0012	45.2548	0.4	0.14	0.07	0.203333	0.100388	0.0059
e_gw1.9.394.1	Aspni5_185776	#N/A	#N/A	#N/A	267.31	173.47	181.92	207.567	29.9711	125.46	128.06	131.6	128.373	1.77938	0.16	0.655197	98.15	132.6	179.9	136.883	23.6962	0.28	0.707107	374.87	252.01	313.44	61.43	0.67	0.852635	129.5	126.63	147.15	134.427	6.41539	0.064	1.65864	176.72	167.96	178.15	174.277	3.1852	0.28	1.3566	179.54	158.33	251.66	196.51	28.2466	0.61
e_gw1.9.910.1	Aspni5_185766	#N/A	#N/A	#N/A	24.59	24.02	20.74	23.1167	1.19967	18.64	22.59	22.56	21.2633	1.3117	0.94	0.978063	23.96	21.22	27.29	24.1567	1.75502	0.56	1.14076	40.32	22.93	31.625	8.695	0.81	0.941478	43.44	34.88	37.15	38.49	2.56028	0.0083	0.646176	31.85	42.77	28.58	34.4	4.29014	0.14	0.773782	17.99	24.59	31.74	24.7733	3.97034	0.88
e_gw1.9.570.1	Aspni5_185699	#N/A	#N/A	#N/A	1.81	1.76	1.91	1.82667	0.0440959	1.6	1.88	1.88	1.78667	0.0933333	0.91	1.0367	0.75	0.6	1.15	0.833333	0.164148	0.0036	0.503478	2.5	1.11	1.805	0.695	0.3	1.30134	0.87	0.87	1.13	0.956667	0.0866667	0.0014	2	0.49	0.48	0.52	0.496667	0.0120185	1.8e-10	4.28709	1.64	0.56	0.62	0.94	0.350428	0.001
e_gw1.8.651.1	Aspni5_185283	#N/A	#N/A	#N/A	35.12	32.86	34.81	34.2633	0.70735	55.34	49.93	55.59	53.62	1.84641	4.6e-05	1.67018	39.93	41.8	40.83	40.8533	0.539949	0.065	1.30134	38.55	39.68	39.115	0.565	0.51	1.11729	40.81	43.46	35.72	39.9967	2.27105	0.59	0.920188	40.38	45.96	42.33	42.89	1.63496	0.53	0.913831	49.23	39.01	47.04	45.0933	3.10667	0.17
e_gw1.8.1291.1	Aspni5_185219	#N/A	#N/A	#N/A	4.92	3.45	4.58	4.31667	0.44431	4.63	3.94	6.05	4.87333	0.621137	0.66	1.18921	3.66	5.05	6.09	4.93333	0.703902	0.63	1.22264	16.43	23.15	19.79	3.36	7.1e-05	0.287175	4.38	5.48	6.63	5.49667	0.649573	0.64	0.840896	8.56	7.46	7.67	7.89667	0.337161	0.14	0.624165	7.27	10.45	11.91	9.87667	1.36979	0.018
e_gw1.8.68.1	Aspni5_185053	#N/A	#N/A	#N/A	0	0	0	0	0	0	0	0	0	0	NA	#VALUE!	0	0	0	0	0	NA	#VALUE!	0	0	0	0	NA	#VALUE!	0	0	0	0	0	NA	#VALUE!	0	0	0	0	0	NA	#VALUE!	0	0	0	0	0	NA
e_gw1.8.798.1	Aspni5_184462	#N/A	#N/A	#N/A	0	0	0	0	0	0	0	0	0	0	NA	#VALUE!	0	0	0	0	0	NA	#VALUE!	0	0	0	0	NA	#VALUE!	0	0	0	0	0	NA	#VALUE!	0	0	0	0	0	NA	#VALUE!	0	0	0	0	0	NA
e_gw1.7.133.1	Aspni5_184339	#N/A	#N/A	#N/A	0.05	0	0	0.0166667	0.0166667	0.02	0	0	0.00666667	0.00666667	NA	0.524858	0.02	0	0.04	0.02	0.011547	NA	1.40444	0	0	0	0	0.88	2048	0.1	0.04	0.04	0.06	0.02	0.35	0.353553	0.02	0.07	0.11	0.0666667	0.0260342	0.3	0.329877	0.06	0.17	0.04	0.09	0.0404145	0.18
e_gw1.7.514.1	Aspni5_184330	#N/A	#N/A	#N/A	0.02	0	0	0.00666667	0.00666667	0	0	0.03	0.01	0.01	NA	1.17283	0	0	0	0	0	NA	3.05176e-05	0	0	0	0	NA	8192	0	0.03	0	0.01	0.01	NA	0.852635	0	0	0	0	0	NA	16384	0	0	0	0	0	NA
e_gw1.7.424.1	Aspni5_184254	#N/A	#N/A	#N/A	0	0	0	0	0	0	0	0.09	0.03	0.03	NA	8192	0.07	0	0	0.0233333	0.0233333	NA	8192	0.13	0	0.065	0.065	NA	1.52588e-05	0	0	0	0	0	NA	0.0473661	0	0	0	0	0	NA	0.0507658	0	0	0	0	0	NA
e_gw1.7.1024.1	Aspni5_184208	#N/A	#N/A	#N/A	0.02	0	0	0.00666667	0.00666667	0.05	0	0	0.0166667	0.0166667	0.7	2.14355	0.02	0.04	0.08	0.0466667	0.0176383	0.26	5.65685	0.09	1.02	0.555	0.465	0.0014	0.0220971	0	0.04	0.02	0.02	0.011547	0.73	0.539614	0.04	0.11	0.07	0.0733333	0.0202759	0.17	0.164938	0.11	0.09	0.09	0.0966667	0.00666667	0.086
e_gw1.7.457.1	Aspni5_184174	#N/A	#N/A	#N/A	0	0.37	0	0.123333	0.123333	0.23	0	0	0.0766667	0.0766667	NA	0.870551	0.43	0	0	0.143333	0.143333	NA	1.67018	0	0	0	0	NA	4096	0	0	0	0	0	NA	4096	0.18	0	0	0.06	0.06	NA	1.65864	0.2	0	0	0.0666667	0.0666667	NA
e_gw1.7.156.1	Aspni5_184149	#N/A	#N/A	#N/A	0	0	0	0	0	0	0	0	0	0	NA	0.378929	0	0	0	0	0	NA	0.353553	0.02	0	0.01	0.01	NA	3.05176e-05	0	0	0	0	0	NA	0.353553	0	0	0	0	0	NA	0.378929	0	0	0	0	0	NA
e_gw1.7.367.1	Aspni5_184098	#N/A	#N/A	#N/A	0	0	0	0	0	0	0	0	0	0	NA	0.0769465	0	0	0	0	0	NA	0.0717936	0	0	0	0	NA	0.0769465	0	0	0	0	0	NA	0.0769465	0	0	0	0	0	NA	0.0824692	0	0	0	0	0	NA
e_gw1.7.9.1	Aspni5_184074	#N/A	#N/A	#N/A	0.32	0.42	0.53	0.423333	0.0606447	0.46	0.33	0.51	0.433333	0.0536449	0.86	1.10191	1.35	1.67	1.12	1.38	0.159478	0.00089	3.4822	0.34	0.38	0.36	0.02	0.4	1.51572	0.87	0.38	0.86	0.703333	0.161692	0.27	0.641713	0.72	1.02	1.02	0.92	0.1	0.094	0.528509	0.55	0.57	0.72	0.613333	0.0536449	0.53
e_gw1.7.1039.1	Aspni5_184012	#N/A	#N/A	#N/A	0	0	0	0	0	0	0	0	0	0	NA	#VALUE!	0	0	0	0	0	NA	#VALUE!	0	0	0	0	NA	#VALUE!	0	0	0	0	0	NA	#VALUE!	0	0	0	0	0	NA	#VALUE!	0	0	0	0	0	NA
e_gw1.7.329.1	Aspni5_183754	#N/A	#N/A	#N/A	0	0	0.04	0.0133333	0.0133333	0.04	0	0	0.0133333	0.0133333	NA	1.03742	0.04	0	0	0.0133333	0.0133333	NA	0.968618	0.11	0	0.055	0.055	NA	0.353553	0	0	0	0	0	NA	2048	0	0	0	0	0	NA	2048	0.07	0	0.07	0.0466667	0.0233333	NA
e_gw1.7.417.1	Aspni5_183713	#N/A	#N/A	#N/A	0.22	0	0	0.0733333	0.0733333	0.17	0	0.14	0.103333	0.0523874	NA	1.33793	0.1	0.17	0.27	0.18	0.0493288	NA	2.46229	0.15	0.05	0.1	0.05	0.99	1.03168	0	0.17	0.04	0.07	0.051316	0.83	1.34723	0.12	0.25	0.1	0.156667	0.0470225	0.67	0.624165	0.05	0.21	0.05	0.103333	0.0533333	0.97
e_gw1.7.986.1	Aspni5_183608	#N/A	#N/A	#N/A	0.03	0	0	0.01	0.01	0	0	0	0	0	NA	3.05176e-05	0	0	0.02	0.00666667	0.00666667	NA	0.907519	0	0	0	0	NA	4096	0	0	0	0	0	NA	4096	0	0.04	0	0.0133333	0.0133333	NA	1.1487	0	0.1	0.02	0.04	0.0305505	NA
e_gw1.7.943.1	Aspni5_183566	#N/A	#N/A	#N/A	3.38	4.97	2.54	3.63	0.712531	3.61	2.95	3.86	3.47333	0.271437	0.9	1.05995	2.44	3.31	3.19	2.98	0.272213	0.84	0.913831	4.14	4.48	4.31	0.17	0.94	1.03814	11.18	13.58	12.26	12.34	0.693974	1.9e-06	0.307786	6.37	7.18	8.31	7.28667	0.562564	0.027	0.547147	12.08	12.65	12.71	12.48	0.200749	2.7e-06
e_gw1.7.464.1	Aspni5_183513	#N/A	#N/A	#N/A	0	0	0	0	0	0	0	0.21	0.07	0.07	NA	16384	0	0	0	0	0	NA	0.0717936	0	0	0	0	NA	0.0769465	0	0	0	0	0	NA	0.0769465	0	0	0.16	0.0533333	0.0533333	NA	3.05176e-05	0	0	0	0	0	NA
e_gw1.7.90.1	Aspni5_183395	#N/A	#N/A	#N/A	15.75	17.02	13.31	15.36	1.08859	42.76	27.41	32.74	34.3033	4.49958	0.029	2.46229	68.17	60.7	44.52	57.7967	6.9798	0.00023	4	11.16	5.24	8.2	2.96	0.043	2.46229	34.7	23.24	20.53	26.1567	4.34271	0.26	0.632878	55.44	30.06	33.05	39.5167	8.00832	0.029	0.435275	8.43	4.71	2.99	5.37667	1.60538	0.0027
e_gw1.7.225.1	Aspni5_183329	#N/A	#N/A	#N/A	67.99	92.88	69.62	76.83	8.03878	54.41	54.95	56.16	55.1733	0.517376	0.039	0.768438	64.36	62.98	77.58	68.3067	4.65375	0.85	0.966606	106.95	64.96	85.955	20.995	0.37	1.1487	67.64	57.82	59.16	61.54	3.07443	0.016	1.33793	55.32	58.92	64.45	59.5633	2.65516	0.0011	1.47427	34.72	34.43	65.64	44.93	10.3553	1.4e-08
e_gw1.7.444.1	Aspni5_183284	#N/A	#N/A	#N/A	0	0.15	0	0.05	0.05	0.09	0.11	0	0.0666667	0.0338296	NA	2	0.08	0	0.08	0.0533333	0.0266667	NA	1.84038	0.5	0.36	0.43	0.07	0.094	0.108819	0.13	0.29	0.14	0.186667	0.0517472	0.28	0.217638	0.35	0.41	0.17	0.31	0.072111	0.12	0.133972	0.24	0.17	0.25	0.22	0.0251661	0.2
e_gw1.7.1124.1	Aspni5_183195	#N/A	#N/A	#N/A	0.14	0	0.08	0.0733333	0.0405517	0.22	0	0.18	0.133333	0.0676593	0.65	1.75321	0.13	0.11	0.12	0.12	0.0057735	0.72	1.60214	0.26	0	0.13	0.13	0.87	0.795536	0.42	0.34	0.17	0.31	0.0737111	0.2	0.307786	0.27	0.32	0.34	0.31	0.0208167	0.19	0.307786	0.06	0.27	0.13	0.153333	0.0617342	0.75
e_gw1.6.1236.1	Aspni5_183073	#N/A	#N/A	#N/A	0.89	1.75	1.76	1.46667	0.288348	0.92	0.78	1.82	1.17333	0.325849	0.8	0.858565	1.52	1.29	2.29	1.7	0.302379	0.71	1.25701	0.02	0.07	0.045	0.025	1.4e-07	42.2243	0.2	0.26	0.42	0.293333	0.0656591	0.00039	5.27803	0.96	0.45	0.68	0.696667	0.14746	0.064	2.2974	1.46	0.84	1.01	1.10333	0.184962	0.48
e_gw1.6.373.1	Aspni5_182943	#N/A	#N/A	#N/A	1	0.34	0.56	0.633333	0.194022	0.96	0.7	0.39	0.683333	0.164756	0.8	1.12506	0.52	0.65	0.53	0.566667	0.0417665	0.88	0.926588	1.64	1.81	1.725	0.085	0.03	0.5	0.46	0.5	0.63	0.53	0.051316	0.51	1.29235	2.23	2.81	1.69	2.24333	0.323385	0.00011	0.329877	1.23	1.4	2.55	1.72667	0.414581	0.0034
e_gw1.6.566.1	Aspni5_182754	#N/A	#N/A	#N/A	20.83	17.82	31.78	23.4767	4.24162	25.39	20.6	20.96	22.3167	1.54018	0.97	1.01115	5.13	10.26	9.98	8.45667	1.6653	3.5e-07	0.378929	20.72	18.62	19.67	1.05	0.04	1.52626	11.27	13.65	9.48	11.4667	1.20778	6e-06	2.2974	17.6	28.31	23.21	23.04	3.09288	0.4	1.18099	28.88	26.58	28.63	28.03	0.728583	0.7
e_gw1.6.1319.1	Aspni5_182514	#N/A	#N/A	#N/A	0.93	0.23	0.72	0.626667	0.207391	0.43	0.09	0.49	0.336667	0.124544	0.19	0.554785	0.36	0.55	0.59	0.5	0.070946	0.72	0.823591	0.32	0.7	0.51	0.19	0.3	1.61328	0.21	0.28	0.28	0.256667	0.0233333	0.019	2.63902	0.65	0.59	0.57	0.603333	0.024037	0.64	1.22264	0.43	1.14	0.86	0.81	0.206478	0.86
e_gw1.6.978.1	Aspni5_182499	#N/A	#N/A	#N/A	3.18	2.83	2.97	2.99333	0.101708	10.69	9.86	10.66	10.4033	0.271805	7.8e-07	3.73213	11.56	9.8	6.81	9.39	1.38645	7.1e-06	3.4822	25.62	63.08	44.35	18.73	1.1e-18	0.0824692	14.9	11.73	10.48	12.37	1.31546	1.7e-07	0.267943	22.18	13.86	15.03	17.0233	2.60036	1.9e-10	0.203063	13.2	18.23	15.07	15.5	1.46787	7.7e-10
e_gw1.6.415.1	Aspni5_182489	#N/A	#N/A	#N/A	1.87	0.47	2.28	1.54	0.547936	1.15	1.37	1.33	1.28333	0.0676593	0.9	0.882703	0.89	3.47	2.59	2.31667	0.757217	0.59	1.59107	1.04	0.58	0.81	0.23	0.27	2.46229	0.11	0.06	0	0.0566667	0.031798	3.7e-05	34.2968	0.03	0	0	0.01	0.01	7.8e-05	147.033	0	0.07	0.07	0.0466667	0.0233333	2e-05
e_gw1.6.528.1	Aspni5_182341	#N/A	#N/A	#N/A	0.49	0.09	0.46	0.346667	0.128625	0.87	0.6	0.67	0.713333	0.0808977	0.1	2	0.75	0.92	0.9	0.856667	0.0536449	0.033	2.46229	0.89	0.59	0.74	0.15	0.37	0.646176	0.63	0.68	0.67	0.66	0.0152753	0.24	0.598739	1.4	1.79	1.32	1.50333	0.145182	0.00054	0.287175	0.85	0.51	1.51	0.956667	0.293561	0.025
e_gw1.6.188.1	Aspni5_182255	#N/A	#N/A	#N/A	2.02	2.06	1.91	1.99667	0.0448454	2.13	1.5	1.6	1.74333	0.195477	0.85	0.935623	1.33	1.8	2.84	1.99	0.446132	0.85	1.07177	0.71	0.79	0.75	0.04	2.2e-05	3.4822	1.07	1.11	0.95	1.04333	0.048074	0.0047	2	1.26	1.35	1.42	1.34333	0.0463081	0.038	1.69349	2.84	2.07	1.29	2.06667	0.44745	0.92
e_gw1.6.583.1	Aspni5_182097	#N/A	#N/A	#N/A	4.49	5.53	2.98	4.33333	0.740278	5.47	3.46	4.91	4.61333	0.598897	0.7	1.15669	4.59	4.56	6.18	5.11	0.53507	0.46	1.31039	9.17	4.39	6.78	2.39	0.56	0.806642	4.33	6.24	4.1	4.89	0.678258	0.9	0.951318	4.76	7.17	4.34	5.42333	0.881709	0.81	0.913831	5.46	4.05	5.49	5	0.475079	0.85
e_gw1.6.1.1	Aspni5_182031	#N/A	#N/A	#N/A	0.06	0.05	0.11	0.0733333	0.0185592	0.13	0.1	0.08	0.103333	0.0145297	0.33	1.61328	0.5	0.46	0.3	0.42	0.061101	2.7e-06	6.49802	0.07	0.02	0.045	0.025	0.16	2.14355	0.04	0.06	0.04	0.0466667	0.00666667	0.29	1.65864	0.18	0.05	0.06	0.0966667	0.0417665	0.67	0.812252	0.05	0.03	0.03	0.0366667	0.00666667	0.11
e_gw1.6.1338.1	Aspni5_181999	#N/A	#N/A	#N/A	0.94	0.06	1.36	0.786667	0.383029	3.78	5.79	6.49	5.35333	0.812206	0.19	7.46426	0.68	0.83	1.06	0.856667	0.110504	0.94	1.18099	0.28	0.31	0.295	0.015	0.49	3.4822	0.45	0.24	0.09	0.26	0.104403	0.44	3.24901	0.06	0.29	0.18	0.176667	0.0664162	0.26	5.27803	0.07	0.07	0.56	0.233333	0.163333	0.37
e_gw1.6.1002.1	Aspni5_181931	#N/A	#N/A	#N/A	34.43	37.19	32.41	34.6767	1.38537	16.01	16.52	15.33	15.9533	0.34469	0.0077	0.5	17.14	22.92	24.99	21.6833	2.34895	0.19	0.673617	52.51	43.93	48.22	4.29	0.84	0.920188	36.02	32.57	35.44	34.6767	1.06656	0.84	1.07177	44.88	73.36	67.54	61.9267	8.68734	0.095	0.641713	69.94	46.14	91.32	69.1333	13.0486	0.025
e_gw1.6.629.1	Aspni5_181915	#N/A	#N/A	#N/A	2.47	2.09	2.82	2.46	0.210792	5.76	5.39	3.21	4.78667	0.795536	7.5e-05	2	2.39	2.94	2.98	2.77	0.190351	0.4	1.21419	2.81	5.06	3.935	1.125	0.32	0.790041	6.17	6.02	4.82	5.67	0.4272	1.8e-05	0.466516	8.12	9.16	7.13	8.13667	0.58607	7.2e-10	0.353553	2.9	2.41	5.8	3.70333	1.05783	0.14
e_gw1.5.515.1	Aspni5_181473	#N/A	#N/A	#N/A	0.37	0.05	0.2	0.206667	0.0924362	0.22	0	0.08	0.1	0.064291	0.35	0.503478	0.43	0.19	1.41	0.676667	0.373155	0.027	3.4822	0.93	8.23	4.58	3.65	2.2e-08	0.0583146	0.14	0.05	0.05	0.08	0.03	0.095	3.24901	0.28	0.28	0.17	0.243333	0.0366667	0.98	1.01889	0.75	1.05	0.95	0.916667	0.0881917	0.0076
e_gw1.5.599.1	Aspni5_181398	#N/A	#N/A	#N/A	0.82	0.58	2.4	1.26667	0.570886	1.27	0.56	0.9	0.91	0.20502	0.55	0.752623	0.5	0.28	1.2	0.66	0.277369	0.25	0.586417	9.14	11.41	10.275	1.135	1.3e-08	0.164938	4.09	3.56	5.76	4.47	0.662898	0.00015	0.307786	13.68	16.94	19.53	16.7167	1.69244	3e-17	0.0883883	46.51	45.55	71.11	54.39	8.36459	1.4e-38
e_gw1.5.1444.1	Aspni5_181397	#N/A	#N/A	#N/A	51.73	29.04	40.21	40.3267	6.5503	19.73	22.54	19.54	20.6033	0.969885	0.2	0.543367	28.8	26.2	25.41	26.8033	1.02405	0.56	0.726986	36.57	55.08	45.825	9.255	0.87	1.11729	95.45	145.96	173.1	138.17	22.7515	0.0047	0.307786	56.35	47.1	46.68	50.0433	3.15566	0.88	0.920188	161.88	382.04	54.86	199.593	96.3127	8.6e-05
e_gw1.5.1557.1	Aspni5_181216	#N/A	#N/A	#N/A	75.19	73.53	92.88	80.5333	6.1919	112.14	113.72	93.7	106.52	6.42621	0.073	1.41421	157.9	186.23	164.1	169.41	8.59834	3.2e-06	2.2974	128.2	197.13	162.665	34.465	0.021	0.624165	121.4	116.76	112.3	116.82	2.62712	0.1	0.737135	167.09	173.86	171.86	170.937	2.00812	0.00027	0.535887	102.82	93.38	150.24	115.48	17.5923	0.17
e_gw1.5.1645.1	Aspni5_181152	#N/A	#N/A	#N/A	0.56	0.44	0.3	0.433333	0.0751295	0.28	0.39	0.2	0.29	0.0550757	0.49	0.707107	0.48	0.67	0.66	0.603333	0.0617342	0.36	1.49485	0.54	0.47	0.505	0.035	0.87	1.09429	0.52	0.44	0.93	0.63	0.151767	0.35	0.692555	1.36	1.13	1.12	1.20333	0.0783865	0.0057	0.406126	0.38	0.53	0.5	0.47	0.0458258	0.92
e_gw1.5.587.1	Aspni5_181057	#N/A	#N/A	#N/A	26.19	15.01	49.84	30.3467	10.2671	5.45	5.84	5.64	5.64333	0.112596	4.5e-12	0.203063	29.22	37.12	45.19	37.1767	4.61023	0.34	1.31951	29.62	26.53	28.075	1.545	0.28	1.38511	7.09	6.48	8.03	7.2	0.450814	5.6e-11	4.59479	6.3	7.19	8.19	7.22667	0.545904	5.1e-12	4.92458	2.33	4.11	4.65	3.69667	0.700888	1.8e-21
e_gw1.5.137.1	Aspni5_180862	#N/A	#N/A	#N/A	12.16	5.8	15.59	11.1833	2.86801	1.73	2.05	2.01	1.93	0.100664	1.6e-07	0.189465	11.38	14.17	16.33	13.96	1.43279	0.48	1.34723	19.24	19.75	19.495	0.255	0.47	0.732043	2.64	2.35	2.69	2.56	0.105987	1.1e-06	4.59479	6.64	6.17	7.36	6.72333	0.346041	0.056	1.89212	3.29	2.26	7.35	4.3	1.55372	0.00076
e_gw1.5.1439.1	Aspni5_180773	#N/A	#N/A	#N/A	1.87	1.06	1.78	1.57	0.25632	2.3	2.15	2.18	2.21	0.0458258	0.033	1.47427	1.54	1.81	2.48	1.94333	0.279424	0.16	1.31951	3.73	2.45	3.09	0.64	0.031	0.664343	4.96	5.33	4.97	5.08667	0.121701	1.7e-12	0.329877	3.21	4.97	3.43	3.87	0.553655	2.8e-06	0.466516	1.23	1.6	3.49	2.10667	0.699865	0.39
e_gw1.5.663.1	Aspni5_180660	#N/A	#N/A	#N/A	0	0	0	0	0	0	0	0	0	0	NA	#VALUE!	0	0	0	0	0	NA	#VALUE!	0	0	0	0	NA	#VALUE!	0	0	0	0	0	NA	#VALUE!	0	0	0	0	0	NA	#VALUE!	0	0	0	0	0	NA
e_gw1.5.1580.1	Aspni5_180245	#N/A	#N/A	#N/A	0.23	0.05	0.28	0.186667	0.0698411	0	0.04	0.12	0.0533333	0.0352767	0.52	0.307786	0.12	0.05	0.22	0.13	0.0493288	0.9	0.747425	0.36	0.03	0.195	0.165	0.92	1.27456	0.15	0.1	0.1	0.116667	0.0166667	0.76	1.75321	0.4	0.95	0.31	0.553333	0.200028	0.57	0.406126	0.14	0.19	0.21	0.18	0.0208167	0.94
e_gw1.5.1083.1	Aspni5_179989	#N/A	#N/A	#N/A	1.04	0.93	1.68	1.21667	0.233833	0.93	0.59	0.68	0.733333	0.101708	0.36	0.646176	0.73	0.63	0.74	0.7	0.0351188	0.35	0.628507	1.03	0.37	0.7	0.33	0.09	2.2974	2.21	3.25	2.4	2.62	0.319739	0.082	0.503478	2.56	2.27	3.29	2.70667	0.303443	0.089	0.514057	4.61	4.22	1.08	3.30333	1.11735	0.014
e_gw1.4.734.1	Aspni5_179925	#N/A	#N/A	#N/A	0	0	0	0	0	0	0	0	0	0	NA	0.116629	0	0	0	0	0	NA	0.108819	0	0	0	0	NA	0.116629	0	0	0	0	0	NA	0.116629	0	0	0	0	0	NA	0.125	0	0	0	0	0	NA
e_gw1.4.1363.1	Aspni5_179682	#N/A	#N/A	#N/A	0.17	0.07	0.14	0.126667	0.0296273	0.26	0.27	0.27	0.266667	0.00333333	0.23	2.14355	0.32	0.07	0.07	0.153333	0.0833333	0.74	1.31039	0.47	0.64	0.555	0.085	0.029	0.307786	1.96	1.09	1.75	1.6	0.262107	7.1e-08	0.0883883	2.11	2.34	1.79	2.08	0.159478	4e-09	0.0717936	1.54	1.06	2.26	1.62	0.348712	7.8e-08
e_gw1.4.552.1	Aspni5_179495	#N/A	#N/A	#N/A	0.17	0	0.63	0.266667	0.188178	0.08	0.16	0.78	0.34	0.221209	0.77	1.29235	0.04	0.06	0.07	0.0566667	0.00881917	0.11	0.217638	0.23	0	0.115	0.115	0.2	3.03143	0.25	0.27	0.39	0.303333	0.0437163	0.97	0.958599	0.16	0.19	0.43	0.26	0.08544	0.83	1.20581	0.29	0	0.34	0.21	0.105987	0.72
e_gw1.4.909.1	Aspni5_179483	#N/A	#N/A	#N/A	0.02	0.05	0	0.0233333	0.0145297	0.02	0	0	0.00666667	0.00666667	NA	0.307786	0.02	0	0	0.00666667	0.00666667	NA	0.287175	0.02	0	0.01	0.01	NA	3.4822	0	0	0.01	0.00333333	0.00333333	NA	4	0	0	0	0	0	NA	8192	0.04	0.03	0	0.0233333	0.0120185	NA
e_gw1.4.366.1	Aspni5_179436	#N/A	#N/A	#N/A	0.58	0.29	0.52	0.463333	0.0883805	0.5	0.58	0.32	0.466667	0.0768838	0.94	1.03383	0.53	0.28	0.52	0.443333	0.0817177	0.93	1.04319	0.85	0.59	0.72	0.13	0.66	0.852635	0.91	0.74	0.82	0.823333	0.0491031	0.081	0.619854	0.53	0.78	0.61	0.64	0.0737111	0.68	0.876606	0.5	0.44	0.75	0.563333	0.0949269	0.84
e_gw1.4.390.1	Aspni5_179427	#N/A	#N/A	#N/A	0	0.04	0.13	0.0566667	0.0384419	0.1	0	0	0.0333333	0.0333333	NA	0.673617	0	0.04	0.02	0.02	0.011547	NA	0.329877	0.02	0	0.01	0.01	0.23	6.49802	0.11	0	0.02	0.0433333	0.0338296	0.71	1.53688	0.04	0	0	0.0133333	0.0133333	0.23	4.28709	0.02	0	0.02	0.0133333	0.00666667	0.28
e_gw1.4.771.1	Aspni5_179409	#N/A	#N/A	#N/A	0	0	0	0	0	0	0	0.13	0.0433333	0.0433333	NA	1024	0	0.16	0	0.0533333	0.0533333	NA	1024	0.29	0.21	0.25	0.04	NA	3.8147e-06	0	0	0	0	0	NA	0.0126914	0.08	0	0	0.0266667	0.0266667	NA	3.05176e-05	0	0.2	0	0.0666667	0.0666667	NA
e_gw1.4.1165.1	Aspni5_179246	#N/A	#N/A	#N/A	1.26	0.68	1.63	1.19	0.276466	13.13	10.97	23.63	15.91	3.91004	1.9e-10	13.9288	1.06	2.2	1.55	1.60333	0.330168	0.53	1.43396	1.52	79.56	40.54	39.02	3.4e-13	0.0358968	5.73	4.35	7.93	6.00333	1.04245	0.00026	0.217638	2.26	2.35	3.26	2.62333	0.319392	0.16	0.521233	7.11	6.81	10.63	8.18333	1.22639	1.4e-05
e_gw1.4.1812.1	Aspni5_179215	#N/A	#N/A	#N/A	58.16	28.22	68.31	51.5633	12.0338	41.7	37.29	50.87	43.2867	3.99968	0.93	0.895025	12.31	49.49	53.64	38.48	13.1397	0.84	0.790041	27	9.7	18.35	8.65	0.17	3.73213	4.48	3.91	5.23	4.54	0.38223	0.00087	12.1257	0.93	1.44	0.59	0.986667	0.247004	2.3e-08	59.7141	0.42	0.42	0.47	0.436667	0.0166667	5e-11
e_gw1.4.1919.1	Aspni5_179208	#N/A	#N/A	#N/A	56.86	53.32	52.89	54.3567	1.25781	55.55	56.98	53.91	55.48	0.886924	0.54	1.08673	47.38	47.07	51.46	48.6367	1.4145	0.87	0.973329	70.28	61	65.64	4.64	0.7	1.06069	87.69	88.87	80.16	85.5733	2.72802	0.00021	0.68302	58.44	68.1	61.26	62.6	2.86796	0.97	0.993506	37.57	50.93	57.7	48.7333	5.91392	0.061
e_gw1.4.575.1	Aspni5_179172	#N/A	#N/A	#N/A	1.48	1.17	2.08	1.57667	0.267104	1.48	0.71	1.06	1.08333	0.222586	0.46	0.732043	1.7	1.13	1.32	1.38333	0.167564	0.95	0.961261	1.38	1.09	1.235	0.145	0.22	1.64718	0.89	0.77	0.79	0.816667	0.0371184	0.041	2.14355	0.65	0.67	0.69	0.67	0.011547	0.0045	2.63902	0.85	1.23	0.92	1	0.116762	0.11
e_gw1.4.119.1	Aspni5_179142	#N/A	#N/A	#N/A	15.12	16.23	13.23	14.86	0.875728	16.98	17.5	14.35	16.2767	0.974959	0.39	1.16473	14.24	13.59	12.35	13.3933	0.554387	0.96	0.985549	9.72	15.43	12.575	2.855	0.019	1.49485	14.56	15.98	12.95	14.4967	0.875259	0.58	1.10191	15.14	19.63	14.34	16.37	1.64628	0.85	1.03886	12.4	13.6	14.12	13.3733	0.509291	0.23
e_gw1.4.1139.1	Aspni5_179063	#N/A	#N/A	#N/A	18.52	21.12	17.46	19.0333	1.08728	26.61	24.53	24.36	25.1667	0.723333	0.011	1.41421	20.54	19.01	22.65	20.7333	1.05521	0.27	1.18921	37.45	35.48	36.465	0.985	0.005	0.664343	28.22	25.59	28.17	27.3267	0.868453	0.024	0.747425	31.28	35.31	34.14	33.5767	1.19697	0.0005	0.646176	30.4	23.66	40.55	31.5367	4.90873	0.0014
e_gw1.4.700.1	Aspni5_178989	#N/A	#N/A	#N/A	0	0	0.1	0.0333333	0.0333333	0	0	0	0	0	0.98	1.52588e-05	0.13	0.21	0	0.113333	0.0611919	0.37	3.03143	0.42	1.31	0.865	0.445	0.0019	0.0507658	0.07	0.07	0.32	0.153333	0.0833333	0.14	0.217638	1.01	1.24	1.64	1.29667	0.184059	0.0001	0.03125	2.52	1.39	4.5	2.80333	0.908888	1.1e-06
e_gw1.4.946.1	Aspni5_178964	#N/A	#N/A	#N/A	4.29	5.22	3.71	4.40667	0.439785	0.93	0.92	0.83	0.893333	0.031798	5.9e-15	0.217638	2.88	4.74	4.58	4.06667	0.595128	0.99	0.995091	5.77	4.4	5.085	0.685	0.7	1.10957	0.84	0.82	0.59	0.75	0.0802081	5.5e-21	6.49802	1.68	2.42	2.48	2.19333	0.25725	5.1e-06	2.2974	1.94	0.88	2.93	1.91667	0.591899	6.2e-07
e_gw1.4.1307.1	Aspni5_178934	#N/A	#N/A	#N/A	19.49	16.5	36.1	24.03	6.09641	0.39	0.43	0.63	0.483333	0.0742369	NA	0.0220971	0.87	10.09	9.41	6.79	2.9665	NA	0.307786	22.53	10.93	16.73	5.8	NA	1.85318	0.06	0.06	0.03	0.05	0.01	NA	548.748	0.03	0.06	0.07	0.0533333	0.0120185	NA	512	0.07	0	0.03	0.0333333	0.0202759	NA
e_gw1.4.661.1	Aspni5_178912	#N/A	#N/A	#N/A	0	0	0	0	0	0	0	0	0	0	NA	0.0334929	0	0	0	0	0	NA	0.03125	0.04	0	0.02	0.02	NA	3.05176e-05	0	0	0	0	0	NA	0.0358968	0	0	0	0	0	NA	0.0384733	0	0	0	0	0	NA
e_gw1.4.218.1	Aspni5_178379	#N/A	#N/A	#N/A	0.42	2.66	0.27	1.11667	0.772881	9.64	6.68	8.99	8.43667	0.898152	0.23	8	2.03	2.46	2.81	2.43333	0.225561	0.68	2.2974	0.27	0.23	0.25	0.02	0.37	5.65685	1.61	0.89	1	1.16667	0.22393	0.99	1.02172	0.78	0.47	0.51	0.586667	0.0973539	0.67	2.14355	0.87	0.63	0.54	0.68	0.0984886	0.77
e_gw1.4.1440.1	Aspni5_178346	#N/A	#N/A	#N/A	0	0	0	0	0	0	0	0	0	0	NA	#VALUE!	0	0	0	0	0	NA	#VALUE!	0	0	0	0	NA	#VALUE!	0	0	0	0	0	NA	#VALUE!	0	0	0	0	0	NA	#VALUE!	0	0	0	0	0	NA
e_gw1.4.1901.1	Aspni5_178270	#N/A	#N/A	#N/A	0	0	0	0	0	0.04	0	0	0.0133333	0.0133333	NA	32768	0	0	0	0	0	NA	0.108819	0	0.04	0.02	0.02	NA	3.05176e-05	0	0	0	0	0	NA	0.116629	0	0	0	0	0	NA	0.125	0	0	0.04	0.0133333	0.0133333	NA
e_gw1.4.1723.1	Aspni5_178210	#N/A	#N/A	#N/A	0.48	0.46	0.48	0.473333	0.00666667	0.56	0.49	0.72	0.59	0.0680686	0.42	1.31951	0.44	0.45	0.57	0.486667	0.0417665	0.78	1.12506	0.82	0.7	0.76	0.06	0.52	0.795536	0.66	0.67	0.64	0.656667	0.00881917	0.43	0.779165	0.64	0.83	0.82	0.763333	0.0617342	0.25	0.716978	0.76	0.6	0.95	0.77	0.10116	0.17
e_gw1.4.1641.1	Aspni5_178085	#N/A	#N/A	#N/A	0.02	0.04	0.05	0.0366667	0.00881917	0	0.03	0	0.01	0.01	NA	0.267943	0	0	0.02	0.00666667	0.00666667	NA	0.217638	0	0	0	0	NA	8192	0	0.08	0.04	0.04	0.023094	NA	1.08673	0.09	0	0.05	0.0466667	0.0260342	NA	0.852635	0.11	0	0	0.0366667	0.0366667	NA
e_gw1.4.523.1	Aspni5_178043	#N/A	#N/A	#N/A	0.84	0.21	2.09	1.04667	0.552459	0.26	0.59	0.11	0.32	0.141774	0.05	0.329877	1.42	0.54	0.66	0.873333	0.27552	0.92	0.920188	1	15.06	8.03	7.03	0.00054	0.164938	0.57	0.07	1.02	0.553333	0.274368	0.24	1.91853	0.83	0.59	1.56	0.993333	0.291681	0.76	1.20581	4.04	2.39	5.12	3.85	0.793788	0.015
e_gw1.3.2432.1	Aspni5_177970	#N/A	#N/A	#N/A	17.11	16.84	10.76	14.9033	2.07313	17.48	20.68	17.44	18.5333	1.0734	0.39	1.32869	12.85	11.76	16.18	13.5967	1.32944	0.99	0.995574	11.12	10.61	10.865	0.255	0.088	1.75321	9.36	9.46	10.76	9.86	0.450925	0.11	1.60214	9.75	4.03	5.44	6.40667	1.72051	0.00083	2.46229	7.2	5.47	9.87	7.51333	1.2798	0.0067
e_gw1.3.44.1	Aspni5_177948	#N/A	#N/A	#N/A	0	0	0	0	0	0	0	0	0	0	NA	#VALUE!	0	0	0	0	0	NA	#VALUE!	0	0	0	0	NA	#VALUE!	0	0	0	0	0	NA	#VALUE!	0	0	0	0	0	NA	#VALUE!	0	0	0	0	0	NA
e_gw1.3.1553.1	Aspni5_177559	#N/A	#N/A	#N/A	0.57	0.22	0.49	0.426667	0.105883	0.3	0.1	0.34	0.246667	0.0742369	0.42	0.602904	0.33	0.42	0.34	0.363333	0.02848	0.88	0.895025	0.89	0.05	0.47	0.42	0.79	1.20581	0.99	1.2	2.84	1.67667	0.584817	0.0043	0.267943	0.95	0.61	0.28	0.613333	0.19342	0.69	0.795536	0.05	0.15	0.05	0.0833333	0.0333333	0.0018
e_gw1.3.2337.1	Aspni5_177466	#N/A	#N/A	#N/A	0.1	0.32	0.11	0.176667	0.0717248	0	0	0	0	0	NA	7.62939e-06	0.09	0	0.17	0.0866667	0.0491031	NA	0.646176	0	0.1	0.05	0.05	NA	4.28709	0.14	0	0	0.0466667	0.0466667	NA	4.28709	0.15	0.15	0	0.1	0.05	NA	1.87905	0.26	0	0.09	0.116667	0.0762306	NA
e_gw1.3.2209.1	Aspni5_177045	#N/A	#N/A	#N/A	0.7	1.43	0.79	0.973333	0.229807	0.63	0.83	0.74	0.733333	0.0578312	0.6	0.812252	0.81	0.58	0.58	0.656667	0.0766667	0.47	0.752623	1.46	1.08	1.27	0.19	0.95	0.965936	1.28	1.61	1.74	1.54333	0.13691	0.18	0.659754	0.68	0.79	1.12	0.863333	0.132204	0.49	1.26576	0.87	1.08	1.17	1.04	0.0888819	0.97
e_gw1.3.1016.1	Aspni5_176918	#N/A	#N/A	#N/A	154.69	87.67	101.24	114.533	20.4569	116.9	130.57	151.48	132.983	10.0551	0.42	1.23114	94.67	117.34	116.72	109.577	7.45548	0.92	1.03383	79.74	53.78	66.76	12.98	0.00075	2.14355	86.2	69.36	58.39	71.3167	8.08745	0.0092	1.7411	75.27	51.79	56.93	61.33	7.12619	0.00026	2.14355	27.59	23.78	31.71	27.6933	2.28978	3e-14
e_gw1.3.766.1	Aspni5_176222	#N/A	#N/A	#N/A	0.04	0.07	0	0.0366667	0.0202759	0.3	0.27	0.64	0.403333	0.11865	0.004	12.996	0.04	0	0.04	0.0266667	0.0133333	0.98	0.939523	0.04	0.38	0.21	0.17	0.1	0.203063	0.76	1.56	1.21	1.17667	0.231541	1.3e-05	0.03125	0.92	1.62	0.93	1.15667	0.231685	2.5e-05	0.0334929	0.86	1.14	1.4	1.13333	0.15592	2e-05
e_gw1.3.1914.1	Aspni5_176096	#N/A	#N/A	#N/A	9.23	4.87	10.88	8.32667	1.79277	4.3	4.82	3.94	4.35333	0.25543	0.0021	0.539614	5.09	8.44	7.11	6.88	0.973875	0.5	0.852635	15.68	13.48	14.58	1.1	0.15	0.752623	10.87	10.39	10.8	10.6867	0.149703	0.42	0.852635	9.56	11.53	10.09	10.3933	0.588567	0.8	0.945402	8.82	4.15	10.55	7.84	1.9114	0.47
e_gw1.3.484.1	Aspni5_175756	#N/A	#N/A	#N/A	0	0	0	0	0	0	0	0	0	0	NA	#VALUE!	0	0	0	0	0	NA	#VALUE!	0	0	0	0	NA	#VALUE!	0	0	0	0	0	NA	#VALUE!	0	0	0	0	0	NA	#VALUE!	0	0	0	0	0	NA
e_gw1.3.1714.1	Aspni5_175712	#N/A	#N/A	#N/A	3.38	3.23	5.36	3.99	0.686367	3.5	2.34	2.76	2.86667	0.339084	0.44	0.768438	8.13	5.65	5.04	6.27333	0.944887	0.071	1.72907	4.9	8.65	6.775	1.875	0.4	0.747425	1.59	1.21	1.76	1.52	0.162583	0.00029	2.82843	2.95	3.27	3.38	3.2	0.12897	0.23	1.42405	3.17	1.14	6.22	3.51	1.47629	0.45
e_gw1.2.2112.1	Aspni5_175389	#N/A	#N/A	#N/A	133.39	137.62	144.65	138.553	3.28381	129.5	153.65	138.58	140.577	7.04262	0.64	1.07923	111.22	116.97	122.25	116.813	3.18505	0.62	0.920188	167.23	152.3	159.765	7.465	0.55	1.10957	188.6	191.01	164.93	181.513	8.3208	0.14	0.817902	168.28	147.05	169.91	161.747	7.36338	0.87	0.973329	140.56	112.42	170.92	141.3	16.8915	0.61
e_gw1.2.1348.1	Aspni5_174930	#N/A	#N/A	#N/A	1.99	1.06	2.62	1.89	0.4531	1.24	0.94	1.2	1.12667	0.0940449	0.042	0.628507	2.03	2.45	2.56	2.34667	0.161486	0.25	1.31951	2.46	2.21	2.335	0.125	0.88	1.05117	2.22	1.98	2.76	2.32	0.230651	0.59	0.876606	2.01	2.48	2.27	2.25333	0.135933	0.94	0.977386	1.18	0.79	2.1	1.35667	0.388344	0.043
e_gw1.2.2422.1	Aspni5_174816	#N/A	#N/A	#N/A	40.16	24.21	35.6	33.3233	4.743	9.63	8.27	9.16	9.02	0.39879	5.4e-12	0.287175	21.06	25.64	40.8	29.1667	5.96504	0.82	0.937571	45.41	28.33	36.87	8.54	0.54	1.16473	6.03	6.89	6.9	6.60667	0.288348	1.4e-21	5.27803	10.26	16.77	11.66	12.8967	1.97839	7e-10	3.03143	11.69	9.94	20.52	14.05	3.27421	4.1e-08
e_gw1.2.1485.1	Aspni5_174793	#N/A	#N/A	#N/A	0	0	0	0	0	0	0	0	0	0	NA	#VALUE!	0	0	0	0	0	NA	#VALUE!	0	0	0	0	NA	#VALUE!	0	0	0	0	0	NA	#VALUE!	0	0	0	0	0	NA	#VALUE!	0	0	0	0	0	NA
e_gw1.2.910.1	Aspni5_174574	#N/A	#N/A	#N/A	1.25	2.42	1.54	1.73667	0.351773	1.66	3.06	2.05	2.25667	0.417146	0.36	1.41421	3.2	3.18	3.1	3.16	0.0305505	0.034	2	1.51	4.76	3.135	1.625	0.31	0.68302	3.02	4.78	5.46	4.42	0.727003	0.0023	0.406126	1.99	2.38	2.46	2.27667	0.145182	0.67	0.852635	2.7	1.56	1.49	1.91667	0.392188	0.91
e_gw1.2.1726.1	Aspni5_174067	#N/A	#N/A	#N/A	34.43	29.55	33.24	32.4067	1.46906	36.7	38.76	35.84	37.1	0.866333	0.024	1.21419	26.92	33.26	38.33	32.8367	3.30058	0.38	1.09429	50.18	60.25	55.215	5.035	0.0012	0.747425	55.5	59.26	60.08	58.28	1.41001	1.1e-11	0.598739	52.18	53.48	56.95	54.2033	1.42368	7.5e-07	0.68302	39.11	38.78	51.9	43.2633	4.31938	0.022
e_gw1.2.831.1	Aspni5_174018	#N/A	#N/A	#N/A	1.51	1.75	1.17	1.47667	0.168259	1.68	1.52	1.58	1.59333	0.0466667	0.69	1.16473	0.98	1.21	1.46	1.21667	0.138604	0.81	0.90125	2.48	1.3	1.89	0.59	0.99	0.993299	0.83	0.76	0.68	0.756667	0.0433333	0.018	2.14355	0.9	0.99	0.62	0.836667	0.111405	0.019	2	0.73	1.41	0.91	1.01667	0.203415	0.1
e_gw1.2.792.1	Aspni5_173968	#N/A	#N/A	#N/A	1.42	1.58	1.74	1.58	0.092376	1.95	2.11	1.89	1.98333	0.0656591	0.28	1.33793	0.74	1.17	1.39	1.1	0.190875	0.35	0.752623	3.64	2.96	3.3	0.34	0.056	0.61132	2.72	3.84	2.36	2.97333	0.445621	0.016	0.578344	2.69	2.68	3.03	2.8	0.115036	0.052	0.63728	3.51	3.09	3.63	3.41	0.163707	0.0021
e_gw1.2.2372.1	Aspni5_173921	#N/A	#N/A	#N/A	3.29	7.62	4.68	5.19667	1.27638	2.54	2.96	2.46	2.65333	0.155063	0.054	0.547147	1.43	0.88	2.08	1.46333	0.346811	0.00013	0.307786	4.9	2.73	3.815	1.085	0.11	1.7411	0.99	1.81	0.87	1.22333	0.295372	8.6e-08	4.59479	1.35	2.15	1.54	1.68	0.241316	6.9e-06	3.4822	2.34	2.36	2.89	2.53	0.180093	0.0053
e_gw1.2.2473.1	Aspni5_173527	#N/A	#N/A	#N/A	0.07	0.05	0	0.04	0.0208167	0.03	0	0	0.01	0.01	0.54	0.353553	0.06	0.05	0	0.0366667	0.0185592	0.98	0.965936	0.06	0.13	0.095	0.035	0.56	0.524858	0.05	0.16	0.2	0.136667	0.0448454	0.15	0.287175	0.25	0.35	0.34	0.313333	0.031798	0.014	0.143587	0.49	0.12	0.8	0.47	0.196554	0.0017
e_gw1.2.883.1	Aspni5_173451	#N/A	#N/A	#N/A	0.56	0.21	1.41	0.726667	0.356293	0.17	0.05	0.05	0.09	0.04	0.0022	0.143587	0.4	0.33	0.57	0.433333	0.0712585	0.46	0.641713	3.84	9.45	6.645	2.805	1.8e-05	0.143587	0.44	0.2	0.67	0.436667	0.135688	0.29	1.72907	0.91	0.84	1.53	1.09333	0.219266	0.62	0.773782	2.62	2.19	4.1	2.97	0.578475	0.0027
e_gw1.2.2607.1	Aspni5_173310	#N/A	#N/A	#N/A	35.96	30.51	29.54	32.0033	1.99805	20.85	19.76	24.59	21.7333	1.46258	0.11	0.721965	18.45	25.3	29.61	24.4533	3.24931	0.4	0.823591	36.31	24.97	30.64	5.67	0.19	1.34723	19.89	19.95	20.26	20.0333	0.114649	0.0034	1.71713	16.69	17.23	14.43	16.1167	0.857619	4.6e-06	2.2974	15.07	17.91	15.52	16.1667	0.881293	1.8e-05
e_gw1.2.2515.1	Aspni5_173096	#N/A	#N/A	#N/A	1.35	1.34	2.23	1.64	0.295014	0.42	0.8	0.95	0.723333	0.157727	0.014	0.466516	1.45	1.29	1.18	1.30667	0.0783865	0.71	0.864537	3.1	3.55	3.325	0.225	0.15	0.632878	2.96	1.27	3.62	2.61667	0.69977	0.13	0.659754	2.06	0.98	2.08	1.70667	0.363379	0.85	1.06955	2.7	1.73	3.1	2.51	0.406735	0.26
e_gw1.2.2388.1	Aspni5_173093	#N/A	#N/A	#N/A	0.3	0.34	0.68	0.44	0.120554	0.19	0.13	0.17	0.163333	0.0176383	0.069	0.406126	0.44	0.49	0.33	0.42	0.0472582	0.96	1.03598	2.65	3.21	2.93	0.28	6.1e-05	0.189465	0.82	0.67	1.66	1.05	0.308058	0.04	0.435275	2.53	3.56	3.35	3.14667	0.314236	5.5e-07	0.164938	2.64	3.87	13.43	6.64667	3.4102	4.8e-13
e_gw1.1.2015.1	Aspni5_172773	#N/A	#N/A	#N/A	20.22	14.19	16.18	16.8633	1.77393	10.94	12.27	10.48	11.23	0.536687	0.12	0.707107	15.67	15.7	16.73	16.0333	0.348441	0.93	1.03097	6.84	4.14	5.49	1.35	5.5e-10	4	20.07	14.37	11.79	15.41	2.44614	0.46	1.18921	7.56	9.11	7.21	7.96	0.583809	5.8e-06	2.46229	2.79	5.84	4.52	4.38333	0.883107	1.5e-13
e_gw1.1.1009.1	Aspni5_172579	#N/A	#N/A	#N/A	2.13	1.82	2.59	2.18	0.223681	0.98	0.4	0.91	0.763333	0.182787	0.033	0.378929	0.53	1	1.35	0.96	0.237557	0.11	0.466516	28.17	25.52	26.845	1.325	5.3e-09	0.101532	21.38	16.93	84.34	40.8833	21.7663	2.7e-17	0.0544094	75.15	63.67	86.56	75.1267	6.60778	5.5e-24	0.0334929	24.01	27.95	46.06	32.6733	6.78928	3.3e-14
e_gw1.1.852.1	Aspni5_172534	#N/A	#N/A	#N/A	1.46	0.79	0.77	1.00667	0.22674	0.77	1.39	1.01	1.05667	0.180493	0.84	1.07923	0.75	0.83	1.35	0.976667	0.18809	0.91	1.04972	1.61	1.11	1.36	0.25	0.94	0.96929	1.06	1.14	0.98	1.06	0.046188	0.89	1.05117	1.24	0.75	0.98	0.99	0.141539	0.66	1.1487	0.55	0.68	1.1	0.776667	0.165965	0.2
e_gw1.1.2286.1	Aspni5_172122	#N/A	#N/A	#N/A	0	0	0	0	0	0	0	0	0	0	NA	#VALUE!	0	0	0	0	0	NA	#VALUE!	0	0	0	0	NA	#VALUE!	0	0	0	0	0	NA	#VALUE!	0	0	0	0	0	NA	#VALUE!	0	0	0	0	0	NA
e_gw1.1.122.1	Aspni5_171978	#N/A	#N/A	#N/A	14.71	21.06	15.13	16.9667	2.05025	21.33	19.09	19.67	20.03	0.671218	0.1	1.26576	14.9	14.63	14.62	14.7167	0.0917121	0.79	0.948684	18.31	14.73	16.52	1.79	0.077	1.31039	22.85	23.08	24.68	23.5367	0.575509	0.048	0.768438	22.06	21.3	20.05	21.1367	0.585956	0.53	0.913831	21.11	23.27	19.22	21.2	1.17	0.31
e_gw1.1.1573.1	Aspni5_171426	#N/A	#N/A	#N/A	0.11	0	0.08	0.0633333	0.0328295	0	0.04	0.04	0.0266667	0.0133333	NA	0.435275	0.17	0	0.18	0.116667	0.0584047	NA	2	0.36	0.07	0.215	0.145	0.33	0.406126	0.05	0.17	0.14	0.12	0.0360555	0.59	0.594604	0.05	0.11	0.1	0.0866667	0.0185592	0.94	0.913831	0.03	0.07	0.19	0.0966667	0.048074	0.81
e_gw1.1.2789.1	Aspni5_171344	#N/A	#N/A	#N/A	7.94	13.36	7.6	9.63333	1.86592	4.87	4.11	5.63	4.87	0.438786	0.027	0.543367	2.81	1.39	4.45	2.88333	0.884107	9e-05	0.329877	10.75	5.57	8.16	2.59	0.18	1.50525	2.06	2.86	1.25	2.05667	0.46477	1.2e-09	5.27803	3.14	2.72	3.22	3.02667	0.155063	6.1e-07	3.4822	4.83	7.23	3.81	5.29	1.01371	0.0071
e_gw1.1.1733.1	Aspni5_171334	#N/A	#N/A	#N/A	0.47	0.58	0.42	0.49	0.0472582	0.4	0.66	0.45	0.503333	0.079652	0.91	1.09429	0.56	0.41	0.42	0.463333	0.0484195	0.97	1.03311	0.79	0.3	0.545	0.245	0.85	1.16473	0.15	0.21	0.18	0.18	0.0173205	0.075	3.03143	0.25	0.3	0.12	0.223333	0.0536449	0.11	2.46229	0.41	0.56	0.18	0.383333	0.110504	0.59
e_gw1.1.1190.1	Aspni5_171303	#N/A	#N/A	#N/A	38.1	68.4	41.64	49.38	9.56475	59.4	74.25	59.49	64.38	4.93507	0.0058	1.39474	25.54	25.45	28.98	26.6567	1.16196	6.1e-06	0.586417	71.75	59.85	65.8	5.95	0.81	0.959264	28.04	32.99	23.37	28.1333	2.77745	5.8e-09	1.89212	30.84	49.03	36.36	38.7433	5.38452	0.00076	1.46409	59.41	48.83	47.42	51.8867	3.78362	0.85
e_gw1.1.1969.1	Aspni5_171186	#N/A	#N/A	#N/A	58.89	46.44	56.07	53.8	3.76897	33.44	35.55	27.99	32.3267	2.25226	0.15	0.63728	22.42	35.29	63.44	40.3833	12.1122	0.53	0.80107	58.2	21.23	39.715	18.485	0.084	1.76541	26.57	24.98	17.52	23.0233	2.78969	0.0006	2.46229	23.51	40.55	30.25	31.4367	4.95468	0.014	1.97247	24.04	35.42	47.36	35.6067	6.73255	0.072
e_gw1.1.1295.1	Aspni5_171163	#N/A	#N/A	#N/A	0.09	0.11	0.24	0.146667	0.0470225	0.4	0.54	0.69	0.543333	0.0837324	0.0045	4	0.26	0.24	0.23	0.243333	0.00881917	0.32	1.8025	1.66	20.87	11.265	9.605	9e-20	0.015625	0.1	0.05	0.07	0.0733333	0.0145297	0.21	2.14355	0.07	0.13	0.05	0.0833333	0.024037	0.17	2.14355	0.14	0.13	0.55	0.273333	0.138363	0.35
e_gw1.1.1056.1	Aspni5_170954	#N/A	#N/A	#N/A	68.32	45.65	49.16	54.3767	7.04491	30.69	24.66	29.08	28.1433	1.80261	0.11	0.550953	37.73	78.31	83.74	66.5933	14.5165	0.54	1.31039	49.39	10.39	29.89	19.5	0.024	2.46229	11	9.43	13.38	11.27	1.14823	3.5e-07	5.27803	8.73	5.56	5.06	6.45	1.1491	2e-12	9.18959	8.12	6.1	2.69	5.63667	1.58453	4.3e-13
e_gw1.1.2644.1	Aspni5_170950	#N/A	#N/A	#N/A	1.75	3.34	0.7	1.93	0.767398	0.92	0.38	0.57	0.623333	0.158149	0.013	0.353553	0.43	1.02	1.61	1.02	0.340637	0.22	0.578344	0.42	0.55	0.485	0.065	0.00037	4.92458	1.27	0.64	1.23	1.04667	0.203661	0.1	1.90528	2.21	2.07	1.73	2.00333	0.142517	0.88	1.07177	0.71	0.29	1.15	0.716667	0.248283	0.0076
e_gw1.1.2458.1	Aspni5_170908	#N/A	#N/A	#N/A	0	0	0	0	0	0	0	0	0	0	NA	#VALUE!	0	0	0	0	0	NA	#VALUE!	0	0	0	0	NA	#VALUE!	0	0	0	0	0	NA	#VALUE!	0	0	0	0	0	NA	#VALUE!	0	0	0	0	0	NA
e_gw1.1.599.1	Aspni5_170788	#N/A	#N/A	#N/A	1.44	0.6	1.55	1.19667	0.300019	1.41	0.73	1.62	1.25333	0.268597	0.84	1.10191	0.49	0.19	0.52	0.4	0.105357	0.0097	0.378929	2.38	4.73	3.555	1.175	0.018	0.435275	0.32	0.29	0.27	0.293333	0.0145297	5e-05	4.59479	0.54	0.61	0.88	0.676667	0.103655	0.034	2	0.62	0.18	1.71	0.836667	0.454765	0.2
e_gw1.1.2333.1	Aspni5_170777	#N/A	#N/A	#N/A	0.66	0.59	0.28	0.51	0.116762	0.77	0.62	0.81	0.733333	0.0578312	0.12	1.54756	0.28	0.27	0.31	0.286667	0.0120185	0.15	0.619854	3.18	2.26	2.72	0.46	1.5e-09	0.233258	4.94	3.65	7.04	5.21	0.987877	1.6e-27	0.101532	4.81	6.28	5.27	5.45333	0.43414	7.9e-27	0.108819	3.44	4.53	6.01	4.66	0.744737	8.9e-24
e_gw1.1.2065.1	Aspni5_170649	#N/A	#N/A	#N/A	11.09	16.49	9.94	12.5067	2.01914	9.05	7.01	14.24	10.1	2.15214	0.72	0.864537	11.21	8.26	8.4	9.29	0.96085	0.63	0.817902	7.93	3.52	5.725	2.205	0.0025	2.82843	10.76	7.91	12.06	10.2433	1.22554	0.45	1.30134	6.29	5.25	5.16	5.56667	0.362599	0.0019	2.46229	7.63	4.79	4.24	5.55333	1.0504	0.0036
e_gw1.1.1660.1	Aspni5_170612	#N/A	#N/A	#N/A	46.51	27.58	42.31	38.8	5.73952	18.26	15.23	18.97	17.4867	1.1468	0.0051	0.466516	45.76	53.17	63.49	54.14	5.14114	0.16	1.50525	106.73	84.05	95.39	11.34	0.026	0.521233	60.35	40.42	64.21	54.9933	7.37137	0.31	0.752623	64.46	72.12	72.65	69.7433	2.64609	0.082	0.63728	12.8	20.72	76.32	36.6133	19.9845	0.47
e_gw1.1.1071.1	Aspni5_170177	#N/A	#N/A	#N/A	0.11	0.36	0	0.156667	0.10651	0	0	0.14	0.0466667	0.0466667	NA	0.329877	0.1	0.17	0	0.09	0.0493288	NA	0.628507	0.31	0.11	0.21	0.1	0.91	0.840896	0	0	0	0	0	0.86	4096	0	0	0	0	0	0.86	4096	0.1	0	0.1	0.0666667	0.0333333	0.63
gw1.930.8.1	Aspni5_144329	#N/A	#N/A	#N/A	0	0	0	0	0	0	0	0	0	0	NA	#VALUE!	0	0	0	0	0	NA	#VALUE!	0	0	0	0	NA	#VALUE!	0	0	0	0	0	NA	#VALUE!	0	0	0	0	0	NA	#VALUE!	0	0	0	0	0	NA
gw1.724.6.1	Aspni5_144328	#N/A	#N/A	#N/A	0	0	0	0	0	0	0	0	0	0	NA	#VALUE!	0	0	0	0	0	NA	#VALUE!	0	0	0	0	NA	#VALUE!	0	0	0	0	0	NA	#VALUE!	0	0	0	0	0	NA	#VALUE!	0	0	0	0	0	NA
gw1.1423.9.1	Aspni5_144312	#N/A	#N/A	#N/A	0	0	0	0	0	0	0	0	0	0	NA	#VALUE!	0	0	0	0	0	NA	#VALUE!	0	0	0	0	NA	#VALUE!	0	0	0	0	0	NA	#VALUE!	0	0	0	0	0	NA	#VALUE!	0	0	0	0	0	NA
gw1.1446.4.1	Aspni5_144309	#N/A	#N/A	#N/A	0	0	0	0	0	0	0	0	0	0	NA	#VALUE!	0	0	0	0	0	NA	#VALUE!	0	0	0	0	NA	#VALUE!	0	0	0	0	0	NA	#VALUE!	0	0	0	0	0	NA	#VALUE!	0	0	0	0	0	NA
gw1.1194.5.1	Aspni5_144306	#N/A	#N/A	#N/A	0	0	0	0	0	0	0	0	0	0	NA	#VALUE!	0	0	0	0	0	NA	#VALUE!	0	0	0	0	NA	#VALUE!	0	0	0	0	0	NA	#VALUE!	0	0	0	0	0	NA	#VALUE!	0	0	0	0	0	NA
gw1.1446.3.1	Aspni5_144296	#N/A	#N/A	#N/A	0	0	0	0	0	0	0	0	0	0	NA	#VALUE!	0	0	0	0	0	NA	#VALUE!	0	0	0	0	NA	#VALUE!	0	0	0	0	0	NA	#VALUE!	0	0	0	0	0	NA	#VALUE!	0	0	0	0	0	NA
gw1.479.9.1	Aspni5_144292	#N/A	#N/A	#N/A	0	0	0	0	0	0	0	0	0	0	NA	#VALUE!	0	0	0	0	0	NA	#VALUE!	0	0	0	0	NA	#VALUE!	0	0	0	0	0	NA	#VALUE!	0	0	0	0	0	NA	#VALUE!	0	0	0	0	0	NA
gw1.822.9.1	Aspni5_144290	#N/A	#N/A	#N/A	0	0	0	0	0	0	0	0	0	0	NA	#VALUE!	0	0	0	0	0	NA	#VALUE!	0	0	0	0	NA	#VALUE!	0	0	0	0	0	NA	#VALUE!	0	0	0	0	0	NA	#VALUE!	0	0	0	0	0	NA
gw1.272.10.1	Aspni5_144289	#N/A	#N/A	#N/A	0	0	0	0	0	0	0	0	0	0	NA	#VALUE!	0	0	0	0	0	NA	#VALUE!	0	0	0	0	NA	#VALUE!	0	0	0	0	0	NA	#VALUE!	0	0	0	0	0	NA	#VALUE!	0	0	0	0	0	NA
gw1.14.669.1	Aspni5_144280	#N/A	#N/A	#N/A	0	0	0	0	0	0	0	0	0	0	NA	#VALUE!	0	0	0	0	0	NA	#VALUE!	0	0	0	0	NA	#VALUE!	0	0	0	0	0	NA	#VALUE!	0	0	0	0	0	NA	#VALUE!	0	0	0	0	0	NA
gw1.158.12.1	Aspni5_144276	#N/A	#N/A	#N/A	0	0	0	0	0	0	0	0	0	0	NA	#VALUE!	0	0	0	0	0	NA	#VALUE!	0	0	0	0	NA	#VALUE!	0	0	0	0	0	NA	#VALUE!	0	0	0	0	0	NA	#VALUE!	0	0	0	0	0	NA
gw1.479.7.1	Aspni5_144275	#N/A	#N/A	#N/A	0	0	0	0	0	0	0	0	0	0	NA	#VALUE!	0	0	0	0	0	NA	#VALUE!	0	0	0	0	NA	#VALUE!	0	0	0	0	0	NA	#VALUE!	0	0	0	0	0	NA	#VALUE!	0	0	0	0	0	NA
gw1.1378.6.1	Aspni5_144273	#N/A	#N/A	#N/A	0	0	0	0	0	0	0	0	0	0	NA	#VALUE!	0	0	0	0	0	NA	#VALUE!	0	0	0	0	NA	#VALUE!	0	0	0	0	0	NA	#VALUE!	0	0	0	0	0	NA	#VALUE!	0	0	0	0	0	NA
gw1.18.490.1	Aspni5_144265	#N/A	#N/A	#N/A	6.94	18.93	9.12	11.6633	3.68743	7.95	8.06	9.59	8.53333	0.529287	0.49	0.795536	19.77	14.26	14.73	16.2533	1.76356	0.13	1.56917	4.7	10.51	7.605	2.905	0.037	1.90528	5.27	5.69	5.47	5.47667	0.121289	0.0035	2.2974	6.53	3.87	5.49	5.29667	0.773937	0.0011	2.46229	5.54	5.84	3.87	5.08333	0.612817	0.00084
gw1.269.10.1	Aspni5_144223	#N/A	#N/A	#N/A	0	0	0	0	0	0	0	0	0	0	NA	#VALUE!	0	0	0	0	0	NA	#VALUE!	0	0	0	0	NA	#VALUE!	0	0	0	0	0	NA	#VALUE!	0	0	0	0	0	NA	#VALUE!	0	0	0	0	0	NA
gw1.724.4.1	Aspni5_144184	#N/A	#N/A	#N/A	0	0	0	0	0	0	0	0	0	0	NA	#VALUE!	0	0	0	0	0	NA	#VALUE!	0	0	0	0	NA	#VALUE!	0	0	0	0	0	NA	#VALUE!	0	0	0	0	0	NA	#VALUE!	0	0	0	0	0	NA
gw1.1378.4.1	Aspni5_144178	#N/A	#N/A	#N/A	0	0	0	0	0	0	0	0	0	0	NA	#VALUE!	0	0	0	0	0	NA	#VALUE!	0	0	0	0	NA	#VALUE!	0	0	0	0	0	NA	#VALUE!	0	0	0	0	0	NA	#VALUE!	0	0	0	0	0	NA
gw1.230.11.1	Aspni5_144168	#N/A	#N/A	#N/A	0.64	0.68	1.35	0.89	0.23029	0	0	0	0	0	NA	1.90735e-06	0	0.33	0	0.11	0.11	NA	0.101532	0	0.63	0.315	0.315	0.44	3.4822	0	0	0	0	0	0.87	32768	0	0	0	0	0	0.86	32768	0	0	0	0	0	0.87
gw1.234.10.1	Aspni5_144147	#N/A	#N/A	#N/A	0.12	0.38	0.25	0.25	0.0750555	0	0	0	0	0	NA	3.8147e-06	0	0	0	0	0	NA	3.8147e-06	0	0	0	0	NA	16384	0	0	0	0	0	NA	16384	0	0.18	0	0.06	0.06	NA	6.06287	0	0	0	0	0	NA
gw1.337.8.1	Aspni5_144129	#N/A	#N/A	#N/A	15.52	4.24	9.29	9.68333	3.26219	1.87	1.96	1.97	1.93333	0.031798	NA	0.217638	2.71	1.63	4.64	2.99333	0.880385	NA	0.329877	4.35	4.45	4.4	0.05	NA	2.82843	0.39	0.84	1.03	0.753333	0.189766	NA	12.996	0.4	0.4	1	0.6	0.2	NA	18.3792	2.08	0.5	0	0.86	0.626844	NA
gw1.312.7.1	Aspni5_144122	#N/A	#N/A	#N/A	0	0	0	0	0	0	0	0	0	0	NA	#VALUE!	0	0	0	0	0	NA	#VALUE!	0	0	0	0	NA	#VALUE!	0	0	0	0	0	NA	#VALUE!	0	0	0	0	0	NA	#VALUE!	0	0	0	0	0	NA
gw1.249.8.1	Aspni5_144119	#N/A	#N/A	#N/A	0	0	0	0	0	0	0	0	0	0	NA	#VALUE!	0	0	0	0	0	NA	#VALUE!	0	0	0	0	NA	#VALUE!	0	0	0	0	0	NA	#VALUE!	0	0	0	0	0	NA	#VALUE!	0	0	0	0	0	NA
gw1.329.7.1	Aspni5_144116	#N/A	#N/A	#N/A	0	0	0	0	0	0	0	0	0	0	NA	#VALUE!	0	0	0	0	0	NA	#VALUE!	0	0	0	0	NA	#VALUE!	0	0	0	0	0	NA	#VALUE!	0	0	0	0	0	NA	#VALUE!	0	0	0	0	0	NA
gw1.256.7.1	Aspni5_144115	#N/A	#N/A	#N/A	0	0	0	0	0	0	0	0	0	0	NA	0.466516	0	0	0	0	0	NA	0.435275	0	0	0	0	NA	0.466516	0	0	0	0	0	NA	0.466516	0	0	0	0	0	NA	0.466516	0	0	0	0	0	NA
gw1.299.6.1	Aspni5_144113	#N/A	#N/A	#N/A	0	0	0	0	0	0	0	0	0	0	NA	#VALUE!	0	0	0	0	0	NA	#VALUE!	0	0	0	0	NA	#VALUE!	0	0	0	0	0	NA	#VALUE!	0	0	0	0	0	NA	#VALUE!	0	0	0	0	0	NA
gw1.109.11.1	Aspni5_144106	#N/A	#N/A	#N/A	0	0	0	0	0	0	0	0	0	0	NA	#VALUE!	0	0	0	0	0	NA	#VALUE!	0	0	0	0	NA	#VALUE!	0	0	0	0	0	NA	#VALUE!	0	0	0	0	0	NA	#VALUE!	0	0	0	0	0	NA
gw1.135.11.1	Aspni5_144102	#N/A	#N/A	#N/A	0	0	0	0	0	0	0	0	0	0	NA	#VALUE!	0	0	0	0	0	NA	#VALUE!	0	0	0	0	NA	#VALUE!	0	0	0	0	0	NA	#VALUE!	0	0	0	0	0	NA	#VALUE!	0	0	0	0	0	NA
gw1.91.10.1	Aspni5_144099	#N/A	#N/A	#N/A	0	0	0	0	0	0	0	0	0	0	NA	#VALUE!	0	0	0	0	0	NA	#VALUE!	0	0	0	0	NA	#VALUE!	0	0	0	0	0	NA	#VALUE!	0	0	0	0	0	NA	#VALUE!	0	0	0	0	0	NA
gw1.142.12.1	Aspni5_144093	#N/A	#N/A	#N/A	0	0	0	0	0	0	0	0	0	0	NA	#VALUE!	0	0	0	0	0	NA	#VALUE!	0	0	0	0	NA	#VALUE!	0	0	0	0	0	NA	#VALUE!	0	0	0	0	0	NA	#VALUE!	0	0	0	0	0	NA
gw1.237.8.1	Aspni5_144083	#N/A	#N/A	#N/A	0	0	0	0	0	0	0	0	0	0	NA	#VALUE!	0	0	0	0	0	NA	#VALUE!	0	0	0	0	NA	#VALUE!	0	0	0	0	0	NA	#VALUE!	0	0	0	0	0	NA	#VALUE!	0	0	0	0	0	NA
gw1.299.2.1	Aspni5_144073	#N/A	#N/A	#N/A	0	0	0	0	0	0	0	0	0	0	NA	#VALUE!	0	0	0	0	0	NA	#VALUE!	0	0	0	0	NA	#VALUE!	0	0	0	0	0	NA	#VALUE!	0	0	0	0	0	NA	#VALUE!	0	0	0	0	0	NA
gw1.329.4.1	Aspni5_144059	#N/A	#N/A	#N/A	0	0	0	0	0	0	0	0	0	0	NA	#VALUE!	0	0	0	0	0	NA	#VALUE!	0	0	0	0	NA	#VALUE!	0	0	0	0	0	NA	#VALUE!	0	0	0	0	0	NA	#VALUE!	0	0	0	0	0	NA
gw1.109.10.1	Aspni5_144056	#N/A	#N/A	#N/A	0	0	0	0	0	0	0	0	0	0	NA	#VALUE!	0	0	0	0	0	NA	#VALUE!	0	0	0	0	NA	#VALUE!	0	0	0	0	0	NA	#VALUE!	0	0	0	0	0	NA	#VALUE!	0	0	0	0	0	NA
gw1.666.4.1	Aspni5_144054	#N/A	#N/A	#N/A	0	0	0	0	0	0	0	0	0	0	NA	#VALUE!	0	0	0	0	0	NA	#VALUE!	0	0	0	0	NA	#VALUE!	0	0	0	0	0	NA	#VALUE!	0	0	0	0	0	NA	#VALUE!	0	0	0	0	0	NA
gw1.135.9.1	Aspni5_144041	#N/A	#N/A	#N/A	0	0	0	0	0	0	0	0	0	0	NA	#VALUE!	0	0	0	0	0	NA	#VALUE!	0	0	0	0	NA	#VALUE!	0	0	0	0	0	NA	#VALUE!	0	0	0	0	0	NA	#VALUE!	0	0	0	0	0	NA
gw1.142.11.1	Aspni5_144040	#N/A	#N/A	#N/A	0	0	0	0	0	0	0	0	0	0	NA	#VALUE!	0	0	0	0	0	NA	#VALUE!	0	0	0	0	NA	#VALUE!	0	0	0	0	0	NA	#VALUE!	0	0	0	0	0	NA	#VALUE!	0	0	0	0	0	NA
gw1.237.7.1	Aspni5_144011	#N/A	#N/A	#N/A	0	0	0	0	0	0	0	0	0	0	NA	#VALUE!	0	0	0	0	0	NA	#VALUE!	0	0	0	0	NA	#VALUE!	0	0	0	0	0	NA	#VALUE!	0	0	0	0	0	NA	#VALUE!	0	0	0	0	0	NA
gw1.249.6.1	Aspni5_144009	#N/A	#N/A	#N/A	0	0	0	0	0	0	0	0	0	0	NA	#VALUE!	0	0	0	0	0	NA	#VALUE!	0	0	0	0	NA	#VALUE!	0	0	0	0	0	NA	#VALUE!	0	0	0	0	0	NA	#VALUE!	0	0	0	0	0	NA
gw1.272.7.1	Aspni5_144007	#N/A	#N/A	#N/A	0	0	0	0	0	0	0	0	0	0	NA	#VALUE!	0	0	0	0	0	NA	#VALUE!	0	0	0	0	NA	#VALUE!	0	0	0	0	0	NA	#VALUE!	0	0	0	0	0	NA	#VALUE!	0	0	0	0	0	NA
gw1.274.7.1	Aspni5_144005	#N/A	#N/A	#N/A	0	0	0	0	0	0	0	0	0	0	NA	#VALUE!	0	0	0	0	0	NA	#VALUE!	0	0	0	0	NA	#VALUE!	0	0	0	0	0	NA	#VALUE!	0	0	0	0	0	NA	#VALUE!	0	0	0	0	0	NA
gw1.230.8.1	Aspni5_143976	#N/A	#N/A	#N/A	0	0	0	0	0	0	0	0	0	0	NA	#VALUE!	0	0	0	0	0	NA	#VALUE!	0	0	0	0	NA	#VALUE!	0	0	0	0	0	NA	#VALUE!	0	0	0	0	0	NA	#VALUE!	0	0	0	0	0	NA
gw1.1.2792.1	Aspni5_143973	#N/A	#N/A	#N/A	58.01	39.29	61.92	53.0733	6.98349	99.44	86.28	89.02	91.58	4.00881	0.012	1.82766	69.07	61.97	42.86	57.9667	7.82647	0.56	1.19748	14.33	25.71	20.02	5.69	2.4e-06	3.4822	45.29	55.12	65.53	55.3133	5.84358	0.94	1.02669	73.28	59.23	60.8	64.4367	4.44483	0.83	0.936921	110.39	60.12	80.62	83.71	14.5937	0.13
gw1.12.835.1	Aspni5_143971	#N/A	#N/A	#N/A	74.57	95.67	123.04	97.76	14.0311	97.8	88.93	93.71	93.48	2.56313	0.98	1.02172	104.47	82.41	89.08	91.9867	6.53191	0.96	1.0324	61.84	36.12	48.98	12.86	0.036	2.63902	46.63	65.08	47.99	53.2333	5.93633	0.091	1.97247	44.85	29.72	43.8	39.4567	4.87776	0.0075	2.82843	52.58	150.96	26.03	76.5233	37.9993	0.54
gw1.262.5.1	Aspni5_143955	#N/A	#N/A	#N/A	0	0	0	0	0	0	0	0	0	0	NA	#VALUE!	0	0	0	0	0	NA	#VALUE!	0	0	0	0	NA	#VALUE!	0	0	0	0	0	NA	#VALUE!	0	0	0	0	0	NA	#VALUE!	0	0	0	0	0	NA
gw1.135.5.1	Aspni5_143951	#N/A	#N/A	#N/A	0	0	0	0	0	0	0	0	0	0	NA	#VALUE!	0	0	0	0	0	NA	#VALUE!	0	0	0	0	NA	#VALUE!	0	0	0	0	0	NA	#VALUE!	0	0	0	0	0	NA	#VALUE!	0	0	0	0	0	NA
gw1.142.9.1	Aspni5_143949	#N/A	#N/A	#N/A	0	0	0	0	0	0	0	0	0	0	NA	#VALUE!	0	0	0	0	0	NA	#VALUE!	0	0	0	0	NA	#VALUE!	0	0	0	0	0	NA	#VALUE!	0	0	0	0	0	NA	#VALUE!	0	0	0	0	0	NA
gw1.11.1214.1	Aspni5_143946	#N/A	#N/A	#N/A	2401.82	1358.78	1990.57	1917.06	303.335	1950.37	1980.04	1800.6	1910.34	55.5328	0.93	1.05922	2641.49	2478.61	2158.58	2426.23	141.843	0.53	1.38511	538.91	603.75	571.33	32.42	0.001	4.28709	1019.22	1530.11	1068.96	1206.1	162.642	0.2	1.71713	1527.78	859.51	933.81	1107.03	211.464	0.1	1.95884	867.88	2260.98	305.06	1144.64	581.335	0.21
gw1.91.6.1	Aspni5_143939	#N/A	#N/A	#N/A	0	0	0	0	0	0	0	0	0	0	NA	#VALUE!	0	0	0	0	0	NA	#VALUE!	0	0	0	0	NA	#VALUE!	0	0	0	0	0	NA	#VALUE!	0	0	0	0	0	NA	#VALUE!	0	0	0	0	0	NA
gw1.14.662.1	Aspni5_143897	#N/A	#N/A	#N/A	0	0	0	0	0	0	0	0	0	0	NA	#VALUE!	0	0	0	0	0	NA	#VALUE!	0	0	0	0	NA	#VALUE!	0	0	0	0	0	NA	#VALUE!	0	0	0	0	0	NA	#VALUE!	0	0	0	0	0	NA
gw1.14.660.1	Aspni5_143884	#N/A	#N/A	#N/A	0	0	0	0	0	0	0	0	0	0	NA	#VALUE!	0	0	0	0	0	NA	#VALUE!	0	0	0	0	NA	#VALUE!	0	0	0	0	0	NA	#VALUE!	0	0	0	0	0	NA	#VALUE!	0	0	0	0	0	NA
gw1.1.2777.1	Aspni5_143825	#N/A	#N/A	#N/A	5.75	10.71	4.1	6.85333	1.98629	93.49	110.7	78.2	94.13	9.3874	2.3e-10	14.9285	90.93	52.19	52.14	65.0867	12.9217	1.1e-07	10.5561	12.98	7.62	10.3	2.68	0.81	0.846745	43.64	42.97	19.11	35.24	8.06732	0.0003	0.203063	43.3	37.2	27.51	36.0033	4.59728	0.00037	0.217638	4.43	1.15	3.84	3.14	1.00947	0.095
gw1.10.1238.1	Aspni5_143807	#N/A	#N/A	#N/A	288.98	280.02	211.42	260.14	24.4969	361.89	353.35	357.94	357.727	2.46759	0.023	1.46409	186.96	203.58	238.18	209.573	15.0866	0.51	0.870551	328.52	238.12	283.32	45.2	0.42	1.18099	378.59	395.2	388.65	387.48	4.83045	0.043	0.721965	327.88	313.07	328.45	323.133	5.03436	0.65	0.920188	244.84	262.22	265.8	257.62	6.47303	0.61
gw1.115.1.1	Aspni5_143721	#N/A	#N/A	#N/A	0	0	0	0	0	0	0	0	0	0	NA	#VALUE!	0	0	0	0	0	NA	#VALUE!	0	0	0	0	NA	#VALUE!	0	0	0	0	0	NA	#VALUE!	0	0	0	0	0	NA	#VALUE!	0	0	0	0	0	NA
gw1.101.4.1	Aspni5_143688	#N/A	#N/A	#N/A	10.11	6.65	7.92	8.22667	1.01052	1.56	0.9	1.38	1.28	0.196977	NA	0.164938	1.93	1.71	2.9	2.18	0.365559	NA	0.287175	3.09	1.96	2.525	0.565	NA	4.28709	0.49	0.46	0.79	0.58	0.105357	NA	14.9285	1.21	0.58	0.73	0.84	0.19	NA	11.3137	0.84	0.64	0.44	0.64	0.11547	NA
gw1.91.5.1	Aspni5_143513	#N/A	#N/A	#N/A	0	0	0	0	0	0	0	0	0	0	NA	#VALUE!	0	0	0	0	0	NA	#VALUE!	0	0	0	0	NA	#VALUE!	0	0	0	0	0	NA	#VALUE!	0	0	0	0	0	NA	#VALUE!	0	0	0	0	0	NA
gw1.21.205.1	Aspni5_143500	#N/A	#N/A	#N/A	0	0	0	0	0	0	0	0	0	0	NA	0.101532	0	0	0.1	0.0333333	0.0333333	NA	16384	0	0	0	0	NA	0.101532	0	0	0	0	0	NA	0.101532	0	0	0	0	0	NA	0.108819	0	0	0	0	0	NA
gw1.12.817.1	Aspni5_143465	#N/A	#N/A	#N/A	2.9	0.4	1.19	1.49667	0.737797	0.63	0.31	0.15	0.363333	0.141107	0.024	0.25	0.81	3.65	1.14	1.86667	0.896741	0.77	1.20581	13.55	11.83	12.69	0.86	2.4e-05	0.153893	1.28	0.79	0.97	1.01333	0.143101	0.33	1.67018	0.66	1.87	0.47	1	0.438444	0.18	1.94531	0.11	0	1.57	0.56	0.505997	0.046
gw1.18.476.1	Aspni5_143462	#N/A	#N/A	#N/A	2.9	2.39	3.91	3.06667	0.446629	0.58	0.71	0.86	0.716667	0.0808977	0.0056	0.25	4.38	4.25	2.2	3.61	0.705998	0.67	1.28343	1.99	1.02	1.505	0.485	0.062	2.63902	0.34	1.27	2.06	1.22333	0.497069	0.044	2.46229	1.14	1.04	2.49	1.55667	0.467559	0.073	2.2974	2.71	1.52	4.56	2.93	0.88444	0.79
gw1.12.816.1	Aspni5_143436	#N/A	#N/A	#N/A	0.08	0	0.18	0.0866667	0.0520683	0.08	0.1	0.1	0.0933333	0.00666667	0.97	1.06511	0	0	0	0	0	0.98	7.62939e-06	0.23	0.17	0.2	0.03	0.7	0.624165	0.37	0.4	1.18	0.65	0.265141	0.024	0.143587	0.06	0	0.16	0.0733333	0.0466667	0.83	1.34723	0.15	0	0.08	0.0766667	0.0433333	0.89
gw1.5.1721.1	Aspni5_143382	#N/A	#N/A	#N/A	5.83	4.52	7.94	6.09667	0.996232	6.73	7.83	6.47	7.01	0.416813	0.53	1.20581	3.78	7.84	6.7	6.10667	1.20898	0.89	1.05336	17.77	23.15	20.46	2.69	9.8e-05	0.378929	4.63	4.65	4.67	4.65	0.011547	0.19	1.41421	9.31	12.41	8.73	10.15	1.14234	0.14	0.697372	7.3	5.78	14.18	9.08667	2.58419	0.27
gw1.1.2725.1	Aspni5_143287	#N/A	#N/A	#N/A	0	0	0	0	0	0	0	0	0	0	NA	0.0412346	0.05	0	0.04	0.03	0.0152753	NA	8192	0.09	0.15	0.12	0.03	NA	3.8147e-06	0	0	0	0	0	NA	0.0412346	0.04	0.15	0	0.0633333	0.0448454	NA	7.62939e-06	0	0	0	0	0	NA
gw1.10.1193.1	Aspni5_143091	#N/A	#N/A	#N/A	1.87	2.84	2.05	2.25333	0.2979	1.63	1.72	2.39	1.91333	0.239745	0.85	0.913831	2.36	2.25	2.51	2.37333	0.075351	0.75	1.16473	5.63	3.96	4.795	0.835	0.17	0.594604	2.03	2.19	1.86	2.02667	0.0952774	0.68	1.18099	2.41	3.13	2.83	2.79	0.208806	0.84	0.913831	2.76	1.9	3.48	2.71333	0.456703	0.8
gw1.22.118.1	Aspni5_143038	#N/A	#N/A	#N/A	0.08	0	0.16	0.08	0.046188	0	0	0	0	0	NA	7.62939e-06	0.14	0	0	0.0466667	0.0466667	NA	0.668964	0.07	0	0.035	0.035	NA	3.03143	0	0	0	0	0	NA	8192	0.06	0.22	0	0.0933333	0.0656591	NA	1.1487	0.07	0	0	0.0233333	0.0233333	NA
gw1.12.810.1	Aspni5_143018	#N/A	#N/A	#N/A	22.84	13.3	19.77	18.6367	2.81166	11.63	11.86	13.62	12.37	0.628517	0.33	0.707107	19.5	25.38	25.57	23.4833	1.99242	0.42	1.3566	44.58	13.92	29.25	15.33	0.67	0.835088	26.61	18.47	24.81	23.2967	2.46864	0.68	0.858565	24.89	22.34	20.57	22.6	1.25383	0.88	0.940174	11.52	12.4	13.15	12.3567	0.471039	0.12
gw1.1.2650.1	Aspni5_142713	#N/A	#N/A	#N/A	5.61	4.55	4.62	4.92667	0.342264	2.92	2.48	2.2	2.53333	0.20955	0.057	0.547147	2.43	4.09	4.12	3.54667	0.5584	0.48	0.773782	23.14	10.7	16.92	6.22	0.0017	0.378929	1.09	1.33	1.05	1.15667	0.0874325	2.6e-07	4.59479	1.49	3.51	1.45	2.15	0.680098	0.00049	2.63902	1.79	3.44	2.74	2.65667	0.478133	0.014
gw1.1.2627.1	Aspni5_142500	#N/A	#N/A	#N/A	0.9	3.98	0.61	1.83	1.07825	5.08	3	4.75	4.27667	0.645403	0.28	2.46229	5.33	3.53	3.03	3.96333	0.698411	0.33	2.46229	0.35	0.13	0.24	0.11	0.015	9.84916	0.47	0.3	1.64	0.803333	0.421202	0.32	2.2974	1.31	0.48	3.48	1.75667	0.894359	0.88	1.16473	5.17	0.84	0.98	2.33	1.42058	0.85
gw1.21.196.1	Aspni5_142432	#N/A	#N/A	#N/A	0	0	0	0	0	0	0	0	0	0	NA	#VALUE!	0	0	0	0	0	NA	#VALUE!	0	0	0	0	NA	#VALUE!	0	0	0	0	0	NA	#VALUE!	0	0	0	0	0	NA	#VALUE!	0	0	0	0	0	NA
gw1.5.1636.1	Aspni5_142342	#N/A	#N/A	#N/A	20.45	12.14	21.16	17.9167	2.8956	4.16	4.85	5.08	4.69667	0.276426	2.1e-07	0.287175	14.34	25.36	28.24	22.6467	4.23573	0.32	1.3566	36.07	51.49	43.78	7.71	0.021	0.521233	11.41	10.68	18.14	13.41	2.37437	0.18	1.42405	29.26	35.72	29.08	31.3533	2.18395	0.097	0.655197	19.1	23.98	34.83	25.97	4.64859	0.34
gw1.12.766.1	Aspni5_142179	#N/A	#N/A	#N/A	0.25	0.26	0.13	0.213333	0.0417665	0.08	0.15	0.3	0.176667	0.0648931	0.89	0.888843	0.11	0.06	0.17	0.113333	0.031798	0.56	0.63728	0.22	0.28	0.25	0.03	0.95	1.05922	0.12	0.06	0.06	0.08	0.02	0.15	2.82843	0.12	0.24	0.08	0.146667	0.048074	0.39	1.72907	0.32	0.15	0.36	0.276667	0.0643774	0.71
gw1.1.2581.1	Aspni5_142020	#N/A	#N/A	#N/A	0	0.13	0	0.0433333	0.0433333	0.04	0	0.1	0.0466667	0.0290593	NA	1.50525	0.04	0.06	0	0.0333333	0.0176383	NA	0.934975	0	0.04	0.02	0.02	0.67	2.14355	0.12	0.07	0.1	0.0966667	0.0145297	0.4	0.378929	0.03	0.06	0	0.03	0.0173205	0.83	1.38511	0.04	0.23	0.04	0.103333	0.0633333	0.52
gw1.12.750.1	Aspni5_141890	#N/A	#N/A	#N/A	0.42	0.2	0.49	0.37	0.0873689	0.04	0	0	0.0133333	0.0133333	NA	0.0441942	0.39	0.51	0.49	0.463333	0.0371184	NA	1.32869	0.11	0.04	0.075	0.035	0.066	6.06287	0	0	0	0	0	0.85	65536	0	0.12	0	0.04	0.04	0.0093	13.9288	0.04	0	0	0.0133333	0.0133333	0.012
gw1.7.1050.1	Aspni5_141246	#N/A	#N/A	#N/A	60.52	63.7	95.31	73.1767	11.1047	26.44	31.69	30.1	29.41	1.55432	0.0013	0.435275	62.83	75.79	57.26	65.2933	5.48912	0.96	0.976032	30.49	47.54	39.015	8.525	0.003	2.2974	17.41	23.51	30.99	23.97	3.92695	1.9e-06	3.24901	27.89	30.17	30.39	29.4833	0.799194	3e-05	2.82843	43.22	15.66	34.87	31.25	8.15918	0.00015
gw1.9.1050.1	Aspni5_140924	#N/A	#N/A	#N/A	1.71	1.37	0.97	1.35	0.213854	22.74	20.71	24.18	22.5433	1.00652	6.1e-17	17.1484	3.37	1.11	1.69	2.05667	0.677676	0.23	1.69349	0.2	0.22	0.21	0.01	1.1e-05	8	5.34	4.42	3.04	4.26667	0.668365	0.0034	0.353553	2.61	1.79	1.98	2.12667	0.247813	0.43	0.716978	4.06	3.09	1.17	2.77333	0.849163	0.09
gw1.1.2438.1	Aspni5_140911	#N/A	#N/A	#N/A	0	0	0.03	0.01	0.01	0	0	0	0	0	NA	3.05176e-05	0	0	0	0	0	NA	1.52588e-05	0.03	0.03	0.03	0	NA	0.517632	0	0	0	0	0	NA	2048	0.02	0	0.03	0.0166667	0.00881917	NA	0.68302	0	0	0.06	0.02	0.02	NA
gw1.4.1728.1	Aspni5_140908	#N/A	#N/A	#N/A	0.76	0.57	0.42	0.583333	0.0983757	0.25	0.26	0.13	0.213333	0.0417665	0.068	0.406126	0.4	0.82	0.48	0.566667	0.128755	0.98	1.01889	0.98	1.87	1.425	0.445	0.16	0.521233	0.47	0.34	0.22	0.343333	0.072188	0.17	1.89212	0.65	0.38	0.91	0.646667	0.153007	0.99	1.00835	0.65	1.01	0.8	0.82	0.104403	0.63
gw1.12.710.1	Aspni5_140637	#N/A	#N/A	#N/A	0	0	0	0	0	0.03	0.07	0	0.0333333	0.0202759	NA	8192	0.03	0	0.02	0.0166667	0.00881917	NA	8192	0	0	0	0	NA	0.0272047	0	0	0	0	0	NA	0.0272047	0	0	0.03	0.01	0.01	NA	3.05176e-05	0	0.06	0	0.02	0.02	NA
gw1.1.2386.1	Aspni5_140511	#N/A	#N/A	#N/A	1.85	1.35	2.39	1.86333	0.300296	1.11	0.73	1.08	0.973333	0.121974	0.032	0.554785	0.84	1.69	1.43	1.32	0.251462	0.34	0.747425	5.8	6.56	6.18	0.38	0.0002	0.378929	2.02	2.13	2.52	2.22333	0.151694	0.73	0.90125	3.34	5.16	4.58	4.36	0.536781	0.0026	0.5	4.44	7.07	7.89	6.46667	1.04061	3.4e-07
gw1.4.1679.1	Aspni5_140386	#N/A	#N/A	#N/A	0	0.04	0	0.0133333	0.0133333	0.03	0	0.03	0.02	0.01	NA	2	0	0	0.02	0.00666667	0.00666667	NA	0.920188	0.19	0.1	0.145	0.045	0.065	0.0883883	0.04	0	0.1	0.0466667	0.0290593	0.23	0.189465	0.02	0	0.12	0.0466667	0.0371184	0.29	0.233258	0.05	0.1	0.17	0.106667	0.034801	0.09
gw1.5.1520.1	Aspni5_140344	#N/A	#N/A	#N/A	84.19	64.62	77.34	75.3833	5.73346	66.23	77.73	68.84	70.9333	3.48085	1	1.00019	52.69	65.4	63.51	60.5333	3.95944	0.37	0.870551	114.01	123.39	118.7	4.69	0.17	0.812252	97.56	106.72	117.9	107.393	5.8813	0.025	0.752623	100.77	110.95	108.56	106.76	3.07344	0.099	0.806642	127.3	141.83	135.46	134.863	4.20505	3.8e-05
gw1.6.1205.1	Aspni5_139591	#N/A	#N/A	#N/A	0	0	0	0	0	0	0	0	0	0	NA	0.153893	0	0.1	0	0.0333333	0.0333333	NA	65536	0	0	0	0	NA	0.153893	0	0	0	0	0	NA	0.153893	0	0	0	0	0	NA	0.164938	0	0	0	0	0	NA
gw1.16.564.1	Aspni5_139400	#N/A	#N/A	#N/A	0.27	0.25	0.54	0.353333	0.0935117	0.42	0.25	0.47	0.38	0.0665833	0.81	1.13288	0.1	0.24	0.55	0.296667	0.132958	0.88	0.913831	1.07	0.96	1.015	0.055	0.039	0.435275	0.19	0.07	0.1	0.12	0.0360555	0.0095	3.24901	0.47	0.63	0.44	0.513333	0.0589727	0.6	0.806642	0.44	0.63	1	0.69	0.164418	0.14
gw1.1.2222.1	Aspni5_138984	#N/A	#N/A	#N/A	0	0	0	0	0	0	0	0	0	0	NA	#VALUE!	0	0	0	0	0	NA	#VALUE!	0	0	0	0	NA	#VALUE!	0	0	0	0	0	NA	#VALUE!	0	0	0	0	0	NA	#VALUE!	0	0	0	0	0	NA
gw1.9.925.1	Aspni5_138673	#N/A	#N/A	#N/A	0	0	0	0	0	0	0	0	0	0	NA	#VALUE!	0	0	0	0	0	NA	#VALUE!	0	0	0	0	NA	#VALUE!	0	0	0	0	0	NA	#VALUE!	0	0	0	0	0	NA	#VALUE!	0	0	0	0	0	NA
gw1.4.1533.1	Aspni5_138585	#N/A	#N/A	#N/A	0	0	0	0	0	0.01	0	0	0.00333333	0.00333333	NA	4096	0	0	0	0	0	NA	0.03125	0	0	0	0	NA	0.0334929	0	0.01	0	0.00333333	0.00333333	NA	3.05176e-05	0	0	0	0	0	NA	0.0384733	0.02	0.02	0	0.0133333	0.00666667	NA
gw1.1194.1.1	Aspni5_138531	#N/A	#N/A	#N/A	28828.2	12629.8	21604.5	21020.8	4685.18	3935.97	2820.41	3603.02	3453.13	330.64	NA	0.176777	6822.22	4503.83	6968.49	6098.18	798.292	NA	0.307786	7949.79	11477.7	9713.74	1763.94	NA	2.82843	1810.68	1411.08	1837.44	1686.4	137.877	NA	12.996	2363.36	1808.19	1563.97	1911.84	236.512	NA	12.1257	2090.99	1717.21	1707.73	1838.64	126.203	NA
gw1.227.1.1	Aspni5_138440	#N/A	#N/A	#N/A	2.2	0.35	1.85	1.46667	0.567401	0.44	0	0.27	0.236667	0.128106	0.19	0.176777	0.4	0	0.36	0.253333	0.127192	0.24	0.203063	0.6	0.43	0.515	0.085	0.33	3.73213	0	0	0.34	0.113333	0.113333	0.077	10.5561	0.17	0	0.2	0.123333	0.0622718	0.053	12.1257	0	0	0.2	0.0666667	0.0666667	0.047
gw1.822.5.1	Aspni5_138421	#N/A	#N/A	#N/A	0	0	0	0	0	0	0	0	0	0	NA	#VALUE!	0	0	0	0	0	NA	#VALUE!	0	0	0	0	NA	#VALUE!	0	0	0	0	0	NA	#VALUE!	0	0	0	0	0	NA	#VALUE!	0	0	0	0	0	NA
gw1.930.4.1	Aspni5_138414	#N/A	#N/A	#N/A	0	0	0	0	0	0	0	0	0	0	NA	#VALUE!	0	0	0	0	0	NA	#VALUE!	0	0	0	0	NA	#VALUE!	0	0	0	0	0	NA	#VALUE!	0	0	0	0	0	NA	#VALUE!	0	0	0	0	0	NA
gw1.274.3.1	Aspni5_138407	#N/A	#N/A	#N/A	0	0	0	0	0	0	0	0	0	0	NA	#VALUE!	0	0	0	0	0	NA	#VALUE!	0	0	0	0	NA	#VALUE!	0	0	0	0	0	NA	#VALUE!	0	0	0	0	0	NA	#VALUE!	0	0	0	0	0	NA
gw1.158.2.1	Aspni5_138405	#N/A	#N/A	#N/A	0	0	0	0	0	0	0	0	0	0	NA	#VALUE!	0	0	0	0	0	NA	#VALUE!	0	0	0	0	NA	#VALUE!	0	0	0	0	0	NA	#VALUE!	0	0	0	0	0	NA	#VALUE!	0	0	0	0	0	NA
gw1.3.1956.1	Aspni5_138318	#N/A	#N/A	#N/A	48.63	78.12	36.02	54.2567	12.4746	42.84	36.3	38.45	39.1967	1.92449	0.42	0.773782	56.94	69.19	41.64	55.9233	7.96923	0.75	1.13288	97.87	61.52	79.695	18.175	0.72	0.876606	24.23	25.78	26.91	25.64	0.77681	0.0016	2.2974	39.99	26.35	30.03	32.1233	4.07427	0.014	1.90528	32.3	35.93	26.03	31.42	2.89156	0.02
gw1.12.629.1	Aspni5_138298	#N/A	#N/A	#N/A	11.48	3.63	9	8.03667	2.31672	1.87	1.79	1.54	1.73333	0.099387	0.0033	0.233258	14.01	9.53	15.49	13.01	1.79168	0.29	1.7411	15.08	6.94	11.01	4.07	0.96	0.956608	1.51	1.63	2.09	1.74333	0.176761	0.00096	4.92458	1.42	0.93	1.75	1.36667	0.238211	7.8e-05	6.49802	0.9	0	1.68	0.86	0.485386	1.1e-05
gw1.3.1944.1	Aspni5_138265	#N/A	#N/A	#N/A	0.12	0	0	0.04	0.04	0	0	0	0	0	NA	3.05176e-05	0.75	0.35	0	0.366667	0.216667	NA	9.84916	0	0	0	0	NA	4096	0	0	0	0	0	NA	4096	0	0	0.11	0.0366667	0.0366667	NA	1.31039	0.1	0.22	0	0.106667	0.0635959	NA
gw1.5.1375.1	Aspni5_138231	#N/A	#N/A	#N/A	147.5	174.78	102.78	141.687	20.9869	173.83	183.74	167.22	174.93	4.80052	0.26	1.31039	124.19	127.86	142.58	131.543	5.61911	0.98	1.00835	284.29	186.54	235.415	48.875	0.34	0.773782	93.48	93.83	75.81	87.7067	5.94919	0.0079	1.7411	92.34	97.76	78.59	89.5633	5.7054	0.0043	1.8025	114.04	118.23	83.38	105.217	10.9851	0.09
gw1.1.2146.1	Aspni5_138151	#N/A	#N/A	#N/A	0	0.26	0	0.0866667	0.0866667	0	0	0	0	0	NA	1.52588e-05	0	0	0	0	0	NA	1.52588e-05	0	0	0	0	NA	4096	0	0	0	0	0	NA	4096	0.24	0	0	0.08	0.08	NA	0.823591	0	0	0	0	0	NA
gw1.1.2127.1	Aspni5_137960	#N/A	#N/A	#N/A	0.78	0.21	1.23	0.74	0.295127	2.33	1.59	0.64	1.52	0.489115	0.12	2.14355	1.91	0.79	2.14	1.61333	0.416987	0.073	2.2974	1.64	0.63	1.135	0.505	0.85	0.882703	2.44	2.03	2.19	2.22	0.119304	0.02	0.378929	1.27	0.96	1.21	1.14667	0.0949269	0.6	0.76313	0.78	0.48	0.81	0.69	0.105357	0.75
gw1.17.392.1	Aspni5_137941	#N/A	#N/A	#N/A	0	0	0	0	0	0	0	0	0	0	NA	#VALUE!	0	0	0	0	0	NA	#VALUE!	0	0	0	0	NA	#VALUE!	0	0	0	0	0	NA	#VALUE!	0	0	0	0	0	NA	#VALUE!	0	0	0	0	0	NA
gw1.2.2062.1	Aspni5_137850	#N/A	#N/A	#N/A	8.35	8.27	11.45	9.35667	1.04692	9.58	10.42	9.64	9.88	0.270555	0.57	1.11729	10.47	7.58	11.13	9.72667	1.09011	0.52	1.14076	22.93	12.45	17.69	5.24	0.026	0.68302	19.77	16.74	12.46	16.3233	2.12047	0.0017	0.624165	11.44	18.42	15.07	14.9767	2.01549	0.038	0.726986	10.7	11.99	18.36	13.6833	2.3678	0.089
gw1.92.2.1	Aspni5_137638	#N/A	#N/A	#N/A	0	0	0	0	0	0	0	0	0	0	NA	#VALUE!	0	0	0	0	0	NA	#VALUE!	0	0	0	0	NA	#VALUE!	0	0	0	0	0	NA	#VALUE!	0	0	0	0	0	NA	#VALUE!	0	0	0	0	0	NA
gw1.20.211.1	Aspni5_137436	#N/A	#N/A	#N/A	0	0	0	0	0	0	0	0	0	0	NA	0.0412346	0	0	0	0	0	NA	0.0384733	0	0	0	0	NA	0.0412346	0	0	0	0	0	NA	0.0412346	0	0	0	0	0	NA	0.0473661	0	0	0	0	0	NA
gw1.4.1461.1	Aspni5_137356	#N/A	#N/A	#N/A	0	0	0	0	0	0	0	0	0	0	NA	0.590496	0	0	0	0	0	NA	0.570382	0	0	0	0	NA	0.582367	0	0	0	0	0	NA	0.582367	0	0	0	0	0	NA	0.582367	0	0	0	0	0	NA
gw1.84.2.1	Aspni5_137209	#N/A	#N/A	#N/A	0	0	0	0	0	0	0	0	0	0	NA	#VALUE!	0	0	0	0	0	NA	#VALUE!	0	0	0	0	NA	#VALUE!	0	0	0	0	0	NA	#VALUE!	0	0	0	0	0	NA	#VALUE!	0	0	0	0	0	NA
gw1.7.898.1	Aspni5_137153	#N/A	#N/A	#N/A	0.44	0.23	0.15	0.273333	0.0864741	0	0	0	0	0	NA	3.8147e-06	0.13	0	0	0.0433333	0.0433333	NA	0.189465	0	0	0	0	NA	65536	0	0	0	0	0	NA	65536	0	0	0	0	0	NA	65536	0	0	0	0	0	NA
gw1.5.1297.1	Aspni5_137122	#N/A	#N/A	#N/A	0	0	0	0	0	0	0	0	0	0	NA	#VALUE!	0	0	0	0	0	NA	#VALUE!	0	0	0	0	NA	#VALUE!	0	0	0	0	0	NA	#VALUE!	0	0	0	0	0	NA	#VALUE!	0	0	0	0	0	NA
gw1.1.2033.1	Aspni5_137079	#N/A	#N/A	#N/A	0	0	0.27	0.09	0.09	0	0	0	0	0	0.98	1.52588e-05	0	0.2	0.11	0.103333	0.0578312	0.99	0.987601	1.64	10.77	6.205	4.565	0.00023	0.0192366	0	0	0.4	0.133333	0.133333	0.73	0.602904	0	0.19	0.24	0.143333	0.0731057	0.92	0.846745	1.57	2.18	2.54	2.09667	0.283098	0.0042
gw1.10.879.1	Aspni5_136920	#N/A	#N/A	#N/A	0.3	0.12	0.08	0.166667	0.0676593	0	0	0	0	0	NA	3.8147e-06	0.07	0.12	0.31	0.166667	0.0731057	NA	1.05775	0.82	0.3	0.56	0.26	NA	0.406126	0	0	0	0	0	NA	16384	0.11	0	0	0.0366667	0.0366667	NA	4.28709	0	0	0	0	0	NA
gw1.2.1941.1	Aspni5_136791	#N/A	#N/A	#N/A	1.83	0.64	1.35	1.27333	0.345656	1.21	0.99	1.33	1.17667	0.0995546	0.95	0.961261	0.87	1.55	1.95	1.45667	0.315242	0.76	1.19748	12.1	6.02	9.06	3.04	2.1e-05	0.189465	1.47	1.16	1.2	1.27667	0.0973539	0.86	1.10191	1.58	2.21	2.46	2.08333	0.26181	0.45	0.721965	1.87	2.15	2.9	2.30667	0.307481	0.27
gw1.8.917.1	Aspni5_136195	#N/A	#N/A	#N/A	549.64	637.75	461.84	549.743	50.7809	227.9	180.89	222.24	210.343	14.817	0.11	0.406126	388.34	388.08	301.58	359.333	28.8768	0.63	0.716978	254.62	144.5	199.56	55.06	0.032	3.4822	70.63	132.05	97.44	100.04	17.778	0.00033	6.06287	109.47	51.09	96.45	85.67	17.6938	5.4e-05	7.46426	229.18	526.02	54.3	269.833	137.683	0.18
gw1.12.573.1	Aspni5_136125	#N/A	#N/A	#N/A	0.68	0.72	0.54	0.646667	0.054569	5.97	4.25	6.52	5.58	0.683691	3.7e-05	9.18959	3.88	5.03	1.6	3.50333	1.00791	0.0018	6.06287	3.09	0.39	1.74	1.35	0.3	0.5	0.33	0.45	0.66	0.48	0.0964365	0.63	1.40444	0.6	0.17	0.53	0.433333	0.133208	0.47	1.61328	0.15	0.11	0.05	0.103333	0.0290593	0.0086
gw1.20.189.1	Aspni5_136103	#N/A	#N/A	#N/A	13.47	13.83	12.58	13.2933	0.371498	12.83	12.8	12.72	12.7833	0.0328295	0.92	1.02456	11.95	14.6	16.51	14.3533	1.32212	0.43	1.16473	30.39	22.16	26.275	4.115	0.013	0.650671	17.23	16.36	16.67	16.7533	0.25458	0.34	0.852635	15.14	17.82	16.72	16.56	0.777775	0.64	0.920188	12.46	11.85	17.21	13.84	1.69418	0.77
gw1.1.1912.1	Aspni5_136000	#N/A	#N/A	#N/A	0	0	0	0	0	0	0	0	0	0	NA	#VALUE!	0	0	0	0	0	NA	#VALUE!	0	0	0	0	NA	#VALUE!	0	0	0	0	0	NA	#VALUE!	0	0	0	0	0	NA	#VALUE!	0	0	0	0	0	NA
gw1.9.781.1	Aspni5_135959	#N/A	#N/A	#N/A	0.26	0.31	0.14	0.236667	0.0504425	0.26	0.55	0.32	0.376667	0.0883805	0.42	1.7411	0.95	0.29	0.48	0.573333	0.196158	0.071	2.82843	0.41	0.32	0.365	0.045	0.78	0.80107	0.37	0.4	0.45	0.406667	0.0233333	0.39	0.586417	0.97	0.29	0.42	0.56	0.208407	0.12	0.435275	0.39	0	0.29	0.226667	0.116952	0.96
gw1.4.1350.1	Aspni5_135884	#N/A	#N/A	#N/A	0	0.46	0.1	0.186667	0.139682	0	0.24	0	0.08	0.08	NA	0.5	0.09	0.15	0.08	0.106667	0.0218581	NA	0.673617	0.35	0.1	0.225	0.125	0.97	0.926588	0	0	0	0	0	0.87	8192	0	0	0	0	0	0.86	8192	0	0	0.09	0.03	0.03	0.27
gw1.6.999.1	Aspni5_135685	#N/A	#N/A	#N/A	19.97	17.46	22.36	19.93	1.41465	11.78	11.69	14.68	12.7167	0.98201	0.055	0.678302	12.95	15.18	18.21	15.4467	1.52427	0.46	0.835088	46.5	45.29	45.895	0.605	0.0044	0.554785	30.27	25.68	38.22	31.39	3.66305	0.038	0.678302	39.87	42.35	44.39	42.2033	1.30687	0.00057	0.539614	24.31	21.57	55.4	33.76	10.8489	0.033
gw1.8.891.1	Aspni5_135561	#N/A	#N/A	#N/A	0.98	0.17	0.58	0.576667	0.233833	2.18	1.87	2.49	2.18	0.178979	3.4e-05	3.73213	1.96	1.75	1.63	1.78	0.0964365	0.00073	3.24901	1.09	1.71	1.4	0.31	0.14	0.562529	1.82	2.31	1.47	1.86667	0.243607	0.0016	0.353553	2.47	2.2	1.12	1.93	0.412432	0.0014	0.353553	0.94	0.92	2.1	1.32	0.390043	0.052
gw1.3.1672.1	Aspni5_135400	#N/A	#N/A	#N/A	8.38	4.91	8.66	7.31667	1.20604	7.24	5.4	7.41	6.68333	0.643541	0.95	0.970634	6.81	11.68	12.63	10.3733	1.80265	0.23	1.51572	29.51	29.09	29.3	0.21	0.0004	0.329877	29.35	21.29	34.19	28.2767	3.76238	4.3e-06	0.267943	37.36	42.16	41.52	40.3467	1.50472	1.2e-08	0.203063	10.46	8.54	42.74	20.58	11.0939	0.0024
gw1.7.775.1	Aspni5_134885	#N/A	#N/A	#N/A	0.11	0.23	0.23	0.19	0.04	0.28	0.26	0.57	0.37	0.100167	0.16	2.14355	0.13	0.11	0.09	0.11	0.011547	0.58	0.655197	0.39	0.21	0.3	0.09	0.72	0.779165	4.03	5.41	2.28	3.90667	0.905655	6.7e-13	0.0507658	1.69	0.32	1.86	1.29	0.487476	1.6e-05	0.153893	0.4	0.13	0.22	0.25	0.0793725	0.63
gw1.11.749.1	Aspni5_134471	#N/A	#N/A	#N/A	0	0	0	0	0	0	0	0	0	0	NA	#VALUE!	0	0	0	0	0	NA	#VALUE!	0	0	0	0	NA	#VALUE!	0	0	0	0	0	NA	#VALUE!	0	0	0	0	0	NA	#VALUE!	0	0	0	0	0	NA
gw1.7.755.1	Aspni5_134447	#N/A	#N/A	#N/A	0	0	0	0	0	0	0.04	0	0.0133333	0.0133333	NA	4096	0.03	0.05	0.03	0.0366667	0.00666667	NA	8192	0	0	0	0	NA	0.0253829	0	0.05	0.02	0.0233333	0.0145297	NA	1.52588e-05	0.02	0	0	0.00666667	0.00666667	NA	3.05176e-05	0.03	0	0	0.01	0.01	NA
gw1.4.1224.1	Aspni5_134044	#N/A	#N/A	#N/A	8.69	7.38	6.48	7.51667	0.641621	9.9	10.64	10.26	10.2667	0.213646	0.017	1.45397	6.21	7.06	8.46	7.24333	0.655956	0.86	1.04174	15.22	11.05	13.135	2.085	0.075	0.737135	17.81	15.72	16.36	16.63	0.61825	1.8e-07	0.5	12.39	13.02	14.27	13.2267	0.552459	0.0027	0.650671	12.13	9.85	14.89	12.29	1.45712	0.0073
gw1.1.1627.1	Aspni5_133712	#N/A	#N/A	#N/A	2.29	2.29	1.86	2.14667	0.143333	1.44	1.14	1.26	1.28	0.087178	0.16	0.641713	3.22	2.84	1.89	2.65	0.395517	0.36	1.34723	3.67	4.38	4.025	0.355	0.23	0.678302	2.97	1.24	2.12	2.11	0.499433	0.83	1.07923	1.83	2.29	2.21	2.11	0.141892	0.63	1.16473	1.25	1.4	2.12	1.59	0.268514	0.18
gw1.2.1611.1	Aspni5_133333	#N/A	#N/A	#N/A	0.05	0	0.11	0.0533333	0.031798	0.1	0	0.12	0.0733333	0.0371184	0.8	1.40444	0	0	0.17	0.0566667	0.0566667	0.9	1.22264	0.73	2.77	1.75	1.02	5.7e-05	0.0412346	0	0.16	0.19	0.116667	0.0589727	0.46	0.466516	0.08	0.53	0.05	0.22	0.155242	0.27	0.353553	0.79	0.19	0.63	0.536667	0.179382	0.0063
gw1.17.299.1	Aspni5_133271	#N/A	#N/A	#N/A	30.72	67.7	30.99	43.1367	12.2819	29.85	35.38	27.2	30.81	2.40965	0.22	0.76313	25.42	24.67	25.81	25.3	0.334515	0.037	0.641713	65.88	60.31	63.095	2.785	0.6	0.870551	38.17	46.67	37.15	40.6633	3.01773	0.57	1.14076	65.84	95.13	78.62	79.8633	8.47812	0.012	0.615572	64.56	55.78	97.69	72.6767	12.7609	0.033
gw1.9.646.1	Aspni5_133118	#N/A	#N/A	#N/A	1.65	0.74	0.47	0.953333	0.356947	7.22	5.88	5.95	6.35	0.435469	0.55	6.9644	5.77	3.86	3.67	4.43333	0.67058	0.64	4.92458	0.12	0.05	0.085	0.035	0.43	14.9285	1.13	0.69	0.34	0.72	0.228546	0.92	1.43396	0.33	0.23	0.19	0.25	0.0416333	0.63	4.28709	0	0.05	0.02	0.0233333	0.0145297	0.19
gw1.14.351.1	Aspni5_132708	#N/A	#N/A	#N/A	24.18	22.86	18.69	21.91	1.65448	24.53	19.31	23.6	22.48	1.60758	0.63	1.09429	44.74	43.62	43.22	43.86	0.454899	3.2e-08	2.14355	43.77	50.52	47.145	3.375	0.00082	0.590496	33.25	29.01	39.72	33.9933	3.11397	0.0082	0.687771	33.43	38.76	32.94	35.0433	1.86371	0.018	0.716978	31.19	29.98	44.71	35.2933	4.72127	0.0081
gw1.7.641.1	Aspni5_132422	#N/A	#N/A	#N/A	2.02	1.01	1.2	1.41	0.309892	2.65	2	2.45	2.36667	0.192209	0.76	1.79005	3.7	4.01	4.35	4.02	0.187705	0.53	3.03143	0.33	0.03	0.18	0.15	0.17	10.5561	0.44	0.35	0.51	0.433333	0.0463081	0.43	3.4822	0.25	0.16	0.26	0.223333	0.031798	0.18	6.9644	0.1	0.05	0.02	0.0566667	0.0233333	0.028
gw1.15.358.1	Aspni5_132412	#N/A	#N/A	#N/A	0.1	0.12	0	0.0733333	0.0371184	0.13	0.03	0.1	0.0866667	0.0296273	0.8	1.29235	0	0.04	0	0.0133333	0.0133333	0.18	0.133972	0	0	0	0	0.85	8192	0.19	0.28	0.4	0.29	0.0608276	0.046	0.267943	0.08	0.12	0.07	0.09	0.0152753	0.97	0.95396	0.16	0.19	0.12	0.156667	0.0202759	0.41
gw1.7.638.1	Aspni5_132396	#N/A	#N/A	#N/A	1.12	0.76	0.76	0.88	0.12	0.78	1.26	1.04	1.02667	0.138724	0.61	1.22264	1.3	2.53	1.17	1.66667	0.433295	0.033	2	2.02	0.71	1.365	0.655	0.68	0.840896	0.26	0.47	0.28	0.336667	0.0669162	0.0022	2.82843	0.32	0.54	0.31	0.39	0.0750555	0.0026	2.63902	0.18	0.34	0.19	0.236667	0.0517472	3.8e-05
gw1.6.805.1	Aspni5_132356	#N/A	#N/A	#N/A	0	0	0	0	0	0	0	0	0	0	NA	0.0769465	0	0	0	0	0	NA	0.0717936	0	0.04	0.02	0.02	NA	3.05176e-05	0	0	0	0	0	NA	0.0769465	0	0	0	0	0	NA	0.0824692	0	0	0	0	0	NA
gw1.3.1351.1	Aspni5_131653	#N/A	#N/A	#N/A	0	0	0	0	0	0	0	0	0	0	NA	#VALUE!	0	0	0	0	0	NA	#VALUE!	0	0	0	0	NA	#VALUE!	0	0	0	0	0	NA	#VALUE!	0	0	0	0	0	NA	#VALUE!	0	0	0	0	0	NA
gw1.6.763.1	Aspni5_131499	#N/A	#N/A	#N/A	0.25	0.28	0.21	0.246667	0.0202759	0.11	0.25	0.27	0.21	0.0503322	0.85	0.90125	0.16	0.14	0.13	0.143333	0.00881917	0.38	0.641713	0.16	0.2	0.18	0.02	0.25	1.7411	0.16	0.28	0.15	0.196667	0.0417665	0.49	1.36604	0.02	0.17	0.19	0.126667	0.0536449	0.038	2.46229	0.19	0.13	0.18	0.166667	0.0185592	0.31
gw1.2.1394.1	Aspni5_131295	#N/A	#N/A	#N/A	3.99	3.85	5.44	4.42667	0.508276	7.62	9.38	6.38	7.79333	0.870351	1.4e-05	1.86607	4.67	6.41	5.8	5.62667	0.509717	0.055	1.36604	9	10.07	9.535	0.535	0.0011	0.594604	12.33	14.72	12.06	13.0367	0.845268	8.1e-14	0.378929	10.68	12.73	9.77	11.06	0.875348	1.1e-08	0.466516	5.29	8.69	10.69	8.22333	1.57621	0.00031
gw1.7.588.1	Aspni5_131232	#N/A	#N/A	#N/A	0.15	0.14	0.03	0.106667	0.0384419	0.06	0.07	0	0.0433333	0.0218581	0.53	0.435275	1.22	0.31	0.99	0.84	0.273191	0.017	8.57419	0.13	0.14	0.135	0.005	0.98	0.967947	0.09	0	0	0.03	0.03	0.21	4.59479	0.07	0.04	0.03	0.0466667	0.0120185	0.39	2.46229	0.08	0	0.03	0.0366667	0.0233333	0.35
gw1.1.1303.1	Aspni5_130637	#N/A	#N/A	#N/A	0	0	0	0	0	0	0	0	0	0	NA	#VALUE!	0	0	0	0	0	NA	#VALUE!	0	0	0	0	NA	#VALUE!	0	0	0	0	0	NA	#VALUE!	0	0	0	0	0	NA	#VALUE!	0	0	0	0	0	NA
gw1.1.1283.1	Aspni5_130394	#N/A	#N/A	#N/A	0.02	0.07	0.07	0.0533333	0.0166667	0.07	0.06	0.06	0.0633333	0.00333333	0.87	1.20581	0	0	0.02	0.00666667	0.00666667	0.22	0.153893	0.08	0.07	0.075	0.005	0.94	0.913831	0	0.04	0.02	0.02	0.011547	0.28	3.24901	0.05	0.07	0.09	0.07	0.011547	0.92	0.907519	0.04	0	0.12	0.0533333	0.0352767	0.98
gw1.26.13.1	Aspni5_129918	#N/A	#N/A	#N/A	0	0.05	0	0.0166667	0.0166667	0	0	0.16	0.0533333	0.0533333	0.36	4.28709	0	0	0	0	0	0.98	1.52588e-05	0	0.06	0.03	0.03	0.73	0.528509	0	0	0.03	0.01	0.01	0.97	1.12506	0.02	0	0.18	0.0666667	0.05696	0.23	0.203063	0.03	0.06	0.12	0.07	0.0264575	0.26
gw1.15.286.1	Aspni5_129799	#N/A	#N/A	#N/A	0.37	0.19	0.36	0.306667	0.0584047	0.51	0.4	0.73	0.546667	0.0970109	0.029	1.82766	0.56	0.7	0.53	0.596667	0.0523874	0.011	2	0.75	0.57	0.66	0.09	0.098	0.615572	1.12	0.72	0.84	0.893333	0.118509	7e-05	0.378929	0.53	0.64	0.62	0.596667	0.0338296	0.058	0.61132	0.5	0.36	0.81	0.556667	0.132958	0.072
gw1.15.265.1	Aspni5_129111	#N/A	#N/A	#N/A	0	0	0	0	0	0	0	0	0	0	NA	#VALUE!	0	0	0	0	0	NA	#VALUE!	0	0	0	0	NA	#VALUE!	0	0	0	0	0	NA	#VALUE!	0	0	0	0	0	NA	#VALUE!	0	0	0	0	0	NA
gw1.6.601.1	Aspni5_128747	#N/A	#N/A	#N/A	0.08	0.09	0.12	0.0966667	0.0120185	0.08	0.1	0.04	0.0733333	0.0176383	0.71	0.840896	0.19	0.11	0.1	0.133333	0.02848	0.27	1.51572	0.29	0.54	0.415	0.125	5.6e-05	0.287175	0.07	0.18	0.12	0.123333	0.031798	0.67	0.846745	0.48	0.52	0.58	0.526667	0.0290593	6.8e-09	0.217638	0.27	0.28	0.56	0.37	0.0950438	1.1e-05
gw1.15.251.1	Aspni5_128601	#N/A	#N/A	#N/A	0.07	0.27	0.08	0.14	0.0650641	0.65	0.46	0.82	0.643333	0.103976	0.0022	4.92458	0.55	0.48	0.43	0.486667	0.034801	0.015	4	0.76	0.75	0.755	0.005	0.012	0.233258	0.62	0.42	0.7	0.58	0.0832666	0.0071	0.25	0.45	0.44	0.8	0.563333	0.118369	0.013	0.287175	0.44	0.32	0.26	0.34	0.052915	0.13
gw1.19.202.1	Aspni5_128584	#N/A	#N/A	#N/A	0	0	0	0	0	0	0	0	0	0	NA	#VALUE!	0	0	0	0	0	NA	#VALUE!	0	0	0	0	NA	#VALUE!	0	0	0	0	0	NA	#VALUE!	0	0	0	0	0	NA	#VALUE!	0	0	0	0	0	NA
gw1.5.704.1	Aspni5_128571	#N/A	#N/A	#N/A	38.81	47.55	45.67	44.01	2.65604	52.84	68.41	48.49	56.58	6.04683	0.032	1.37554	51.99	56.25	45.1	51.1133	3.24844	0.14	1.26576	54.67	54.89	54.78	0.11	0.93	1.02172	42.27	41.75	34.86	39.6267	2.38806	0.25	1.19748	46.86	49.93	42.93	46.5733	2.0258	0.67	1.07177	48.62	31.62	43.01	41.0833	5.00113	0.35
gw1.13.351.1	Aspni5_128537	#N/A	#N/A	SignalP (Braaksma et al 2010)	4730.5	4147.76	3900.13	4259.46	246.128	3042.64	3152.85	2558.97	2918.15	182.388	0.028	0.726986	2914.91	3610.68	3448.99	3324.86	210.222	0.32	0.846745	3230.75	2155.33	2693.04	537.71	1.3e-06	2	1881.38	1988.65	1620.35	1830.13	109.364	4.7e-13	2.46229	2626.22	3045.48	2578.71	2750.14	148.307	1.2e-05	1.76541	1764.44	2364.53	1879.6	2002.86	183.867	6.2e-11
gw1.11.468.1	Aspni5_128523	#N/A	#N/A	#N/A	411.89	457.65	383.67	417.737	21.5553	411.73	518.68	434.16	454.857	32.5619	0.57	1.15669	310	317.44	377.22	334.887	21.2754	0.61	0.870551	451.7	307.08	379.39	72.31	0.16	1.41421	292.52	292.01	245.56	276.697	15.569	0.016	1.6245	309.91	288.26	278.67	292.28	9.23949	0.016	1.6245	290.23	267.91	291.38	283.173	7.63888	0.019
gw1.1.1070.1	Aspni5_128518	#N/A	#N/A	#N/A	1.15	0.18	1.33	0.886667	0.357134	1.26	0.7	2.26	1.40667	0.456265	0.44	1.60214	0.42	0.87	0.95	0.746667	0.164958	0.85	0.858565	4.35	0.9	2.625	1.725	0.18	0.466516	1.33	0.72	0.97	1.00667	0.177044	0.99	0.988971	0.78	1.19	1.07	1.01333	0.121701	0.93	1.06659	0.79	0	1.02	0.603333	0.308887	0.5
gw1.7.467.1	Aspni5_128516	#N/A	#N/A	#N/A	17.51	30.46	15.88	21.2833	4.6124	16.6	10.82	15.99	14.47	1.83348	0.3	0.732043	29.02	30.9	30.76	30.2267	0.604685	0.12	1.55833	28.35	14.75	21.55	6.8	0.48	1.26576	13.05	8.4	19.09	13.5133	3.09462	0.064	1.6358	15.16	11.08	19.53	15.2567	2.43978	0.089	1.55833	10.48	7.14	9.9	9.17333	1.03036	0.00032
gw1.14.256.1	Aspni5_128511	#N/A	#N/A	#N/A	0	0	0	0	0	0	0	0	0	0	NA	#VALUE!	0	0	0	0	0	NA	#VALUE!	0	0	0	0	NA	#VALUE!	0	0	0	0	0	NA	#VALUE!	0	0	0	0	0	NA	#VALUE!	0	0	0	0	0	NA
gw1.10.472.1	Aspni5_128495	#N/A	#N/A	#N/A	16.18	15.31	21.47	17.6533	1.92479	19.46	19.15	22.49	20.3667	1.06543	0.44	1.22264	49.64	26.52	31.19	35.7833	7.05827	0.00018	2.2974	10.01	18.92	14.465	4.455	0.085	1.54756	16.8	26.94	23.56	22.4333	2.98088	0.49	0.846745	19.62	18.82	20.96	19.8	0.624286	0.96	1.01607	29.75	29.94	29.97	29.8867	0.0688799	0.045
gw1.11.463.1	Aspni5_128478	#N/A	#N/A	#N/A	0.95	0.37	1	0.773333	0.202183	0.24	0	0.29	0.176667	0.0895048	NA	0.233258	0	0.36	0	0.12	0.12	NA	0.108819	1.07	0.23	0.65	0.42	0.62	1.58008	1.03	0.37	1.09	0.83	0.230651	0.99	0.986233	0.54	1.06	0	0.533333	0.306014	0.42	1.93187	0.2	0	0	0.0666667	0.0666667	0.07
gw1.92.1.1	Aspni5_128411	#N/A	#N/A	#N/A	0	0	0.41	0.136667	0.136667	0.13	0	0	0.0433333	0.0433333	NA	0.353553	0	0.2	0	0.0666667	0.0666667	NA	0.378929	0	0.13	0.065	0.065	NA	3.03143	0	0	0	0	0	NA	8192	0.2	0	0	0.0666667	0.0666667	NA	2.14355	0.22	0	0.12	0.113333	0.0635959	NA
gw1.1.1052.1	Aspni5_128325	#N/A	#N/A	#N/A	1.96	3.98	2.06	2.66667	0.657301	2.51	1.88	2.75	2.38	0.259422	0.99	0.994884	0.64	4.05	2.89	2.52667	1.00101	0.99	1.00354	6.57	7.66	7.115	0.545	0.0093	0.466516	5.87	6.56	4.31	5.58	0.665507	0.014	0.503478	6.85	9.56	7.42	7.94333	0.824911	0.00016	0.378929	3.14	4.71	8.86	5.57	1.70629	0.017
gw1.12.314.1	Aspni5_128321	#N/A	#N/A	#N/A	39.51	31.81	29.03	33.45	3.13447	17.71	20.73	18.97	19.1367	0.875773	0.065	0.607097	19.02	25.63	31.82	25.49	3.6957	0.54	0.817902	85.21	63.32	74.265	10.945	0.057	0.578344	36.36	22.47	41.48	33.4367	5.67904	0.85	1.06585	39.81	30.4	38.3	36.17	2.91774	0.88	1.05117	21.28	21.43	35.66	26.1233	4.76853	0.18
gw1.3.1000.1	Aspni5_128111	#N/A	#N/A	#N/A	18.85	37.75	24.43	27.01	5.60639	19.69	15.37	20.02	18.36	1.49803	0.51	0.726986	43.63	32.81	29.31	35.25	4.3101	0.46	1.44393	17.49	48.15	32.82	15.33	0.97	1.0274	6.68	12.83	10.27	9.92667	1.78363	0.0058	2.82843	11.79	8.58	13.97	11.4467	1.5654	0.011	2.63902	15.83	10.56	11.9	12.7633	1.58137	0.037
gw1.14.247.1	Aspni5_128109	#N/A	#N/A	#N/A	27.39	28.49	23.32	26.4	1.5724	10.74	11.67	10.6	11.0033	0.335774	0.00064	0.435275	15.14	22.5	23.23	20.29	2.58361	0.53	0.82932	45.18	32.35	38.765	6.415	0.67	0.876606	10.24	10.1	12.2	10.8467	0.677872	3e-05	2.63902	13.1	12.12	15.47	13.5633	0.994423	0.00043	2.14355	19.26	17.85	17.85	18.32	0.47	0.057
gw1.5.667.1	Aspni5_128051	#N/A	#N/A	#N/A	6.73	4.95	7.41	6.36333	0.733424	8.11	7.85	7.12	7.69333	0.296329	0.45	1.27456	3.45	8.34	5.55	5.78	1.4163	0.89	0.944092	16.82	22.04	19.43	2.61	0.0014	0.435275	5.43	7.09	5.06	5.86	0.624206	0.58	1.18921	7.31	9.3	6.85	7.82	0.75182	0.87	0.94737	5.67	4.68	10.05	6.8	1.64994	0.92
gw1.6.547.1	Aspni5_128031	#N/A	#N/A	#N/A	32.13	29.09	23.96	28.3933	2.38406	24.85	24.31	20.67	23.2767	1.31262	0.61	0.870551	16.83	21.95	26.85	21.8767	2.89276	0.49	0.82932	24.99	17.81	21.4	3.59	0.027	1.70527	16.42	17.99	14.92	16.4433	0.886309	0.0029	1.86607	16.16	16.12	15.73	16.0033	0.137154	0.0006	2	17.8	11.77	18.84	16.1367	2.20388	0.0015
gw1.5.662.1	Aspni5_127997	#N/A	#N/A	#N/A	0	0	0	0	0	0	0	0	0	0	NA	0.0883883	0	0	0	0	0	NA	0.0824692	0	0	0	0	NA	0.0824692	0	0	0	0	0	NA	0.0883883	0	0	0	0	0	NA	0.0947323	0	0	0	0	0	NA
gw1.10.447.1	Aspni5_127984	#N/A	#N/A	#N/A	0	0	0	0	0	0	0	0	0	0	NA	0.03125	0	0	0	0	0	NA	0.0272047	0	0.16	0.08	0.08	NA	1.52588e-05	0	0	0	0	0	NA	0.03125	0	0	0	0	0	NA	0.0358968	0	0	0	0	0	NA
gw1.14.244.1	Aspni5_127983	#N/A	#N/A	#N/A	11.62	9.52	7.35	9.49667	1.2327	10.27	11.93	10.03	10.7433	0.597365	0.56	1.19748	6.87	6.85	7.53	7.08333	0.223408	0.52	0.812252	14.56	12.51	13.535	1.025	0.77	0.90125	25.52	24.11	23.75	24.46	0.540093	0.00023	0.406126	20.69	21.38	21.96	21.3433	0.367076	0.0051	0.50698	12.95	14.62	24.19	17.2533	3.50168	0.055
gw1.15.243.1	Aspni5_127919	#N/A	#N/A	#N/A	0	0	0	0	0	0	0	0	0	0	NA	0.466516	0	0	0	0	0	NA	0.435275	0	0	0	0	NA	0.435275	0	0	0	0	0	NA	0.435275	0	0	0	0	0	NA	0.466516	0	0.26	0	0.0866667	0.0866667	NA
gw1.19.191.1	Aspni5_127805	#N/A	#N/A	#N/A	0	0	0	0	0	0	0	0	0	0	NA	0.116629	0	0	0	0	0	NA	0.108819	0.31	0	0.155	0.155	NA	1.52588e-05	0	0	0	0	0	NA	0.116629	0	0.26	0	0.0866667	0.0866667	NA	3.05176e-05	0.15	0	0	0.05	0.05	NA
gw1.5.646.1	Aspni5_127766	#N/A	#N/A	#N/A	0.9	0.35	0.59	0.613333	0.159199	0.11	0.14	0.28	0.176667	0.0523874	0.13	0.287175	0.72	0.85	0.83	0.8	0.0404145	0.68	1.3566	2.43	2.95	2.69	0.26	0.032	0.307786	0.81	0	0.6	0.47	0.242693	0.66	1.36604	1.43	1.16	0.83	1.14	0.173494	0.42	0.624165	0.97	0.84	1.3	1.03667	0.13691	0.53
gw1.10.431.1	Aspni5_127671	#N/A	#N/A	#N/A	21.8	36.58	15.13	24.5033	6.33789	37.76	45.87	44.37	42.6667	2.49125	0.00013	1.86607	25.49	23.19	20.39	23.0233	1.4746	0.89	1.03814	21.56	13.32	17.44	4.12	0.0019	1.79005	41.07	37.6	25.75	34.8067	4.6378	0.1	0.752623	20.11	17.74	23.71	20.52	1.73554	0.088	1.33793	19.06	13.71	16.69	16.4867	1.54775	0.005
gw1.2.958.1	Aspni5_127650	#N/A	#N/A	#N/A	0	0	0	0	0	0	0	0	0	0	NA	0.0769465	0	0	0	0	0	NA	0.0717936	0	0.12	0.06	0.06	NA	3.05176e-05	0	0	0.1	0.0333333	0.0333333	NA	3.05176e-05	0	0	0	0	0	NA	0.0824692	0	0	0	0	0	NA
gw1.15.238.1	Aspni5_127602	#N/A	#N/A	#N/A	809.02	248.13	767.05	608.067	180.376	293.47	322.12	291.06	302.217	9.97595	0.003	0.528509	452.51	623.16	677.38	584.35	67.7527	0.92	1.03598	393.14	259.55	326.345	66.795	0.00014	2.46229	816.03	864.23	1171.77	950.677	111.419	0.08	0.68302	632.71	397.11	602.63	544.15	74.031	0.3	1.26576	294.09	245.09	348.72	295.967	29.9301	4.7e-05
gw1.11.428.1	Aspni5_127587	#N/A	#N/A	#N/A	0	0	0	0	0	0	0	0	0	0	NA	#VALUE!	0	0	0	0	0	NA	#VALUE!	0	0	0	0	NA	#VALUE!	0	0	0	0	0	NA	#VALUE!	0	0	0	0	0	NA	#VALUE!	0	0	0	0	0	NA
gw1.2.948.1	Aspni5_127539	#N/A	#N/A	#N/A	2.04	0.98	1.21	1.41	0.321921	5.93	7.82	8.95	7.56667	0.880953	2.3e-07	5.65685	11.27	4.33	5.93	7.17667	2.09814	6.1e-07	5.65685	1.28	1.48	1.38	0.1	0.56	1.33793	4.24	1.94	2.73	2.97	0.67471	0.077	0.521233	1.81	1.45	0.99	1.41667	0.2373	0.76	1.1487	1.46	1.49	0.55	1.16667	0.308455	0.46
gw1.1.971.1	Aspni5_127477	#N/A	#N/A	#N/A	0.87	1.49	1.06	1.14	0.183394	0.94	0.49	0.83	0.753333	0.135442	0.46	0.732043	0.74	0.41	1	0.716667	0.170717	0.48	0.737135	4.01	3.75	3.88	0.13	0.0011	0.378929	1.07	0.74	0.93	0.913333	0.0956266	0.5	1.29235	1.17	1.1	1.44	1.23667	0.103655	0.97	1.01607	2.21	1.51	2.4	2.04	0.270617	0.094
gw1.11.421.1	Aspni5_127399	#N/A	#N/A	#N/A	0.84	0.66	0.81	0.77	0.0556776	0.91	0.77	0.86	0.846667	0.0409607	0.77	1.15669	0.77	0.85	1.27	0.963333	0.155063	0.49	1.3566	2.27	1.23	1.75	0.52	0.14	0.570382	0.71	0.87	1.62	1.06667	0.280496	0.42	0.732043	1.11	0.94	1.37	1.14	0.125033	0.49	0.768438	1.39	1.57	1.44	1.46667	0.0536449	0.14
gw1.1.936.1	Aspni5_127221	#N/A	#N/A	#N/A	3.45	5.31	2.45	3.73667	0.83796	3.16	4.34	2.64	3.38	0.502925	0.97	0.978063	2.92	3.98	3.23	3.37667	0.31466	0.98	0.988971	5.65	3.19	4.42	1.23	0.88	1.06659	3.78	4.81	4.31	4.3	0.297377	0.8	0.913831	5.62	6.79	5.3	5.90333	0.452855	0.24	0.712025	3.3	1.57	2.5	2.45667	0.499878	0.13
gw1.12.284.1	Aspni5_127170	#N/A	#N/A	#N/A	227.38	305.65	267.23	266.753	22.5959	239.14	314.98	255.86	269.993	23.0054	0.84	1.07923	207	186.79	180.29	191.36	8.04197	0.45	0.784584	360.36	493.4	426.88	66.52	0.48	0.790041	105.35	139.3	156.25	133.633	14.9642	0.0022	2.14355	166.78	116.26	183.09	155.377	20.1171	0.0076	1.94531	380.82	249.17	244.13	291.373	44.747	0.98
gw1.11.415.1	Aspni5_127140	#N/A	#N/A	#N/A	0	0	0	0	0	0	0	0	0	0	NA	0.353553	0	0	0	0	0	NA	0.353553	0	0	0	0	NA	0.353553	0	0	0	0	0	NA	0.353553	0	0	0	0	0	NA	0.353553	0	0	0	0	0	NA
gw1.7.403.1	Aspni5_127139	#N/A	#N/A	#N/A	0	0	0.14	0.0466667	0.0466667	0.07	0	0	0.0233333	0.0233333	NA	0.524858	0.18	0.1	0.11	0.13	0.0251661	NA	2.82843	0.12	0	0.06	0.06	0.98	1.05922	0	0.21	0.21	0.14	0.07	0.41	0.378929	0	0	0.12	0.04	0.04	0.86	1.32869	0.12	0.13	0.06	0.103333	0.0218581	0.7
gw1.15.229.1	Aspni5_127124	#N/A	#N/A	#N/A	4.22	7.02	2.94	4.72667	1.20473	11.2	7.53	7.3	8.67667	1.26341	0.036	1.98618	14.02	11.12	7.62	10.92	1.85023	0.0032	2.63902	3.75	2.52	3.135	0.615	0.082	1.91853	7.56	4.47	5.12	5.71667	0.940573	0.74	0.876606	7.28	3.4	5.8	5.49333	1.13051	0.9	0.950659	2.53	1.74	1.28	1.85	0.365011	0.0019
gw1.80.2.1	Aspni5_127085	#N/A	#N/A	#N/A	0	0	0	0	0	0	0	0	0	0	NA	#VALUE!	0	0	0	0	0	NA	#VALUE!	0	0	0	0	NA	#VALUE!	0	0	0	0	0	NA	#VALUE!	0	0	0	0	0	NA	#VALUE!	0	0	0	0	0	NA
gw1.5.576.1	Aspni5_126952	#N/A	#N/A	#N/A	0.41	0.77	0.29	0.49	0.144222	0.69	0.25	0.43	0.456667	0.127715	NA	1.04754	0.25	0.42	1.37	0.68	0.348473	NA	1.58008	1.69	0.61	1.15	0.54	0.32	0.532185	0	0.22	0.11	0.11	0.0635085	0.041	4.92458	0.1	0.1	0.13	0.11	0.01	0.028	4.92458	0.12	0.13	0.25	0.166667	0.0417665	0.098
gw1.21.69.1	Aspni5_126938	#N/A	#N/A	#N/A	0	0.11	0.07	0.06	0.0321455	0.07	0	0	0.0233333	0.0233333	0.73	0.50698	0.12	0	0	0.04	0.04	0.98	0.934975	0	0.13	0.065	0.065	0.98	1.05482	0	0	0	0	0	0.87	4096	0	0	0	0	0	0.87	4096	0.12	0.25	0.06	0.143333	0.0560753	0.54
gw1.9.348.1	Aspni5_126937	#N/A	#N/A	#N/A	0	0	0	0	0	0	0	0	0	0	NA	#VALUE!	0	0	0	0	0	NA	#VALUE!	0	0	0	0	NA	#VALUE!	0	0	0	0	0	NA	#VALUE!	0	0	0	0	0	NA	#VALUE!	0	0	0	0	0	NA
gw1.6.478.1	Aspni5_126861	#N/A	#N/A	#N/A	0	0	0	0	0	0	0	0	0	0	NA	#VALUE!	0	0	0	0	0	NA	#VALUE!	0	0	0	0	NA	#VALUE!	0	0	0	0	0	NA	#VALUE!	0	0	0	0	0	NA	#VALUE!	0	0	0	0	0	NA
gw1.1.886.1	Aspni5_126811	#N/A	#N/A	#N/A	0.53	0	0.33	0.286667	0.154524	0.21	0.13	0.13	0.156667	0.0266667	0.55	0.539614	0.39	1.44	1.13	0.986667	0.311466	0.092	3.24901	0.48	2.37	1.425	0.945	0.061	0.287175	0	0.16	0.16	0.106667	0.0533333	0.27	2.82843	0.4	1.25	0.29	0.646667	0.303333	0.49	0.607097	0.73	0.59	2.16	1.16	0.501631	0.057
gw1.5.551.1	Aspni5_126639	#N/A	#N/A	#N/A	5.4	2.49	10.06	5.98333	2.20465	6.39	5.23	6.08	5.9	0.346747	0.91	1.04102	5.43	7.62	8.07	7.04	0.815414	0.46	1.25701	3.35	4.73	4.04	0.69	0.023	1.90528	4.31	2.9	3.89	3.7	0.417971	0.028	1.7411	8.13	9.19	10.15	9.15667	0.583362	0.27	0.752623	2.91	3.58	7.62	4.70333	1.4711	0.17
gw1.3.842.1	Aspni5_126606	#N/A	#N/A	#N/A	0	0	0	0	0	0.09	0.11	0	0.0666667	0.0338296	NA	8192	0.08	0	0	0.0266667	0.0266667	NA	2048	0.08	0	0.04	0.04	NA	3.05176e-05	0.13	0	0.07	0.0666667	0.0375648	NA	1.52588e-05	0	0	0	0	0	NA	0.0272047	0.08	0.33	0	0.136667	0.099387	NA
gw1.22.45.1	Aspni5_126565	#N/A	#N/A	#N/A	1.39	1.92	2.55	1.95333	0.335278	2.65	2.05	2.49	2.39667	0.179382	0.47	1.31039	2.5	3.79	3.05	3.11333	0.373735	0.11	1.71713	8.09	7.63	7.86	0.23	0.00027	0.307786	13.05	11.83	11.43	12.1033	0.487214	1e-10	0.176777	9.06	8.93	10.38	9.45667	0.463189	1.4e-07	0.233258	4.79	4.11	10.37	6.42333	1.98307	0.00014
gw1.1.857.1	Aspni5_126523	#N/A	#N/A	#N/A	0.19	0.21	0.68	0.36	0.160104	0.71	0.48	0.88	0.69	0.115902	0.14	1.95884	0.24	0.1	0.16	0.166667	0.0405517	0.29	0.50698	0.53	0.76	0.645	0.115	0.59	0.742262	0.19	0.2	0.25	0.213333	0.0185592	0.3	1.8025	0.29	0.58	0.36	0.41	0.0873689	0.87	1.10191	1.01	0.73	1.5	1.08	0.225019	0.012
gw1.7.370.1	Aspni5_126469	#N/A	#N/A	#N/A	2.26	4.41	2.24	2.97	0.720023	2.65	1.54	2.35	2.18	0.331512	0.41	0.806642	1.4	1.72	2.23	1.78333	0.241684	0.1	0.668964	2.87	1.19	2.03	0.84	0.011	1.82766	4.15	4.28	4.15	4.19333	0.0433333	0.15	0.737135	2.95	2.13	2.43	2.50333	0.239537	0.25	1.29235	3.6	2.77	2.45	2.94	0.342685	0.8
gw1.26.10.1	Aspni5_126350	#N/A	#N/A	#N/A	0	0	0	0	0	0	0	0	0	0	NA	#VALUE!	0	0	0	0	0	NA	#VALUE!	0	0	0	0	NA	#VALUE!	0	0	0	0	0	NA	#VALUE!	0	0	0	0	0	NA	#VALUE!	0	0	0	0	0	NA
gw1.16.208.1	Aspni5_126166	#N/A	#N/A	#N/A	0.12	0	0.19	0.103333	0.0554777	0	0.14	0	0.0466667	0.0466667	0.9	0.5	0	0.09	0.1	0.0633333	0.031798	0.95	0.641713	0.05	0	0.025	0.025	0.78	4.92458	0.17	0	0.09	0.0866667	0.0491031	0.97	1.23971	0.09	0	0.06	0.05	0.0264575	0.87	2.2974	0	0	0	0	0	0.86
gw1.5.521.1	Aspni5_126161	#N/A	#N/A	#N/A	0	0	0	0	0	0	0	0	0	0	NA	#VALUE!	0	0	0	0	0	NA	#VALUE!	0	0	0	0	NA	#VALUE!	0	0	0	0	0	NA	#VALUE!	0	0	0	0	0	NA	#VALUE!	0	0	0	0	0	NA
gw1.16.204.1	Aspni5_126043	#N/A	#N/A	#N/A	4.41	2.91	2.19	3.17	0.653911	2.02	1.8	1.88	1.9	0.064291	0.084	0.632878	2.59	3.08	3.33	3	0.217332	0.97	1.01607	6.25	4.49	5.37	0.88	0.32	0.76313	3.99	4.12	4.24	4.11667	0.072188	0.47	0.82932	3.88	4.19	3.59	3.88667	0.173237	0.83	0.940174	4.33	3.44	4.43	4.06667	0.31466	0.57
gw1.18.156.1	Aspni5_125995	#N/A	#N/A	#N/A	9.89	10.85	10.05	10.2633	0.296947	10.31	11.08	10.15	10.5133	0.287073	0.72	1.09429	9.86	12.17	13.22	11.75	0.992421	0.33	1.23971	23.37	23.74	23.555	0.185	0.003	0.554785	15.9	14.68	14.64	15.0733	0.413495	0.091	0.732043	16.56	16.83	18.02	17.1367	0.448491	0.034	0.68302	11.34	13.04	15.89	13.4233	1.32738	0.4
gw1.7.345.1	Aspni5_125961	#N/A	#N/A	#N/A	0	0.12	0.08	0.0666667	0.0352767	0.08	0.19	0.1	0.123333	0.0338296	NA	2.14355	0.21	0.24	0.19	0.213333	0.0145297	NA	3.73213	0.14	0.3	0.22	0.08	0.38	0.353553	0.11	0	0.06	0.0566667	0.031798	0.96	1.10191	0.12	0.12	0.14	0.126667	0.00666667	0.62	0.547147	0	0	0	0	0	0.88
gw1.7.341.1	Aspni5_125903	#N/A	#N/A	#N/A	0.05	0.09	0.06	0.0666667	0.0120185	0.32	0.2	0.2	0.24	0.04	NA	4	0.25	0.08	0.22	0.183333	0.0523874	NA	3.24901	0.05	0	0.025	0.025	0.49	3.24901	0.08	0.08	0.08	0.08	0	0.88	0.823591	0.12	0	0.15	0.09	0.0458258	0.77	0.707107	0.09	0.1	0.05	0.08	0.0152753	0.94
gw1.2.782.1	Aspni5_125895	#N/A	#N/A	#N/A	3	1.28	3.08	2.45333	0.587121	0.73	0.99	0.45	0.723333	0.15592	0.00015	0.307786	1.08	1.9	1.27	1.41667	0.247813	0.08	0.586417	2.52	3.3	2.91	0.39	0.77	1.10957	0.64	0.34	0.34	0.44	0.1	1e-07	6.49802	0.33	0.65	0.41	0.463333	0.096148	8.5e-09	6.49802	0.76	0.96	0.78	0.833333	0.0635959	2e-05
gw1.26.6.1	Aspni5_125885	#N/A	#N/A	#N/A	0	0.1	0	0.0333333	0.0333333	0	0	0.08	0.0266667	0.0266667	NA	1.02527	0	0	0.05	0.0166667	0.0166667	NA	0.90125	0	0	0	0	0.89	1024	0.18	0.1	0.15	0.143333	0.0233333	0.23	0.189465	0.48	0.47	0.71	0.553333	0.0783865	0.017	0.0507658	0.06	0	0	0.02	0.02	0.92
gw1.15.195.1	Aspni5_125862	#N/A	#N/A	#N/A	0	0	0.04	0.0133333	0.0133333	0.04	0.05	0.1	0.0633333	0.0185592	NA	4.28709	0	0.06	0.04	0.0333333	0.0176383	NA	1.93187	0	0	0	0	NA	2048	0	0.13	0	0.0433333	0.0433333	NA	0.514057	0.03	0	0.04	0.0233333	0.0120185	NA	0.678302	0	0	0.11	0.0366667	0.0366667	NA
gw1.3.755.1	Aspni5_125836	#N/A	#N/A	#N/A	2.2	2.21	2.05	2.15333	0.0517472	2.49	1.45	2.5	2.14667	0.348345	0.79	1.07029	1.56	2.06	1.22	1.61333	0.243949	0.31	0.790041	6.15	8.44	7.295	1.145	6e-09	0.378929	2.14	2.12	2.15	2.13667	0.00881917	0.76	1.07177	2.9	2.83	3.43	3.05333	0.189414	0.22	0.795536	6.46	3.32	5.25	5.01	0.914349	1.2e-06
gw1.3.752.1	Aspni5_125804	#N/A	#N/A	#N/A	26.59	26.11	26.63	26.4433	0.167066	23.95	20.34	27.01	23.7667	1.92764	0.83	0.957935	26.65	25	28.18	26.61	0.918205	0.63	1.09429	25.45	18.22	21.835	3.615	0.0052	1.55833	27.34	22.05	21.82	23.7367	1.80289	0.23	1.19748	20.81	18.42	21.65	20.2933	0.967546	0.0047	1.48452	17.34	12.32	19.76	16.4733	2.19102	3e-05
gw1.4.577.1	Aspni5_125801	#N/A	#N/A	#N/A	11.36	9.81	22.43	14.5333	3.97361	0.29	0.45	0.56	0.433333	0.0783865	NA	0.03125	0.46	5.47	3.75	3.22667	1.46974	NA	0.233258	12.28	4.85	8.565	3.715	NA	2.14355	0	0.06	0.03	0.03	0.0173205	NA	477.713	0.03	0	0	0.01	0.01	NA	1024	0	0	0	0	0	NA
gw1.3.751.1	Aspni5_125795	#N/A	#N/A	#N/A	0.56	0.1	0.2	0.286667	0.139682	0	0.08	0.23	0.103333	0.0674125	0.15	0.329877	0.23	0.19	0.67	0.363333	0.153768	0.64	1.3566	0.45	0.97	0.71	0.26	0.26	0.554785	0.09	0.1	0.1	0.0966667	0.00333333	0.081	3.4822	0.33	0.46	0.23	0.34	0.0665833	0.92	1.06955	0.43	0.47	0.67	0.523333	0.0742369	0.42
gw1.13.255.1	Aspni5_125768	#N/A	#N/A	#N/A	11.09	12.22	10.13	11.1467	0.603996	5.31	6.71	6.14	6.05333	0.406462	0.0013	0.578344	10.46	13.18	10.06	11.2333	0.980159	0.69	1.09429	12.96	13.63	13.295	0.335	0.78	1.06807	6.23	7.49	4.94	6.22	0.736139	3.8e-05	1.94531	6	5.8	4.35	5.38333	0.519882	6.5e-08	2.2974	7.36	9.2	7.65	8.07	0.571168	0.012
gw1.2.767.1	Aspni5_125698	#N/A	#N/A	#N/A	7.69	6.95	12.47	9.03667	1.72991	79.58	71.91	104.74	85.41	9.91537	6e-15	9.84916	12.44	11	13.83	12.4233	0.816993	0.29	1.49485	9.92	32.55	21.235	11.315	0.092	0.532185	143.35	95.22	160.75	133.107	19.598	1.3e-19	0.0717936	109.68	133.15	147.43	130.087	11.0046	2.4e-18	0.0769465	187.11	64.77	144.35	132.077	35.8457	4.6e-19
gw1.11.347.1	Aspni5_125592	#N/A	#N/A	#N/A	13.91	7.43	8.53	9.95667	2.00201	12.5	11.16	14.54	12.7333	0.982672	0.21	1.3566	11.81	14.5	16.99	14.4333	1.49571	0.057	1.55833	13.4	10.09	11.745	1.655	0.77	1.09429	10.57	9.07	7.43	9.02333	0.90674	0.45	1.19748	6.34	4.94	6.47	5.91667	0.489773	0.0018	1.91853	2.68	2.4	4.94	3.34	0.804073	7.8e-09
gw1.22.40.1	Aspni5_125440	#N/A	#N/A	#N/A	0.33	1.9	0.11	0.78	0.56359	1.3	0.4	0.94	0.88	0.261534	0.81	1.29235	0.9	1	0.63	0.843333	0.110504	0.85	1.24833	0	0.43	0.215	0.215	0.15	4.28709	0	0	0.42	0.14	0.14	0.11	4.28709	0.57	0	0.81	0.46	0.240208	0.55	1.69349	1.41	0.41	0.68	0.833333	0.298682	0.95
gw1.13.238.1	Aspni5_125309	#N/A	#N/A	#N/A	0.9	0.41	1.09	0.8	0.202567	0.51	0	0.4	0.303333	0.154955	0.065	0.406126	1.54	0.59	1.12	1.08333	0.274853	0.38	1.47427	0.58	0.25	0.415	0.165	0.056	2.46229	0.19	0.4	0.45	0.346667	0.079652	0.047	2.46229	0.44	0.1	0.12	0.22	0.110151	0.0033	3.73213	0.39	0.84	0.63	0.62	0.13	0.31
gw1.1.721.1	Aspni5_125264	#N/A	#N/A	#N/A	1.08	0.2	1.31	0.863333	0.338247	2.57	2.8	2.86	2.74333	0.0883805	0.002	3.24901	0.73	0.76	0.51	0.666667	0.0788106	0.71	0.806642	2.48	6.02	4.25	1.77	0.0011	0.267943	1.2	1.17	0.96	1.11	0.0754983	0.78	0.870551	2.41	4.33	2.28	3.00667	0.66273	0.0037	0.353553	2.84	4.67	4.68	4.06333	0.611673	7.7e-05
gw1.10.312.1	Aspni5_125042	#N/A	#N/A	#N/A	0	0	0	0	0	0	0	0	0	0	NA	#VALUE!	0	0	0	0	0	NA	#VALUE!	0	0	0	0	NA	#VALUE!	0	0	0	0	0	NA	#VALUE!	0	0	0	0	0	NA	#VALUE!	0	0	0	0	0	NA
gw1.13.228.1	Aspni5_124948	#N/A	#N/A	#N/A	6.44	6.97	7.21	6.87333	0.227474	8.62	8.33	8.02	8.32333	0.173237	0.13	1.29235	8.36	9.75	8.58	8.89667	0.431367	0.042	1.40444	10.53	12.84	11.685	1.155	0.1	0.747425	11.68	13.19	11.83	12.2333	0.480289	0.00054	0.602904	13.95	13.51	12.37	13.2767	0.470791	0.00023	0.586417	8.34	9.46	13.39	10.3967	1.53119	0.044
gw1.10.303.1	Aspni5_124807	#N/A	#N/A	#N/A	646.89	154.22	646.62	482.577	164.178	127.28	40.67	165.73	111.227	36.9833	NA	0.25	1005.8	773.54	987.26	922.2	74.5224	NA	2.14355	7.01	3.3	5.155	1.855	NA	119.428	35.03	8.95	41.73	28.57	9.99885	NA	18.3792	3.72	1.08	4.62	3.14	1.06226	NA	168.897	0.77	0.97	0.89	0.876667	0.0581187	NA
gw1.2.688.1	Aspni5_124716	#N/A	#N/A	#N/A	3.39	5.42	3.36	4.05667	0.681722	4.54	3.63	4.64	4.27	0.321299	0.61	1.13288	4.66	4.23	4.79	4.56	0.169214	0.37	1.23971	3.94	2.3	3.12	0.82	0.027	1.64718	5.19	4.64	4.57	4.8	0.196044	0.64	0.895025	4.06	6.14	2.49	4.23	1.05709	0.69	1.10191	2.45	4.53	3.14	3.37333	0.611673	0.19
gw1.8.320.1	Aspni5_124692	#N/A	#N/A	#N/A	5.9	5.38	8.45	6.57667	0.948619	2.73	4.56	3.31	3.53333	0.539949	0.067	0.570382	3.95	6.55	4.83	5.11	0.763501	0.64	0.835088	11.86	17.87	14.865	3.005	0.073	0.562529	4.44	5.98	6.43	5.61667	0.602504	0.48	1.24833	8.29	10.67	10.16	9.70667	0.723472	0.41	0.779165	22.7	12.81	24.06	19.8567	3.54514	0.00015
gw1.6.350.1	Aspni5_124569	#N/A	#N/A	#N/A	0	0	0	0	0	0	0	0	0	0	NA	0.0441942	0	0.1	0	0.0333333	0.0333333	NA	8192	0.12	0.06	0.09	0.03	NA	7.62939e-06	0	0	0	0	0	NA	0.0441942	0	0	0	0	0	NA	0.0473661	0	0	0.06	0.02	0.02	NA
gw1.7.269.1	Aspni5_124357	#N/A	#N/A	#N/A	0	0.05	0	0.0166667	0.0166667	0	0	0	0	0	NA	1.52588e-05	0	0	0	0	0	NA	1.52588e-05	0	0.06	0.03	0.03	NA	0.574349	0	0	0.02	0.00666667	0.00666667	NA	1.44393	0	0	0	0	0	NA	4096	0	0	0.03	0.01	0.01	NA
gw1.14.154.1	Aspni5_124352	#N/A	#N/A	#N/A	0	0	0	0	0	0	0	0	0	0	NA	0.0507658	0	0	0	0	0	NA	0.0473661	0	0	0	0	NA	0.0507658	0	0	0	0	0	NA	0.0507658	0	0	0	0	0	NA	0.0544094	0	0	0.08	0.0266667	0.0266667	NA
gw1.7.261.1	Aspni5_124153	#N/A	#N/A	#N/A	0.13	0	0.03	0.0533333	0.0392994	0.06	0.12	0.04	0.0733333	0.024037	0.82	1.26576	0.12	0.19	0.08	0.13	0.0321455	0.35	2.14355	0.29	1.06	0.675	0.385	0.00023	0.116629	0.18	0.2	0.15	0.176667	0.0145297	0.15	0.378929	0.26	0.19	0.24	0.23	0.0208167	0.047	0.287175	0.19	0.12	0.23	0.18	0.0321455	0.12
gw1.1.580.1	Aspni5_124037	#N/A	#N/A	#N/A	6.42	4.99	6.39	5.93333	0.471746	3.84	5.14	4.88	4.62	0.397157	0.69	0.823591	6.17	9.51	7.65	7.77667	0.966253	0.43	1.41421	11.17	10.44	10.805	0.365	0.44	0.702222	2.53	4.01	2.38	2.97333	0.520139	0.035	2.14355	3.78	3.12	4.07	3.65667	0.281089	0.098	1.84038	3.78	4.69	6.92	5.13	0.932756	0.55
gw1.1.573.1	Aspni5_124008	#N/A	#N/A	#N/A	0	0	0	0	0	0	0	0	0	0	NA	#VALUE!	0	0	0	0	0	NA	#VALUE!	0	0	0	0	NA	#VALUE!	0	0	0	0	0	NA	#VALUE!	0	0	0	0	0	NA	#VALUE!	0	0	0	0	0	NA
gw1.19.101.1	Aspni5_123955	#N/A	#N/A	#N/A	36.66	22.23	15.39	24.76	6.26907	115.08	96.56	88.85	100.163	7.78334	0.047	4.28709	160.13	91.11	69.1	106.78	27.4213	0.038	4.92458	2.3	5.25	3.775	1.475	0.0065	8	53.44	28.49	21.47	34.4667	9.7007	0.77	0.779165	15.99	4.75	10.35	10.3633	3.24472	0.17	2.63902	0.62	0.19	0.03	0.28	0.176163	2.3e-11
gw1.10.247.1	Aspni5_123782	#N/A	#N/A	#N/A	39.73	19.48	41.52	33.5767	7.06725	12.41	5.45	15.71	11.19	3.02397	0.016	0.353553	35.82	32.19	42.45	36.82	3.00371	0.77	1.18921	1.02	0.46	0.74	0.28	8.2e-20	59.7141	1.16	0.48	0.87	0.836667	0.197005	1.2e-21	42.2243	0.77	0.49	0.85	0.703333	0.109138	2.7e-24	51.9842	0.45	0.1	0.52	0.356667	0.129915	4.2e-29
gw1.7.232.1	Aspni5_123681	#N/A	#N/A	#N/A	0	0	0	0	0	0	0	0	0	0	NA	#VALUE!	0	0	0	0	0	NA	#VALUE!	0	0	0	0	NA	#VALUE!	0	0	0	0	0	NA	#VALUE!	0	0	0	0	0	NA	#VALUE!	0	0	0	0	0	NA
gw1.16.140.1	Aspni5_123586	#N/A	#N/A	#N/A	0.14	0	0	0.0466667	0.0466667	0.03	0.07	0.11	0.07	0.023094	0.82	1.33793	0	0.13	0.02	0.05	0.0404145	0.93	0.870551	0.1	0.11	0.105	0.005	0.69	0.628507	0	0.05	0.16	0.07	0.0472582	0.78	0.732043	2.11	2.53	1.78	2.14	0.217025	1.9e-06	0.0291573	1.47	0.7	5.96	2.71	1.64013	3.9e-07
gw1.17.102.1	Aspni5_123525	#N/A	#N/A	#N/A	0	0	0	0	0	0	0	0	0	0	NA	#VALUE!	0	0	0	0	0	NA	#VALUE!	0	0	0	0	NA	#VALUE!	0	0	0	0	0	NA	#VALUE!	0	0	0	0	0	NA	#VALUE!	0	0	0	0	0	NA
gw1.4.348.1	Aspni5_122999	#N/A	#N/A	#N/A	36.9	66.48	47.29	50.2233	8.66405	92.89	114.6	67.67	91.72	13.5601	0.15	1.94531	89.07	80.69	57.66	75.8067	9.39028	0.31	1.65864	7.61	4.12	5.865	1.745	7.1e-08	11.3137	7.35	7.38	2.42	5.71667	1.64836	9.2e-09	9.84916	14.28	10.08	6.29	10.2167	2.30753	1.7e-05	5.65685	9.28	11.85	4.16	8.43	2.26023	3.6e-06
gw1.8.223.1	Aspni5_122980	#N/A	#N/A	#N/A	0	0	0	0	0	0	0	0	0	0	NA	#VALUE!	0	0	0	0	0	NA	#VALUE!	0	0	0	0	NA	#VALUE!	0	0	0	0	0	NA	#VALUE!	0	0	0	0	0	NA	#VALUE!	0	0	0	0	0	NA
gw1.10.200.1	Aspni5_122948	#N/A	#N/A	#N/A	19.71	20.72	21.99	20.8067	0.659604	29.52	28.34	26.43	28.0967	0.900265	0.0012	1.44393	29.79	22.78	21.52	24.6967	2.57251	0.028	1.30134	21.27	21.05	21.16	0.11	0.083	1.25701	21.35	23.85	19.5	21.5667	1.2604	0.79	1.03814	18.04	22.38	17.93	19.45	1.46534	0.076	1.22264	18.49	21.48	20.26	20.0767	0.867993	0.32
gw1.8.204.1	Aspni5_122658	#N/A	#N/A	#N/A	0.27	0.43	0.69	0.463333	0.122384	0.88	0.57	1.14	0.863333	0.164756	0.072	1.98618	0.43	0.71	0.54	0.56	0.0814453	0.63	1.27456	2.27	2.08	2.175	0.095	0.00022	0.267943	1.17	1.09	1.78	1.34667	0.217894	0.0022	0.353553	2.7	2.01	2.59	2.43333	0.214035	9.4e-07	0.217638	1.1	0.72	2.79	1.53667	0.636195	0.00084
gw1.7.172.1	Aspni5_122445	#N/A	#N/A	#N/A	0	0	0	0	0	0	0	0	0	0	NA	0.0358968	0	0	0	0	0	NA	0.0334929	0	0	0	0	NA	0.0358968	0	0.04	0.02	0.02	0.011547	NA	1.52588e-05	0	0	0	0	0	NA	0.0412346	0.02	0	0.07	0.03	0.0208167	NA
gw1.4.291.1	Aspni5_122397	#N/A	#N/A	#N/A	12.71	2.08	34.51	16.4333	9.54504	0.57	0.27	0.4	0.413333	0.0868588	NA	0.0272047	4.65	6.04	7.79	6.16	0.908424	NA	0.406126	0.02	1.33	0.675	0.655	NA	29.8571	0.18	0.08	0.17	0.143333	0.031798	NA	119.428	0.07	0.11	0	0.06	0.0321455	NA	315.173	0.26	0	0.04	0.1	0.080829	NA
gw1.3.383.1	Aspni5_122060	#N/A	#N/A	#N/A	0	0	0	0	0	0	0	0	0	0	NA	#VALUE!	0	0	0	0	0	NA	#VALUE!	0	0	0	0	NA	#VALUE!	0	0	0	0	0	NA	#VALUE!	0	0	0	0	0	NA	#VALUE!	0	0	0	0	0	NA
gw1.3.365.1	Aspni5_121822	#N/A	#N/A	#N/A	0.07	0	0.1	0.0566667	0.0296273	0.03	0	0	0.01	0.01	NA	0.217638	0.06	0.15	0.03	0.08	0.0360555	NA	1.28343	0	0	0	0	NA	8192	0	0	0.03	0.01	0.01	NA	5.27803	0.05	0	0	0.0166667	0.0166667	NA	3.4822	0.08	0.06	0	0.0466667	0.024037	NA
gw1.7.126.1	Aspni5_121820	#N/A	#N/A	#N/A	0.05	0.07	0.02	0.0466667	0.0145297	0.09	0.11	0.11	0.103333	0.00666667	0.25	2.46229	0.09	0.14	0.13	0.12	0.0152753	0.19	2.82843	0.31	0.7	0.505	0.195	0.00068	0.116629	0.13	0.11	0.11	0.116667	0.00666667	0.24	0.406126	0.19	0.17	0.19	0.183333	0.00666667	0.049	0.267943	0.26	0.17	0.44	0.29	0.0793725	0.0048
gw1.7.125.1	Aspni5_121777	#N/A	#N/A	#N/A	0.07	0.08	0	0.05	0.0251661	0.07	0	0.06	0.0433333	0.0218581	NA	1.00835	0.09	0.11	0.08	0.0933333	0.00881917	NA	2.14355	0.11	0.05	0.08	0.03	NA	0.784584	0	0.04	0.05	0.03	0.0152753	NA	1.45397	0.05	0	0.09	0.0466667	0.0260342	NA	1.02811	0	0	0	0	0	NA
gw1.2.326.1	Aspni5_121272	#N/A	#N/A	#N/A	0.66	0.36	0.87	0.63	0.147986	0.83	0.67	0.42	0.64	0.119304	0.9	1.05409	0.87	0.39	0.47	0.576667	0.148474	0.99	0.994194	0.93	0.98	0.955	0.025	0.7	0.876606	0.58	0.45	0.53	0.52	0.0378594	0.34	1.33793	0.93	0.85	0.8	0.86	0.0378594	0.61	0.858565	0.72	1.07	0.89	0.893333	0.10105	0.54
gw1.2.270.1	Aspni5_120862	#N/A	#N/A	#N/A	0.77	0.93	0.53	0.743333	0.116237	0.95	0.82	0.67	0.813333	0.0808977	0.61	1.18099	1.77	0.83	1.5	1.36667	0.279424	0.0052	2.14355	1.15	1.19	1.17	0.02	0.49	0.80107	1.55	1.11	1.43	1.36333	0.131318	0.026	0.574349	1.22	2.01	1.47	1.56667	0.233119	0.012	0.543367	0.94	0.79	1.61	1.11333	0.25208	0.23
gw1.7.81.1	Aspni5_120556	#N/A	#N/A	#N/A	0.02	0	0.02	0.0133333	0.00666667	0.04	0	0	0.0133333	0.0133333	NA	1.03886	0.07	0.03	0.01	0.0366667	0.0176383	NA	3.03143	0	0.02	0.01	0.01	NA	2	0.03	0	0.03	0.02	0.01	NA	0.737135	0	0	0.02	0.00666667	0.00666667	NA	2.63902	0	0	0	0	0	NA
gw1.2.211.1	Aspni5_120463	#N/A	#N/A	#N/A	0	0	0	0	0	0	0	0	0	0	NA	#VALUE!	0	0	0	0	0	NA	#VALUE!	0	0	0	0	NA	#VALUE!	0	0	0	0	0	NA	#VALUE!	0	0	0	0	0	NA	#VALUE!	0	0	0	0	0	NA
gw1.1.205.1	Aspni5_120396	#N/A	#N/A	#N/A	1.81	2.18	1.43	1.80667	0.216513	2.33	2.43	2.2	2.32	0.0665833	0.27	1.37554	2.68	3.09	2.48	2.75	0.179536	0.064	1.65864	7.48	5.8	6.64	0.84	5.8e-05	0.353553	1.47	1.5	1.81	1.59333	0.108679	0.53	1.19748	2.93	1.69	2.02	2.21333	0.37078	0.76	0.907519	2.42	2.44	1.95	2.27	0.160104	0.61
gw1.9.50.1	Aspni5_120062	#N/A	#N/A	#N/A	0	0	0	0	0	0	0	0	0	0	NA	#VALUE!	0	0	0	0	0	NA	#VALUE!	0	0	0	0	NA	#VALUE!	0	0	0	0	0	NA	#VALUE!	0	0	0	0	0	NA	#VALUE!	0	0	0	0	0	NA
gw1.9.47.1	Aspni5_119995	#N/A	#N/A	#N/A	0.56	0.45	0.19	0.4	0.109697	0.83	0.55	0.41	0.596667	0.123468	0.77	1.58008	0.61	1.39	1.15	1.05	0.230651	0.49	2.82843	0.66	0.1	0.38	0.28	0.85	1.39474	0.58	0.21	0.23	0.34	0.120139	0.87	1.28343	0.84	0.94	0.69	0.823333	0.0726483	0.67	0.558644	0.72	0.68	0.68	0.693333	0.0133333	0.75
gw1.14.44.1	Aspni5_119986	#N/A	#N/A	#N/A	0	0	0	0	0	0	0	0	0	0	NA	#VALUE!	0	0	0	0	0	NA	#VALUE!	0	0	0	0	NA	#VALUE!	0	0	0	0	0	NA	#VALUE!	0	0	0	0	0	NA	#VALUE!	0	0	0	0	0	NA
gw1.3.78.1	Aspni5_119246	#N/A	#N/A	#N/A	0	0	0	0	0	0	0	0	0	0	NA	#VALUE!	0	0	0	0	0	NA	#VALUE!	0	0	0	0	NA	#VALUE!	0	0	0	0	0	NA	#VALUE!	0	0	0	0	0	NA	#VALUE!	0	0	0	0	0	NA
gw1.2.25.1	Aspni5_118792	#N/A	#N/A	#N/A	20.77	27.05	38.25	28.69	5.11223	26.04	19.87	26.22	24.0433	2.08731	0.69	0.895025	38.31	36.6	26.53	33.8133	3.67497	0.3	1.30134	22	13.4	17.7	4.3	0.0015	2.14355	12.59	11.84	10.63	11.6867	0.570974	1e-06	2.63902	18.4	13.3	18.23	16.6433	1.67239	0.00098	1.94531	14.92	10.94	12.3	12.72	1.16796	6.4e-06
gw1.22.4.1	Aspni5_118662	#N/A	#N/A	#N/A	0.03	0.03	0.03	0.03	0	0	0.01	0	0.00333333	0.00333333	0.052	0.0625	0.01	0.01	0	0.00666667	0.00333333	0.16	0.233258	0.12	0.1	0.11	0.01	0.28	0.378929	0.01	0	0	0.00333333	0.00333333	0.042	9.18959	0	0.01	0	0.00333333	0.00333333	0.024	11.3137	0.03	0.01	0.03	0.0233333	0.00666667	0.63
gw1.7.2.1	Aspni5_118654	#N/A	#N/A	#N/A	0	0	0	0	0	0	0	0	0	0	NA	#VALUE!	0	0	0	0	0	NA	#VALUE!	0	0	0	0	NA	#VALUE!	0	0	0	0	0	NA	#VALUE!	0	0	0	0	0	NA	#VALUE!	0	0	0	0	0	NA
gw1.4.9.1	Aspni5_118644	#N/A	#N/A	#N/A	0	0	0	0	0	0	0	0	0	0	NA	0.0507658	0	0	0	0	0	NA	0.0441942	0	0	0	0	NA	0.0473661	0	0	0	0	0	NA	0.0507658	0	0	0	0	0	NA	3.05176e-05	0	0	0	0	0	NA
gw1.17.2.1	Aspni5_118635	#N/A	#N/A	#N/A	0.01	0.01	0.01	0.01	0	0.01	0.01	0.01	0.01	0	0.84	1.30134	0	0	0.01	0.00333333	0.00333333	0.8	0.68302	0	0.01	0.005	0.005	0.59	2.14355	0.11	0.01	0.08	0.0666667	0.0296273	0.01	0.133972	0.01	0.02	0	0.01	0.0057735	0.9	0.864537	0.06	0.01	0.02	0.03	0.0152753	0.12
gw1.18.2.1	Aspni5_118601	#N/A	#N/A	#N/A	0	0	0	0	0	0	0	0	0	0	NA	#VALUE!	0	0	0	0	0	NA	#VALUE!	0	0	0	0	NA	#VALUE!	0	0	0	0	0	NA	#VALUE!	0	0	0	0	0	NA	#VALUE!	0	0	0	0	0	NA
gw1.12.1.1	Aspni5_118599	#N/A	#N/A	#N/A	0	0	0	0	0	0	0	0	0	0	NA	#VALUE!	0	0	0	0	0	NA	#VALUE!	0	0	0	0	NA	#VALUE!	0	0	0	0	0	NA	#VALUE!	0	0	0	0	0	NA	#VALUE!	0	0	0	0	0	NA
gw1.5.1.1	Aspni5_118581	#N/A	#N/A	#N/A	0.2	0.32	0.2	0.24	0.04	0.22	0.16	0.16	0.18	0.02	0.7	0.784584	0.25	0.35	0.44	0.346667	0.0548736	0.46	1.54756	0.34	1.14	0.74	0.4	0.097	0.406126	0.09	0.13	0.15	0.123333	0.0176383	0.14	2.14355	0.17	0.27	0.21	0.216667	0.0290593	0.66	1.27456	0.15	0.27	0.28	0.233333	0.0417665	0.84
Cscaffold24000041	An19g00420.Aspni5_46137	Has domain(s) with predicted role in transmembrane transport and integral to membrane localization	#N/A	#N/A	0	0.21	0.07	0.0933333	0.0617342	0.07	0.4	0.16	0.21	0.0984886	NA	2.82843	0.06	0.1	0.16	0.106667	0.0290593	NA	1.54756	0.84	0.91	0.875	0.035	0.0038	0.116629	0.29	0.1	0.05	0.146667	0.0731057	0.68	0.646176	0.15	0.39	0	0.18	0.113578	0.56	0.574349	0.11	0.12	0.18	0.136667	0.0218581	0.64
e_gw1.24.67.1	An19g00410.Aspni5_195305	Has domain(s) with predicted catalytic activity and role in metabolic process	#N/A	#N/A	1.3	0.72	1.17	1.06333	0.175721	0.45	0.64	0.64	0.576667	0.0633333	0.74	0.574349	1.14	1.09	0.97	1.06667	0.0504425	0.97	1.09429	3.06	3.57	3.315	0.255	0.59	0.406126	0.85	1.22	0.5	0.856667	0.207873	0.85	1.3566	0.69	0.29	0.67	0.55	0.130128	0.59	2.14355	1.12	0.97	1.22	1.10333	0.0726483	0.97
Cscaffold24000039	An19g00400.Aspni5_46135	0	#N/A	#N/A	0	0	0	0	0	0	0	0	0	0	NA	0.133972	0.06	0	0	0.02	0.02	NA	32768	0	0.07	0.035	0.035	NA	3.05176e-05	0	0.11	0	0.0366667	0.0366667	NA	1.52588e-05	0	0	0	0	0	NA	0.133972	0.06	0	0	0.02	0.02	NA
CADANGAG00014363	An19g00390	Ortholog(s) have tetrahydroxynaphthalene reductase activity, versicolorin reductase activity	#N/A	#N/A	1	0.14	1	0.713333	0.286667	0.05	0.22	0.06	0.11	0.0550757	0.002	0.153893	0.87	0.69	1.34	0.966667	0.193764	0.51	1.43396	3.31	2.48	2.895	0.415	0.013	0.329877	0.26	0.35	0.66	0.423333	0.121152	0.25	1.75321	1.47	1.41	2.28	1.72	0.280535	0.087	0.5	1.91	2.71	6.74	3.78667	1.49462	8.4e-05
Cscaffold24000038	An19g00380.Aspni5_46134	Has domain(s) with predicted UDP-N-acetylmuramate dehydrogenase activity, flavin adenine dinucleotide binding, oxidoreductase activity, oxidoreductase activity, acting on CH-OH group of donors activity	#N/A	#N/A	0.68	0.25	1.07	0.666667	0.236807	0.47	0.41	0.38	0.42	0.0264575	0.32	0.659754	1.36	1.15	1.65	1.38667	0.144952	0.022	2.2974	4.83	4.42	4.625	0.205	3.5e-07	0.189465	2.59	1.91	4.76	3.08667	0.859386	9.5e-07	0.233258	5.07	4.98	7.18	5.74333	0.718803	5e-12	0.133972	6.59	8.11	16.75	10.4833	3.16391	4.3e-20
CADANGAG00014361	An19g00370	Ortholog of Aspergillus tubingensis : Asptu1_0195473, Aspergillus brasiliensis : Aspbr1_0056111, Aspergillus acidus : Aspfo1_0142171 and Aspergillus carbonarius ITEM 5010 : Acar5010_509745	#N/A	#N/A	0	0	0	0	0	0	0.06	0	0.02	0.02	NA	8192	0	0	0	0	0	NA	0.0544094	0	0	0	0	NA	0.0583146	0	0	0	0	0	NA	0.0625	0	0	0	0	0	NA	0.0669858	0	0	0	0	0	NA
Cscaffold24000037	An19g00360.Aspni5_46133	0	#N/A	#N/A	39.94	23.18	23.4	28.84	5.55036	57.83	48.29	52.99	53.0367	2.75406	4.8e-06	1.94531	88.04	92.58	72.02	84.2133	6.23594	1.1e-15	3.24901	24.49	28.89	26.69	2.2	0.067	1.38511	41.13	33.74	32.55	35.8067	2.68374	0.4	0.870551	39.45	30.79	31.63	33.9567	2.75735	0.87	0.967947	11.57	11.54	18.22	13.7767	2.22168	2.7e-09
gw1.24.70.1	An19g00350.Aspni5_138839	Calcium-transporting ATPase	#N/A	#N/A	49.31	55.76	64.3	56.4567	4.34124	61.64	65.52	64.69	63.95	1.17959	0.16	1.20581	34.75	47.54	47.44	43.2433	4.24676	0.19	0.82932	85.38	88.24	86.81	1.43	0.2	0.82932	58.64	55.71	66.98	60.4433	3.37601	0.99	0.99813	52.02	67.12	66.21	61.7833	4.88873	0.77	1.04464	93.31	50.93	88.41	77.55	13.385	0.079
estExt_GeneWisePlus.C_240077	An19g00340.Aspni5_214891	Has domain(s) with predicted calcium:hydrogen antiporter activity, role in calcium ion transport, transmembrane transport and integral to membrane localization	#N/A	SignalP (Braaksma et al 2010)	279.28	147.48	287.01	237.923	45.2767	148.19	166.53	159.48	158.067	5.34126	0.058	0.707107	163.6	213.82	229.84	202.42	19.9533	0.73	0.920188	380.43	362.81	371.62	8.81	0.36	0.817902	61.33	55.27	73.22	63.2733	5.27203	8.2e-19	4	47.94	57.04	60.32	55.1	3.7031	1.4e-24	4.92458	45.07	33.59	57.18	45.28	6.81066	1.1e-29
estExt_C_240035	An19g00330.Aspni5_55215	Has domain(s) with predicted role in transmembrane transport and integral to membrane localization	#N/A	#N/A	150.5	79.45	117.78	115.91	20.5317	68.72	76.98	72.47	72.7233	2.38782	0.05	0.664343	67.57	75.38	97.49	80.1467	8.95996	0.19	0.747425	185.56	172.09	178.825	6.735	0.46	0.82932	39.99	32.31	42.19	38.1633	2.99478	7.8e-11	3.24901	26.85	31.88	30.33	29.6867	1.48724	6.4e-17	4.59479	29.27	21.99	34.29	28.5167	3.57063	5e-17
CADANGAG00014356	An19g00320	Has domain(s) with predicted calcium:hydrogen antiporter activity, role in calcium ion transport, transmembrane transport and integral to membrane localization	#N/A	#N/A	224.13	171.57	258.04	217.913	25.1545	181.17	204.78	174.9	186.95	9.09688	0.59	0.913831	203.23	227.71	198.56	209.833	9.03943	0.8	1.04972	308.93	358.27	333.6	24.67	0.26	0.82932	121.26	125.61	136.45	127.773	4.51642	1.4e-06	1.82766	109.41	138.91	130.86	126.393	8.8039	4.4e-08	1.97247	192.76	118.49	184.08	165.11	23.4443	0.0039
CADANGAG00014355	An19g00310	0	#N/A	#N/A	95.39	130.27	182.86	136.173	25.4223	84.89	107.04	68.28	86.7367	11.2271	0.28	0.678302	187.42	148.71	111.02	149.05	22.0554	0.65	1.21419	68.09	126.82	97.455	29.365	0.13	1.75321	87.03	105.61	89.56	94.0667	5.81769	0.18	1.54756	85.2	93.16	99.64	92.6667	4.17576	0.11	1.67018	260.27	121.14	181.37	187.593	40.2837	0.52
estExt_C_240034	An19g00300.Aspni5_55214	Ortholog of A. oryzae RIB40 : AO090038000491, Aspergillus wentii : Aspwe1_0036466, Aspergillus zonatus : Aspzo1_0068969, Aspergillus terreus NIH2624 : ATET_09237 and A. niger ATCC 1015 : 55214-mRNA	#N/A	#N/A	46.74	24.85	46.29	39.2933	7.22283	48.26	41.2	50.21	46.5567	2.73685	0.37	1.25701	38.94	55.06	59.58	51.1933	6.26407	0.18	1.40444	85.91	94.02	89.965	4.055	0.018	0.558644	19.96	14.19	19.49	17.88	1.84998	4.1e-05	2.2974	12.73	19.58	14.47	15.5933	2.05565	2.3e-07	2.82843	10.53	7.41	18.03	11.99	3.15144	1.5e-10
estExt_GeneWisePlus.C_240062	An19g00290.Aspni5_214881	Has domain(s) with predicted nucleotide binding, oxidoreductase activity and role in metabolic process	#N/A	#N/A	71.58	64.17	98.43	78.06	10.4072	41.16	46.36	44.5	44.0067	1.52124	0.005	0.598739	71.79	78.45	80.66	76.9667	2.6658	0.79	1.07177	148.49	233.97	191.23	42.74	0.00063	0.514057	69.19	70.3	72.94	70.81	1.11216	0.4	1.18099	149.48	164.4	186.33	166.737	10.7016	0.00021	0.535887	113.84	126.53	203.65	148.007	28.0618	0.0019
gw1.24.58.1	An19g00280.Aspni5_136048	Has domain(s) with predicted catalytic activity and role in nucleoside metabolic process	#N/A	SignalP (Braaksma et al 2010)	6.79	2.2	6.5	5.16333	1.48403	0.9	0.4	0.91	0.736667	0.168358	6.9e-07	0.153893	7.71	7.79	8.57	8.02333	0.274307	0.22	1.68179	21.76	14.08	17.92	3.84	0.015	0.378929	3.26	2.05	3.15	2.82	0.386307	0.073	1.95884	7.58	6.75	9.02	7.78333	0.663132	0.5	0.757858	1.87	1.68	8.28	3.94333	2.16903	0.3
estExt_C_240031	An19g00270.Aspni5_55212	Pectin lyase D, an extracellular pectin-degrading enzyme	PL1	SignalP (Braaksma et al 2010)	0.18	0.1	0.04	0.106667	0.0405517	0.08	0.07	0.13	0.0933333	0.0185592	0.9	0.90125	0.09	0.16	0.13	0.126667	0.0202759	0.78	1.23114	0.28	0.24	0.26	0.02	0.28	0.547147	0.83	0.99	0.68	0.833333	0.0895048	3.4e-06	0.143587	0.51	0.79	0.78	0.693333	0.0917121	5.8e-05	0.189465	0.49	0.34	1.33	0.72	0.308058	2.4e-05
CADANGAG00014350	An19g00260	0	#N/A	#N/A	0.18	0.17	0.08	0.143333	0.031798	0.04	0	0	0.0133333	0.0133333	NA	0.101532	0.07	0.05	0.03	0.05	0.011547	NA	0.378929	0.23	0.04	0.135	0.095	0.76	1.37554	0	0	0.03	0.01	0.01	0.075	11.3137	0.05	0	0.03	0.0266667	0.0145297	0.11	4.59479	0.03	0	0.03	0.02	0.01	0.09
CADANGAG00014349	An19g00250	0	#N/A	#N/A	0.14	0.06	0.11	0.103333	0.0233333	0.98	0.6	1.26	0.946667	0.191253	7e-06	9.18959	0.36	0.38	0.23	0.323333	0.0470225	0.052	3.24901	0.61	0.52	0.565	0.045	0.012	0.25	1.63	0.77	1.36	1.25333	0.253925	5.5e-07	0.0947323	1.33	0.73	0.62	0.893333	0.22063	3.4e-05	0.133972	0.49	0.46	0.63	0.526667	0.0523874	0.0039
CADANGAG00014348	An19g00240	Ortholog of Aspergillus carbonarius ITEM 5010 : Acar5010_056431	#N/A	#N/A	7.8	5.71	10.08	7.86333	1.26191	10.47	7.73	9.65	9.28333	0.811939	0.34	1.25701	12.02	8.71	9.86	10.1967	0.970229	0.13	1.41421	12.75	13.62	13.185	0.435	0.27	0.76313	17.14	14.28	13.44	14.9533	1.1199	0.0038	0.566442	14.1	14.31	19.13	15.8467	1.64279	0.0037	0.566442	8.29	8.09	15.89	10.7567	2.56732	0.38
estExt_GeneWisePlus.C_240055	An19g00230.Aspni5_214877	Has domain(s) with predicted oxidoreductase activity and role in metabolic process	#N/A	#N/A	9.94	6.51	9.69	8.71333	1.10403	13.33	8.87	14.57	12.2567	1.73075	0.14	1.49485	9.64	11.04	14.14	11.6067	1.32958	0.21	1.43396	21.77	22.51	22.14	0.37	0.013	0.503478	21.48	16.08	19.12	18.8933	1.56296	0.0037	0.5	17.46	13.98	20.7	17.38	1.94031	0.023	0.570382	9	6.87	16.61	10.8267	2.95632	0.75
CADANGAG00014346	An19g00220	0	#N/A	#N/A	0.63	0.27	0.4	0.433333	0.105251	1.27	1.09	1.35	1.23667	0.0768838	0.011	3.03143	1.75	1.48	1.5	1.57667	0.0868588	0.0012	3.73213	0.46	0.62	0.54	0.08	0.94	1.05922	1.59	0.53	0.85	0.99	0.3139	0.092	0.5	1.37	0.38	0.91	0.886667	0.286026	0.16	0.550953	0.55	0.24	0.11	0.3	0.130512	0.38
estExt_GeneWisePlus.C_240054	An19g00210.Aspni5_214876	Ortholog(s) have low-density lipoprotein particle binding activity, role in hemolysis by symbiont of host erythrocytes and intracellular localization	#N/A	#N/A	11638	3970.85	5126.59	6911.8	2386.51	11108.2	9097.45	11403.5	10536.4	724.496	0.21	1.61328	14097.9	14014.8	14243.5	14118.7	66.8144	0.031	2.14355	7873.78	11678.8	9776.28	1902.51	0.84	0.90125	14093.7	9880	13248.1	12407.3	1286.99	0.15	0.598739	21289.5	12250.6	16330.8	16623.6	2613.4	0.027	0.466516	7866.05	5608.66	13757	9077.23	2428.92	0.73
gw1.24.84.1	An19g00200.Aspni5_142324	0	#N/A	#N/A	0.09	0.07	0.14	0.1	0.0208167	0.17	0.16	0.16	0.163333	0.00333333	0.48	1.7411	0.08	0.26	0.32	0.22	0.072111	0.23	2.2974	0.62	0.38	0.5	0.12	0.024	0.25	0.56	0.6	0.76	0.64	0.061101	0.00083	0.164938	0.84	0.7	0.68	0.74	0.0503322	0.0004	0.153893	0.48	0.88	0.8	0.72	0.122202	0.00061
CADANGAG00014343	An19g00190	0	#N/A	#N/A	0	0.11	0	0.0366667	0.0366667	0.07	0.09	0	0.0533333	0.0272845	NA	2	0.19	0.11	0.11	0.136667	0.0266667	NA	5.65685	0.31	0.14	0.225	0.085	0.18	0.153893	0.3	0	0.21	0.17	0.0888819	0.17	0.164938	0.26	0	0.19	0.15	0.0776745	0.2	0.176777	0.12	0.13	0.12	0.123333	0.00333333	0.33
e_gw1.24.74.1	An19g00180.Aspni5_195235	Has domain(s) with predicted role in transmembrane transport and integral to membrane localization	#N/A	#N/A	0.03	0.04	0.05	0.04	0.0057735	0.13	0.09	0.16	0.126667	0.0202759	0.11	3.4822	0.14	0.12	0.1	0.12	0.011547	0.13	3.24901	0.16	0.17	0.165	0.005	0.11	0.307786	0.07	0.24	0.29	0.2	0.0665833	0.014	0.189465	0.13	0.11	0.33	0.19	0.0702377	0.026	0.233258	0.13	0.09	0.32	0.18	0.070946	0.031
Cscaffold24000027	An19g00170.Aspni5_46123	Ortholog of Aspergillus wentii : Aspwe1_0136904, Aspergillus versicolor : Aspve1_0361454, Aspergillus zonatus : Aspzo1_0160231, Aspergillus sydowii : Aspsy1_0093041 and A. niger ATCC 1015 : 46123-mRNA	#N/A	#N/A	4.06	2.9	3.06	3.34	0.362951	1.39	1.02	1.18	1.19667	0.107134	0.007	0.378929	1.47	3.03	3.29	2.59667	0.568311	0.68	0.82932	0.36	0.31	0.335	0.025	1.6e-09	12.996	0.98	0.93	1.26	1.05667	0.102686	0.00036	3.24901	0.51	0.65	0.33	0.496667	0.0926163	4e-09	8	0.69	1.04	0.43	0.72	0.17673	1.3e-06
Cscaffold24000026	An19g00160.Aspni5_46122	Has domain(s) with predicted DNA binding, sequence-specific DNA binding RNA polymerase II transcription factor activity, zinc ion binding activity and role in regulation of transcription, DNA-dependent, transcription, DNA-dependent	#N/A	#N/A	1.1	1.23	1.35	1.22667	0.072188	2.06	1.42	1.29	1.59	0.237978	0.25	1.38511	2.88	3.75	3.11	3.24667	0.260278	1.3e-05	2.82843	1.8	1.93	1.865	0.065	0.59	0.840896	1.7	1.73	1.77	1.73333	0.0202759	0.3	0.757858	1.19	1.24	1.48	1.30333	0.0895048	0.82	1.07177	1.58	1.39	1.32	1.43	0.0776745	0.85
CADANGAG00014339	An19g00150	Has domain(s) with predicted catalytic activity and role in metabolic process	#N/A	#N/A	0	0	0	0	0	0	0	0	0	0	NA	#VALUE!	0	0	0	0	0	NA	#VALUE!	0	0	0	0	NA	#VALUE!	0	0	0	0	0	NA	#VALUE!	0	0	0	0	0	NA	#VALUE!	0	0	0	0	0	NA
CADANGAG00014338	An19g00140	Has domain(s) with predicted 3-hydroxyacyl-CoA dehydrogenase activity, NAD+ binding, coenzyme binding, nucleotide binding, oxidoreductase activity, acting on the CH-OH group of donors, NAD or NADP as acceptor activity	#N/A	#N/A	0	0	0	0	0	0	0	0	0	0	NA	#VALUE!	0	0	0	0	0	NA	#VALUE!	0	0	0	0	NA	#VALUE!	0	0	0	0	0	NA	#VALUE!	0	0	0	0	0	NA	#VALUE!	0	0	0	0	0	NA
gw1.24.8.1	An19g00130.Aspni5_122757	Has domain(s) with predicted transmembrane transporter activity, role in transmembrane transport and integral to membrane localization	#N/A	#N/A	0	0.07	0	0.0233333	0.0233333	0	0.05	0.16	0.07	0.0472582	NA	4	0.04	0.07	0.07	0.06	0.01	NA	3.4822	0	0	0	0	NA	8192	0	0	0.03	0.01	0.01	NA	1.33793	0	0	0	0	0	NA	16384	0	0	0.04	0.0133333	0.0133333	NA
e_gw1.24.15.1	An19g00120.Aspni5_195287	0	#N/A	#N/A	13.07	8.4	8.51	9.99333	1.53866	5.2	3.87	4.54	4.53667	0.383942	0.00059	0.466516	9.22	7.1	8.97	8.43	0.668905	0.78	0.920188	13.11	12.64	12.875	0.235	0.99	0.995919	9.63	8.61	9.16	9.13333	0.29475	0.49	1.18099	10.63	8.36	11.24	10.0767	0.87621	0.61	1.13288	7.72	4.44	13.6	8.58667	2.67954	0.22
Cscaffold24000021	An19g00110.Aspni5_46117	Ortholog of A. nidulans FGSC A4 : AN4176, A. niger CBS 513.88 : An15g01870, An12g05110, A. oryzae RIB40 : AO090009000510 and A. niger ATCC 1015 : 42357-mRNA, 46117-mRNA	#N/A	#N/A	8.03	5.9	6.43	6.78667	0.640217	12.78	8.43	12.04	11.0833	1.34376	0.053	1.7411	19.02	11.04	13.13	14.3967	2.3891	0.0024	2.2974	1.59	1.03	1.31	0.28	1.1e-10	6.49802	10.3	5.37	5.53	7.06667	1.61733	0.93	1.03526	5.77	2.52	4.7	4.33	0.95626	0.037	1.76541	1.98	1.47	1.5	1.65	0.165227	7.6e-09
gw1.24.9.1	An19g00100.Aspni5_122923	Putative chitinase	CBM18,CBM18,CBM18,GH18	SignalP (Braaksma et al 2010)	0	0	0	0	0	0.09	0	0	0.03	0.03	NA	4096	0.1	0	0	0.0333333	0.0333333	NA	4096	0	0	0	0	NA	0.0118415	0.37	0.13	0.09	0.196667	0.0874325	NA	1.90735e-06	0.13	0	0.19	0.106667	0.0560753	NA	3.8147e-06	0.05	0	0	0.0166667	0.0166667	NA
Cscaffold24000019	An19g00090.Aspni5_46115	Putative exo-beta-1,3-glucanase; expression repressed by tunicamycin and DTT	GH55	SignalP (Braaksma et al 2010)	0.43	0.56	0.6	0.53	0.051316	2.48	2.32	1.9	2.23333	0.172948	1.3e-06	4.59479	0.61	0.22	0.31	0.38	0.117898	0.64	0.806642	0.25	0.55	0.4	0.15	0.21	1.65864	2.53	1.58	1.01	1.70667	0.443333	0.00047	0.329877	1.84	2.11	2.4	2.11667	0.161692	4.4e-05	0.287175	2.45	1.99	2.19	2.21	0.133167	1.1e-05
Cscaffold24000018	An19g00080.Aspni5_46114	Ortholog of A. niger CBS 513.88 : An12g02950, A. niger ATCC 1015 : 43817-mRNA, 46114-mRNA, Aspergillus wentii : Aspwe1_0167820 and Aspergillus zonatus : Aspzo1_0017692	#N/A	#N/A	1.07	0.88	0.85	0.933333	0.0688799	3.75	3.66	5.52	4.31	0.605558	3.1e-06	4.92458	4.05	1.89	1.8	2.58	0.735459	0.0024	3.03143	0.39	0.5	0.445	0.055	0.03	2.63902	2.16	1.27	0.76	1.39667	0.409078	0.47	0.742262	1.16	0.32	0.8	0.76	0.243311	0.49	1.33793	0.3	0.16	0.5	0.32	0.0986577	0.0065
Cscaffold24000017	An19g00070.Aspni5_46113	0	#N/A	#N/A	0	0	0	0	0	0	0	0	0	0	NA	#VALUE!	0	0	0	0	0	NA	#VALUE!	0	0	0	0	NA	#VALUE!	0	0	0	0	0	NA	#VALUE!	0	0	0	0	0	NA	#VALUE!	0	0	0	0	0	NA
e_gw1.24.42.1	An19g00060.Aspni5_195312	Has domain(s) with predicted FMN binding, oxidoreductase activity and role in oxidation-reduction process	#N/A	#N/A	0.42	0.3	0.46	0.393333	0.048074	0.25	0.16	0.33	0.246667	0.0491031	0.18	0.650671	0.19	0.35	0.22	0.253333	0.0491031	0.19	0.650671	0.48	0.3	0.39	0.09	0.39	1.31951	0.33	0.15	0.44	0.306667	0.0845248	0.39	1.29235	0.35	0.26	0.44	0.35	0.0519615	0.39	1.28343	0.4	0.29	0.53	0.406667	0.0693622	0.84
e_gw1.24.73.1	An19g00050.Aspni5_195254	0	#N/A	#N/A	2.4	1.21	2.67	2.09333	0.448491	0.87	0.77	1.24	0.96	0.142945	0.018	0.5	1.8	1.64	2.15	1.86333	0.150591	0.93	0.959929	16.7	19.9	18.3	1.6	2.2e-11	0.143587	5.98	4.14	7.14	5.75333	0.87341	0.00046	0.378929	10.46	12.09	13.59	12.0467	0.903813	3.9e-10	0.203063	5.56	6.47	21.15	11.06	5.05183	4e-09
e_gw1.24.53.1	An19g00040.Aspni5_195249	0	#N/A	SignalP (Braaksma et al 2010)	1.01	1.25	1.15	1.13667	0.069602	3.15	2.79	2.53	2.82333	0.179753	0.00041	2.63902	0.93	0.6	1.08	0.87	0.141774	0.73	0.858565	7.12	7.88	7.5	0.38	2.3e-09	0.189465	1.97	0.62	1.25	1.28	0.39	0.87	0.940174	2.31	2.15	2.57	2.34333	0.122384	0.03	0.547147	2.76	1.97	4.22	2.98333	0.659048	0.0012
[truncated: 14,075 more rows]
[truncated: 119 more columns]
